# Supplementary material for: Reconstruction of residents’ thyroid equivalent doses from internal radionuclides after the Fukushima Daiichi nuclear power station accident
Source: Sci Rep. 2020 Feb 27;10:3639. doi: 10.1038/s41598-020-60453-0 (PMC7046762; doi:10.1038/s41598-020-60453-0)
Supplement: Supplementary file 2 — Dataset 1. [file 41598_2020_60453_MOESM2_ESM.xlsx]

## Sheet: FT
Group	6HS	Latitude	Longitude	Location	Rate (%)
FT1	3/12 AM1	37.443	141.001	Futaba	72.6
FT1	3/12 AM2	-	-	By Car
FT1	3/12 PM1	37.669	140.6	Kawamata
FT1	3/12 PM2	37.669	140.6	Kawamata
FT1	3/13 AM1	37.669	140.6	Kawamata
FT1	3/13 AM2	37.669	140.6	Kawamata
FT1	3/13 PM1	37.669	140.6	Kawamata
FT1	3/13 PM2	37.669	140.6	Kawamata
FT1	3/14 AM1	37.669	140.6	Kawamata
FT1	3/14 AM2	37.669	140.6	Kawamata
FT1	3/14 PM1	37.669	140.6	Kawamata
FT1	3/14 PM2	37.669	140.6	Kawamata
FT1	3/15 AM1	37.669	140.6	Kawamata
FT1	3/15 AM2	37.669	140.6	Kawamata
FT1	3/15 PM1	37.669	140.6	Kawamata
FT1	3/15 PM2	37.669	140.6	Kawamata
FT1	3/16 AM1	37.669	140.6	Kawamata
FT1	3/16 AM2	37.669	140.6	Kawamata
FT1	3/16 PM1	37.669	140.6	Kawamata
FT1	3/16 PM2	37.669	140.6	Kawamata
FT1	3/17 AM1	37.669	140.6	Kawamata
FT1	3/17 AM2	37.669	140.6	Kawamata
FT1	3/17 PM1	37.669	140.6	Kawamata
FT1	3/17 PM2	37.669	140.6	Kawamata
FT1	3/18 AM1	37.669	140.6	Kawamata
FT1	3/18 AM2	37.669	140.6	Kawamata
FT1	3/18 PM1	37.669	140.6	Kawamata
FT1	3/18 PM2	37.669	140.6	Kawamata
FT1	3/19 AM1	37.669	140.6	Kawamata
FT1	3/19 AM2	37.669	140.6	Kawamata
FT1	3/19 PM1	35.858	139.649	OOP
FT1	3/19 PM2	35.858	139.649	OOP
FT1	3/20 AM1	35.858	139.649	OOP
FT1	3/20 AM2	35.858	139.649	OOP
FT1	3/20 PM1	35.858	139.649	OOP
FT1	3/20 PM2	35.858	139.649	OOP
FT1	3/21 AM1	35.858	139.649	OOP
FT1	3/21 AM2	35.858	139.649	OOP
FT1	3/21 PM1	35.858	139.649	OOP
FT1	3/21 PM2	35.858	139.649	OOP
FT1	3/22 AM1	35.858	139.649	OOP
FT1	3/22 AM2	35.858	139.649	OOP
FT1	3/22 PM1	35.858	139.649	OOP
FT1	3/22 PM2	35.858	139.649	OOP
FT1	3/23 AM1	35.858	139.649	OOP
FT1	3/23 AM2	35.858	139.649	OOP
FT1	3/23 PM1	35.858	139.649	OOP
FT1	3/23 PM2	35.858	139.649	OOP
FT1	3/24 AM1	35.858	139.649	OOP
FT1	3/24 AM2	35.858	139.649	OOP
FT1	3/24 PM1	35.858	139.649	OOP
FT1	3/24 PM2	35.858	139.649	OOP
FT1	3/25 AM1	35.858	139.649	OOP
FT1	3/25 AM2	35.858	139.649	OOP
FT1	3/25 PM1	35.858	139.649	OOP
FT1	3/25 PM2	35.858	139.649	OOP
FT2	3/12 AM1	37.449	141.02	Futaba	6.1
FT2	3/12 AM2	37.449	141.02	Futaba
FT2	3/12 PM1	-	-	By Car
FT2	3/12 PM2	37.079	140.88	Iwaki
FT2	3/13 AM1	37.079	140.88	Iwaki
FT2	3/13 AM2	37.079	140.88	Iwaki
FT2	3/13 PM1	37.146	140.848	Iwaki
FT2	3/13 PM2	37.146	140.848	Iwaki
FT2	3/14 AM1	37.146	140.848	Iwaki
FT2	3/14 AM2	37.146	140.848	Iwaki
FT2	3/14 PM1	37.146	140.848	Iwaki
FT2	3/14 PM2	37.146	140.848	Iwaki
FT2	3/15 AM1	37.146	140.848	Iwaki
FT2	3/15 AM2	37.146	140.848	Iwaki
FT2	3/15 PM1	37.146	140.848	Iwaki
FT2	3/15 PM2	36.352	140.317	OOP
FT2	3/16 AM1	36.352	140.317	OOP
FT2	3/16 AM2	36.352	140.317	OOP
FT2	3/16 PM1	36.352	140.317	OOP
FT2	3/16 PM2	36.352	140.317	OOP
FT2	3/17 AM1	36.352	140.317	OOP
FT2	3/17 AM2	36.352	140.317	OOP
FT2	3/17 PM1	36.352	140.317	OOP
FT2	3/17 PM2	36.352	140.317	OOP
FT2	3/18 AM1	36.352	140.317	OOP
FT2	3/18 AM2	36.352	140.317	OOP
FT2	3/18 PM1	36.352	140.317	OOP
FT2	3/18 PM2	36.352	140.317	OOP
FT2	3/19 AM1	36.352	140.317	OOP
FT2	3/19 AM2	36.352	140.317	OOP
FT2	3/19 PM1	36.352	140.317	OOP
FT2	3/19 PM2	36.352	140.317	OOP
FT2	3/20 AM1	36.352	140.317	OOP
FT2	3/20 AM2	36.352	140.317	OOP
FT2	3/20 PM1	36.352	140.317	OOP
FT2	3/20 PM2	36.352	140.317	OOP
FT2	3/21 AM1	36.352	140.317	OOP
FT2	3/21 AM2	36.352	140.317	OOP
FT2	3/21 PM1	36.352	140.317	OOP
FT2	3/21 PM2	36.352	140.317	OOP
FT2	3/22 AM1	36.352	140.317	OOP
FT2	3/22 AM2	36.352	140.317	OOP
FT2	3/22 PM1	36.352	140.317	OOP
FT2	3/22 PM2	36.352	140.317	OOP
FT2	3/23 AM1	36.352	140.317	OOP
FT2	3/23 AM2	36.352	140.317	OOP
FT2	3/23 PM1	36.352	140.317	OOP
FT2	3/23 PM2	36.352	140.317	OOP
FT2	3/24 AM1	36.352	140.317	OOP
FT2	3/24 AM2	36.352	140.317	OOP
FT2	3/24 PM1	36.352	140.317	OOP
FT2	3/24 PM2	36.352	140.317	OOP
FT2	3/25 AM1	36.352	140.317	OOP
FT2	3/25 AM2	36.352	140.317	OOP
FT2	3/25 PM1	36.352	140.317	OOP
FT2	3/25 PM2	36.352	140.317	OOP
FT3	3/12 AM1	37.445	141.012	Futaba	6.1
FT3	3/12 AM2	-	-	By Car
FT3	3/12 PM1	37.536	140.928	Odaka
FT3	3/12 PM2	37.536	140.928	Odaka
FT3	3/13 AM1	37.536	140.928	Odaka
FT3	3/13 AM2	37.536	140.928	Odaka
FT3	3/13 PM1	37.744	140.489	Fukushima
FT3	3/13 PM2	37.744	140.489	Fukushima
FT3	3/14 AM1	37.744	140.489	Fukushima
FT3	3/14 AM2	37.744	140.489	Fukushima
FT3	3/14 PM1	37.744	140.489	Fukushima
FT3	3/14 PM2	37.744	140.489	Fukushima
FT3	3/15 AM1	37.744	140.489	Fukushima
FT3	3/15 AM2	37.744	140.489	Fukushima
FT3	3/15 PM1	37.744	140.489	Fukushima
FT3	3/15 PM2	37.744	140.489	Fukushima
FT3	3/16 AM1	37.744	140.489	Fukushima
FT3	3/16 AM2	37.744	140.489	Fukushima
FT3	3/16 PM1	37.744	140.489	Fukushima
FT3	3/16 PM2	37.744	140.489	Fukushima
FT3	3/17 AM1	37.744	140.489	Fukushima
FT3	3/17 AM2	37.744	140.489	Fukushima
FT3	3/17 PM1	37.744	140.489	Fukushima
FT3	3/17 PM2	37.744	140.489	Fukushima
FT3	3/18 AM1	37.744	140.489	Fukushima
FT3	3/18 AM2	37.744	140.489	Fukushima
FT3	3/18 PM1	37.744	140.489	Fukushima
FT3	3/18 PM2	37.744	140.489	Fukushima
FT3	3/19 AM1	37.744	140.489	Fukushima
FT3	3/19 AM2	37.744	140.489	Fukushima
FT3	3/19 PM1	-	-	By Car
FT3	3/19 PM2	36.305	139.877	OOP
FT3	3/20 AM1	36.305	139.877	OOP
FT3	3/20 AM2	36.305	139.877	OOP
FT3	3/20 PM1	36.305	139.877	OOP
FT3	3/20 PM2	36.305	139.877	OOP
FT3	3/21 AM1	36.305	139.877	OOP
FT3	3/21 AM2	36.305	139.877	OOP
FT3	3/21 PM1	36.305	139.877	OOP
FT3	3/21 PM2	36.305	139.877	OOP
FT3	3/22 AM1	36.305	139.877	OOP
FT3	3/22 AM2	36.305	139.877	OOP
FT3	3/22 PM1	36.305	139.877	OOP
FT3	3/22 PM2	36.305	139.877	OOP
FT3	3/23 AM1	36.305	139.877	OOP
FT3	3/23 AM2	36.305	139.877	OOP
FT3	3/23 PM1	36.305	139.877	OOP
FT3	3/23 PM2	36.305	139.877	OOP
FT3	3/24 AM1	36.305	139.877	OOP
FT3	3/24 AM2	36.305	139.877	OOP
FT3	3/24 PM1	36.305	139.877	OOP
FT3	3/24 PM2	36.305	139.877	OOP
FT3	3/25 AM1	36.305	139.877	OOP
FT3	3/25 AM2	36.305	139.877	OOP
FT3	3/25 PM1	36.305	139.877	OOP
FT3	3/25 PM2	36.305	139.877	OOP
FT4	3/12 AM1	37.456	141.008	Futaba	6.1
FT4	3/12 AM2	37.456	141.008	Futaba
FT4	3/12 PM1	37.456	141.008	Futaba
FT4	3/12 PM2	37.631	140.955	Haramachi
FT4	3/13 AM1	37.631	140.955	Haramachi
FT4	3/13 AM2	37.631	140.955	Haramachi
FT4	3/13 PM1	37.631	140.955	Haramachi
FT4	3/13 PM2	37.631	140.955	Haramachi
FT4	3/14 AM1	37.631	140.955	Haramachi
FT4	3/14 AM2	37.631	140.955	Haramachi
FT4	3/14 PM1	37.631	140.955	Haramachi
FT4	3/14 PM2	37.631	140.955	Haramachi
FT4	3/15 AM1	37.631	140.955	Haramachi
FT4	3/15 AM2	37.631	140.955	Haramachi
FT4	3/15 PM1	37.381	140.366	Koriyama
FT4	3/15 PM2	37.381	140.366	Koriyama
FT4	3/16 AM1	37.381	140.366	Koriyama
FT4	3/16 AM2	37.381	140.366	Koriyama
FT4	3/16 PM1	37.381	140.366	Koriyama
FT4	3/16 PM2	37.381	140.366	Koriyama
FT4	3/17 AM1	37.381	140.366	Koriyama
FT4	3/17 AM2	37.381	140.366	Koriyama
FT4	3/17 PM1	37.381	140.366	Koriyama
FT4	3/17 PM2	37.381	140.366	Koriyama
FT4	3/18 AM1	37.381	140.366	Koriyama
FT4	3/18 AM2	37.381	140.366	Koriyama
FT4	3/18 PM1	37.381	140.366	Koriyama
FT4	3/18 PM2	37.381	140.366	Koriyama
FT4	3/19 AM1	37.381	140.366	Koriyama
FT4	3/19 AM2	37.381	140.366	Koriyama
FT4	3/19 PM1	37.381	140.366	Koriyama
FT4	3/19 PM2	37.381	140.366	Koriyama
FT4	3/20 AM1	37.381	140.366	Koriyama
FT4	3/20 AM2	37.381	140.366	Koriyama
FT4	3/20 PM1	37.381	140.366	Koriyama
FT4	3/20 PM2	37.381	140.366	Koriyama
FT4	3/21 AM1	37.381	140.366	Koriyama
FT4	3/21 AM2	37.381	140.366	Koriyama
FT4	3/21 PM1	37.381	140.366	Koriyama
FT4	3/21 PM2	37.381	140.366	Koriyama
FT4	3/22 AM1	37.381	140.366	Koriyama
FT4	3/22 AM2	37.381	140.366	Koriyama
FT4	3/22 PM1	37.381	140.366	Koriyama
FT4	3/22 PM2	37.381	140.366	Koriyama
FT4	3/23 AM1	37.381	140.366	Koriyama
FT4	3/23 AM2	37.381	140.366	Koriyama
FT4	3/23 PM1	37.381	140.366	Koriyama
FT4	3/23 PM2	37.381	140.366	Koriyama
FT4	3/24 AM1	37.381	140.366	Koriyama
FT4	3/24 AM2	37.381	140.366	Koriyama
FT4	3/24 PM1	37.381	140.366	Koriyama
FT4	3/24 PM2	37.381	140.366	Koriyama
FT4	3/25 AM1	37.381	140.366	Koriyama
FT4	3/25 AM2	37.381	140.366	Koriyama
FT4	3/25 PM1	37.381	140.366	Koriyama
FT4	3/25 PM2	37.381	140.366	Koriyama
FT5	3/12 AM1	37.457	141.004	Futaba	9.1
FT5	3/12 AM2	37.457	141.004	Futaba
FT5	3/12 PM1	37.489	140.942	Namie
FT5	3/12 PM2	37.669	140.6	Kawamata
FT5	3/13 AM1	37.669	140.6	Kawamata
FT5	3/13 AM2	37.669	140.6	Kawamata
FT5	3/13 PM1	-	-	By Car
FT5	3/13 PM2	36.315	139.578	OOP
FT5	3/14 AM1	36.315	139.578	OOP
FT5	3/14 AM2	36.315	139.578	OOP
FT5	3/14 PM1	36.315	139.578	OOP
FT5	3/14 PM2	36.315	139.578	OOP
FT5	3/15 AM1	36.315	139.578	OOP
FT5	3/15 AM2	36.315	139.578	OOP
FT5	3/15 PM1	36.315	139.578	OOP
FT5	3/15 PM2	36.315	139.578	OOP
FT5	3/16 AM1	36.315	139.578	OOP
FT5	3/16 AM2	36.315	139.578	OOP
FT5	3/16 PM1	36.315	139.578	OOP
FT5	3/16 PM2	36.315	139.578	OOP
FT5	3/17 AM1	36.315	139.578	OOP
FT5	3/17 AM2	36.315	139.578	OOP
FT5	3/17 PM1	36.315	139.578	OOP
FT5	3/17 PM2	36.315	139.578	OOP
FT5	3/18 AM1	36.315	139.578	OOP
FT5	3/18 AM2	36.315	139.578	OOP
FT5	3/18 PM1	36.315	139.578	OOP
FT5	3/18 PM2	36.315	139.578	OOP
FT5	3/19 AM1	36.315	139.578	OOP
FT5	3/19 AM2	36.315	139.578	OOP
FT5	3/19 PM1	36.315	139.578	OOP
FT5	3/19 PM2	36.315	139.578	OOP
FT5	3/20 AM1	36.315	139.578	OOP
FT5	3/20 AM2	36.315	139.578	OOP
FT5	3/20 PM1	36.315	139.578	OOP
FT5	3/20 PM2	36.315	139.578	OOP
FT5	3/21 AM1	36.315	139.578	OOP
FT5	3/21 AM2	36.315	139.578	OOP
FT5	3/21 PM1	36.315	139.578	OOP
FT5	3/21 PM2	36.315	139.578	OOP
FT5	3/22 AM1	36.315	139.578	OOP
FT5	3/22 AM2	36.315	139.578	OOP
FT5	3/22 PM1	36.315	139.578	OOP
FT5	3/22 PM2	36.315	139.578	OOP
FT5	3/23 AM1	36.315	139.578	OOP
FT5	3/23 AM2	36.315	139.578	OOP
FT5	3/23 PM1	36.315	139.578	OOP
FT5	3/23 PM2	36.315	139.578	OOP
FT5	3/24 AM1	36.315	139.578	OOP
FT5	3/24 AM2	36.315	139.578	OOP
FT5	3/24 PM1	36.315	139.578	OOP
FT5	3/24 PM2	36.315	139.578	OOP
FT5	3/25 AM1	36.315	139.578	OOP
FT5	3/25 AM2	36.315	139.578	OOP
FT5	3/25 PM1	36.315	139.578	OOP
FT5	3/25 PM2	36.315	139.578	OOP

## Sheet: TM
Group	6HS	Latitude	Longitude	Location	Rate (%)
TM1	3/12 AM1	37.338	140.809	Kawauchi	18
TM1	3/12 AM2	37.338	140.809	Kawauchi
TM1	3/12 PM1	37.338	140.809	Kawauchi
TM1	3/12 PM2	37.338	140.809	Kawauchi
TM1	3/13 AM1	37.338	140.809	Kawauchi
TM1	3/13 AM2	37.338	140.809	Kawauchi
TM1	3/13 PM1	37.338	140.809	Kawauchi
TM1	3/13 PM2	37.338	140.809	Kawauchi
TM1	3/14 AM1	37.338	140.809	Kawauchi
TM1	3/14 AM2	37.338	140.809	Kawauchi
TM1	3/14 PM1	37.338	140.809	Kawauchi
TM1	3/14 PM2	37.338	140.809	Kawauchi
TM1	3/15 AM1	37.338	140.809	Kawauchi
TM1	3/15 AM2	37.338	140.809	Kawauchi
TM1	3/15 PM1	-	-	By Car
TM1	3/15 PM2	37.902	139.023	OOP
TM1	3/16 AM1	-	-	By Car
TM1	3/16 AM2	37.902	139.023	OOP
TM1	3/16 PM1	37.902	139.023	OOP
TM1	3/16 PM2	37.902	139.023	OOP
TM1	3/17 AM1	37.902	139.023	OOP
TM1	3/17 AM2	37.902	139.023	OOP
TM1	3/17 PM1	37.902	139.023	OOP
TM1	3/17 PM2	37.902	139.023	OOP
TM1	3/18 AM1	37.902	139.023	OOP
TM1	3/18 AM2	37.902	139.023	OOP
TM1	3/18 PM1	37.902	139.023	OOP
TM1	3/18 PM2	37.902	139.023	OOP
TM1	3/19 AM1	37.902	139.023	OOP
TM1	3/19 AM2	37.902	139.023	OOP
TM1	3/19 PM1	37.902	139.023	OOP
TM1	3/19 PM2	37.902	139.023	OOP
TM1	3/20 AM1	37.902	139.023	OOP
TM1	3/20 AM2	37.902	139.023	OOP
TM1	3/20 PM1	37.902	139.023	OOP
TM1	3/20 PM2	37.902	139.023	OOP
TM1	3/21 AM1	37.902	139.023	OOP
TM1	3/21 AM2	37.902	139.023	OOP
TM1	3/21 PM1	37.902	139.023	OOP
TM1	3/21 PM2	37.902	139.023	OOP
TM1	3/22 AM1	37.902	139.023	OOP
TM1	3/22 AM2	37.902	139.023	OOP
TM1	3/22 PM1	37.902	139.023	OOP
TM1	3/22 PM2	37.902	139.023	OOP
TM1	3/23 AM1	37.902	139.023	OOP
TM1	3/23 AM2	37.902	139.023	OOP
TM1	3/23 PM1	37.902	139.023	OOP
TM1	3/23 PM2	37.902	139.023	OOP
TM1	3/24 AM1	37.902	139.023	OOP
TM1	3/24 AM2	37.902	139.023	OOP
TM1	3/24 PM1	37.902	139.023	OOP
TM1	3/24 PM2	37.902	139.023	OOP
TM1	3/25 AM1	37.902	139.023	OOP
TM1	3/25 AM2	37.902	139.023	OOP
TM1	3/25 PM1	37.902	139.023	OOP
TM1	3/25 PM2	37.902	139.023	OOP
TM2	3/12 AM1	37.347	141.013	Tomioka	8
TM2	3/12 AM2	37.347	141.013	Tomioka
TM2	3/12 PM1	-	-	By Car
TM2	3/12 PM2	37.286	140.626	Ono
TM2	3/13 AM1	37.286	140.626	Ono
TM2	3/13 AM2	37.286	140.626	Ono
TM2	3/13 PM1	37.286	140.626	Ono
TM2	3/13 PM2	37.286	140.626	Ono
TM2	3/14 AM1	37.286	140.626	Ono
TM2	3/14 AM2	37.286	140.626	Ono
TM2	3/14 PM1	37.286	140.626	Ono
TM2	3/14 PM2	37.286	140.626	Ono
TM2	3/15 AM1	37.286	140.626	Ono
TM2	3/15 AM2	37.286	140.626	Ono
TM2	3/15 PM1	37.286	140.626	Ono
TM2	3/15 PM2	37.286	140.626	Ono
TM2	3/16 AM1	37.286	140.626	Ono
TM2	3/16 AM2	37.286	140.626	Ono
TM2	3/16 PM1	37.286	140.626	Ono
TM2	3/16 PM2	37.286	140.626	Ono
TM2	3/17 AM1	37.286	140.626	Ono
TM2	3/17 AM2	37.286	140.626	Ono
TM2	3/17 PM1	-	-	By Car
TM2	3/17 PM2	35.605	140.123	OOP
TM2	3/18 AM1	35.605	140.123	OOP
TM2	3/18 AM2	35.605	140.123	OOP
TM2	3/18 PM1	35.605	140.123	OOP
TM2	3/18 PM2	35.605	140.123	OOP
TM2	3/19 AM1	35.605	140.123	OOP
TM2	3/19 AM2	35.605	140.123	OOP
TM2	3/19 PM1	35.605	140.123	OOP
TM2	3/19 PM2	35.605	140.123	OOP
TM2	3/20 AM1	35.605	140.123	OOP
TM2	3/20 AM2	35.605	140.123	OOP
TM2	3/20 PM1	35.605	140.123	OOP
TM2	3/20 PM2	35.605	140.123	OOP
TM2	3/21 AM1	35.605	140.123	OOP
TM2	3/21 AM2	35.605	140.123	OOP
TM2	3/21 PM1	35.605	140.123	OOP
TM2	3/21 PM2	35.605	140.123	OOP
TM2	3/22 AM1	35.605	140.123	OOP
TM2	3/22 AM2	35.605	140.123	OOP
TM2	3/22 PM1	35.605	140.123	OOP
TM2	3/22 PM2	35.605	140.123	OOP
TM2	3/23 AM1	35.605	140.123	OOP
TM2	3/23 AM2	35.605	140.123	OOP
TM2	3/23 PM1	35.605	140.123	OOP
TM2	3/23 PM2	35.605	140.123	OOP
TM2	3/24 AM1	35.605	140.123	OOP
TM2	3/24 AM2	35.605	140.123	OOP
TM2	3/24 PM1	35.605	140.123	OOP
TM2	3/24 PM2	35.605	140.123	OOP
TM2	3/25 AM1	35.605	140.123	OOP
TM2	3/25 AM2	35.605	140.123	OOP
TM2	3/25 PM1	35.605	140.123	OOP
TM2	3/25 PM2	35.605	140.123	OOP
TM3	3/12 AM1	37.332	141.015	Tomioka	69
TM3	3/12 AM2	37.332	141.015	Tomioka
TM3	3/12 PM1	37.337	140.804	Kawauchi
TM3	3/12 PM2	37.337	140.804	Kawauchi
TM3	3/13 AM1	37.337	140.804	Kawauchi
TM3	3/13 AM2	37.337	140.804	Kawauchi
TM3	3/13 PM1	37.337	140.804	Kawauchi
TM3	3/13 PM2	37.337	140.804	Kawauchi
TM3	3/14 AM1	37.337	140.804	Kawauchi
TM3	3/14 AM2	37.337	140.804	Kawauchi
TM3	3/14 PM1	37.337	140.804	Kawauchi
TM3	3/14 PM2	37.337	140.804	Kawauchi
TM3	3/15 AM1	37.337	140.804	Kawauchi
TM3	3/15 AM2	37.337	140.804	Kawauchi
TM3	3/15 PM1	37.337	140.804	Kawauchi
TM3	3/15 PM2	37.337	140.804	Kawauchi
TM3	3/16 AM1	37.337	140.804	Kawauchi
TM3	3/16 AM2	37.337	140.804	Kawauchi
TM3	3/16 PM1	37.368	140.373	Koriyama
TM3	3/16 PM2	35.605	140.123	OOP
TM3	3/17 AM1	35.605	140.123	OOP
TM3	3/17 AM2	35.605	140.123	OOP
TM3	3/17 PM1	35.605	140.123	OOP
TM3	3/17 PM2	35.605	140.123	OOP
TM3	3/18 AM1	35.605	140.123	OOP
TM3	3/18 AM2	35.605	140.123	OOP
TM3	3/18 PM1	35.605	140.123	OOP
TM3	3/18 PM2	35.605	140.123	OOP
TM3	3/19 AM1	35.605	140.123	OOP
TM3	3/19 AM2	35.605	140.123	OOP
TM3	3/19 PM1	35.605	140.123	OOP
TM3	3/19 PM2	35.605	140.123	OOP
TM3	3/20 AM1	35.605	140.123	OOP
TM3	3/20 AM2	35.605	140.123	OOP
TM3	3/20 PM1	35.605	140.123	OOP
TM3	3/20 PM2	35.605	140.123	OOP
TM3	3/21 AM1	35.605	140.123	OOP
TM3	3/21 AM2	35.605	140.123	OOP
TM3	3/21 PM1	35.605	140.123	OOP
TM3	3/21 PM2	35.605	140.123	OOP
TM3	3/22 AM1	35.605	140.123	OOP
TM3	3/22 AM2	35.605	140.123	OOP
TM3	3/22 PM1	35.605	140.123	OOP
TM3	3/22 PM2	35.605	140.123	OOP
TM3	3/23 AM1	35.605	140.123	OOP
TM3	3/23 AM2	35.605	140.123	OOP
TM3	3/23 PM1	35.605	140.123	OOP
TM3	3/23 PM2	35.605	140.123	OOP
TM3	3/24 AM1	35.605	140.123	OOP
TM3	3/24 AM2	35.605	140.123	OOP
TM3	3/24 PM1	35.605	140.123	OOP
TM3	3/24 PM2	35.605	140.123	OOP
TM3	3/25 AM1	35.605	140.123	OOP
TM3	3/25 AM2	35.605	140.123	OOP
TM3	3/25 PM1	35.605	140.123	OOP
TM3	3/25 PM2	35.605	140.123	OOP
TM4	3/12 AM1	37.35	140.999	Tomioka	5
TM4	3/12 AM2	37.35	140.999	Tomioka
TM4	3/12 PM1	36.954	140.895	Iwaki
TM4	3/12 PM2	36.951	140.879	Iwaki
TM4	3/13 AM1	36.951	140.879	Iwaki
TM4	3/13 AM2	36.951	140.879	Iwaki
TM4	3/13 PM1	36.951	140.879	Iwaki
TM4	3/13 PM2	36.951	140.879	Iwaki
TM4	3/14 AM1	36.951	140.879	Iwaki
TM4	3/14 AM2	36.951	140.879	Iwaki
TM4	3/14 PM1	36.951	140.879	Iwaki
TM4	3/14 PM2	36.946	140.857	Iwaki
TM4	3/15 AM1	36.951	140.879	Iwaki
TM4	3/15 AM2	36.951	140.879	Iwaki
TM4	3/15 PM1	36.951	140.879	Iwaki
TM4	3/15 PM2	36.951	140.879	Iwaki
TM4	3/16 AM1	36.951	140.879	Iwaki
TM4	3/16 AM2	36.951	140.879	Iwaki
TM4	3/16 PM1	36.951	140.879	Iwaki
TM4	3/16 PM2	36.951	140.879	Iwaki
TM4	3/17 AM1	36.951	140.879	Iwaki
TM4	3/17 AM2	36.951	140.879	Iwaki
TM4	3/17 PM1	36.951	140.879	Iwaki
TM4	3/17 PM2	36.951	140.879	Iwaki
TM4	3/18 AM1	36.951	140.879	Iwaki
TM4	3/18 AM2	36.951	140.879	Iwaki
TM4	3/18 PM1	36.951	140.879	Iwaki
TM4	3/18 PM2	36.951	140.879	Iwaki
TM4	3/19 AM1	36.951	140.879	Iwaki
TM4	3/19 AM2	36.951	140.879	Iwaki
TM4	3/19 PM1	36.951	140.879	Iwaki
TM4	3/19 PM2	36.951	140.879	Iwaki
TM4	3/20 AM1	36.951	140.879	Iwaki
TM4	3/20 AM2	36.951	140.879	Iwaki
TM4	3/20 PM1	36.951	140.879	Iwaki
TM4	3/20 PM2	36.951	140.879	Iwaki
TM4	3/21 AM1	36.951	140.879	Iwaki
TM4	3/21 AM2	36.951	140.879	Iwaki
TM4	3/21 PM1	36.951	140.879	Iwaki
TM4	3/21 PM2	36.951	140.879	Iwaki
TM4	3/22 AM1	36.951	140.879	Iwaki
TM4	3/22 AM2	36.951	140.879	Iwaki
TM4	3/22 PM1	36.951	140.879	Iwaki
TM4	3/22 PM2	36.951	140.879	Iwaki
TM4	3/23 AM1	36.951	140.879	Iwaki
TM4	3/23 AM2	36.951	140.879	Iwaki
TM4	3/23 PM1	36.954	140.895	Iwaki
TM4	3/23 PM2	36.951	140.879	Iwaki
TM4	3/24 AM1	36.951	140.879	Iwaki
TM4	3/24 AM2	36.951	140.879	Iwaki
TM4	3/24 PM1	36.954	140.895	Iwaki
TM4	3/24 PM2	36.951	140.879	Iwaki
TM4	3/25 AM1	36.951	140.879	Iwaki
TM4	3/25 AM2	36.951	140.879	Iwaki
TM4	3/25 PM1	36.954	140.895	Iwaki
TM4	3/25 PM2	36.951	140.879	Iwaki

## Sheet: NR
Group	6HS	Latitude	Longitude	Location	Rate (%)
NR1	3/12 AM1	37.283	140.993	Naraha	11.2
NR1	3/12 AM2	37.283	140.993	Naraha
NR1	3/12 PM1	37.069	140.932	Iwaki
NR1	3/12 PM2	37.069	140.932	Iwaki
NR1	3/13 AM1	37.069	140.932	Iwaki
NR1	3/13 AM2	37.069	140.932	Iwaki
NR1	3/13 PM1	37.069	140.932	Iwaki
NR1	3/13 PM2	37.069	140.932	Iwaki
NR1	3/14 AM1	37.069	140.932	Iwaki
NR1	3/14 AM2	37.069	140.932	Iwaki
NR1	3/14 PM1	37.069	140.932	Iwaki
NR1	3/14 PM2	37.069	140.932	Iwaki
NR1	3/15 AM1	37.069	140.932	Iwaki
NR1	3/15 AM2	37.069	140.932	Iwaki
NR1	3/15 PM1	37.069	140.932	Iwaki
NR1	3/15 PM2	37.069	140.932	Iwaki
NR1	3/16 AM1	36.962	140.046	OOP
NR1	3/16 AM2	36.962	140.046	OOP
NR1	3/16 PM1	36.962	140.046	OOP
NR1	3/16 PM2	36.962	140.046	OOP
NR1	3/17 AM1	36.962	140.046	OOP
NR1	3/17 AM2	36.972	140.049	OOP
NR1	3/17 PM1	36.962	140.046	OOP
NR1	3/17 PM2	36.962	140.046	OOP
NR1	3/18 AM1	36.962	140.046	OOP
NR1	3/18 AM2	36.962	140.046	OOP
NR1	3/18 PM1	36.962	140.046	OOP
NR1	3/18 PM2	36.962	140.046	OOP
NR1	3/19 AM1	36.962	140.046	OOP
NR1	3/19 AM2	36.962	140.046	OOP
NR1	3/19 PM1	36.962	140.046	OOP
NR1	3/19 PM2	36.962	140.046	OOP
NR1	3/20 AM1	36.962	140.046	OOP
NR1	3/20 AM2	36.962	140.046	OOP
NR1	3/20 PM1	36.962	140.046	OOP
NR1	3/20 PM2	36.962	140.046	OOP
NR1	3/21 AM1	36.962	140.046	OOP
NR1	3/21 AM2	36.962	140.046	OOP
NR1	3/21 PM1	36.962	140.046	OOP
NR1	3/21 PM2	36.962	140.046	OOP
NR1	3/22 AM1	36.962	140.046	OOP
NR1	3/22 AM2	36.962	140.046	OOP
NR1	3/22 PM1	-	-	By Car
NR1	3/22 PM2	36.714	140.71	OOP
NR1	3/23 AM1	36.714	140.71	OOP
NR1	3/23 AM2	36.714	140.71	OOP
NR1	3/23 PM1	36.714	140.71	OOP
NR1	3/23 PM2	36.962	140.046	OOP
NR1	3/24 AM1	36.962	140.046	OOP
NR1	3/24 AM2	36.962	140.046	OOP
NR1	3/24 PM1	36.962	140.046	OOP
NR1	3/24 PM2	36.962	140.046	OOP
NR1	3/25 AM1	36.962	140.046	OOP
NR1	3/25 AM2	36.962	140.046	OOP
NR1	3/25 PM1	36.962	140.046	OOP
NR1	3/25 PM2	36.962	140.046	OOP
NR2	3/12 AM1	37.283	140.993	Naraha	34.7
NR2	3/12 AM2	37.283	140.993	Naraha
NR2	3/12 PM1	37.069	140.932	Iwaki
NR2	3/12 PM2	37.069	140.932	Iwaki
NR2	3/13 AM1	37.069	140.932	Iwaki
NR2	3/13 AM2	37.069	140.932	Iwaki
NR2	3/13 PM1	37.069	140.932	Iwaki
NR2	3/13 PM2	37.069	140.932	Iwaki
NR2	3/14 AM1	37.069	140.932	Iwaki
NR2	3/14 AM2	37.069	140.932	Iwaki
NR2	3/14 PM1	37.069	140.932	Iwaki
NR2	3/14 PM2	37.069	140.932	Iwaki
NR2	3/15 AM1	37.069	140.932	Iwaki
NR2	3/15 AM2	37.069	140.932	Iwaki
NR2	3/15 PM1	37.069	140.932	Iwaki
NR2	3/15 PM2	37.069	140.932	Iwaki
NR2	3/16 AM1	37.069	140.932	Iwaki
NR2	3/16 AM2	37.069	140.932	Iwaki
NR2	3/16 PM1	37.069	140.932	Iwaki
NR2	3/16 PM2	37.069	140.932	Iwaki
NR2	3/17 AM1	37.069	140.932	Iwaki
NR2	3/17 AM2	37.069	140.932	Iwaki
NR2	3/17 PM1	35.605	140.123	OOP
NR2	3/17 PM2	35.605	140.123	OOP
NR2	3/18 AM1	35.605	140.123	OOP
NR2	3/18 AM2	35.605	140.123	OOP
NR2	3/18 PM1	35.605	140.123	OOP
NR2	3/18 PM2	35.605	140.123	OOP
NR2	3/19 AM1	35.605	140.123	OOP
NR2	3/19 AM2	35.605	140.123	OOP
NR2	3/19 PM1	35.605	140.123	OOP
NR2	3/19 PM2	35.605	140.123	OOP
NR2	3/20 AM1	35.605	140.123	OOP
NR2	3/20 AM2	35.605	140.123	OOP
NR2	3/20 PM1	35.605	140.123	OOP
NR2	3/20 PM2	35.605	140.123	OOP
NR2	3/21 AM1	35.605	140.123	OOP
NR2	3/21 AM2	35.605	140.123	OOP
NR2	3/21 PM1	35.605	140.123	OOP
NR2	3/21 PM2	35.605	140.123	OOP
NR2	3/22 AM1	35.605	140.123	OOP
NR2	3/22 AM2	35.605	140.123	OOP
NR2	3/22 PM1	35.605	140.123	OOP
NR2	3/22 PM2	35.605	140.123	OOP
NR2	3/23 AM1	35.605	140.123	OOP
NR2	3/23 AM2	35.605	140.123	OOP
NR2	3/23 PM1	35.605	140.123	OOP
NR2	3/23 PM2	35.605	140.123	OOP
NR2	3/24 AM1	35.605	140.123	OOP
NR2	3/24 AM2	35.605	140.123	OOP
NR2	3/24 PM1	35.605	140.123	OOP
NR2	3/24 PM2	35.605	140.123	OOP
NR2	3/25 AM1	35.605	140.123	OOP
NR2	3/25 AM2	35.605	140.123	OOP
NR2	3/25 PM1	35.605	140.123	OOP
NR2	3/25 PM2	35.605	140.123	OOP
NR3	3/12 AM1	37.283	140.993	Naraha	6.1
NR3	3/12 AM2	37.283	140.993	Naraha
NR3	3/12 PM1	37.071	140.948	Iwaki
NR3	3/12 PM2	37.071	140.948	Iwaki
NR3	3/13 AM1	37.071	140.948	Iwaki
NR3	3/13 AM2	37.071	140.948	Iwaki
NR3	3/13 PM1	37.071	140.948	Iwaki
NR3	3/13 PM2	37.071	140.948	Iwaki
NR3	3/14 AM1	37.071	140.948	Iwaki
NR3	3/14 AM2	37.071	140.948	Iwaki
NR3	3/14 PM1	37.071	140.948	Iwaki
NR3	3/14 PM2	36.949	140.882	Iwaki
NR3	3/15 AM1	36.949	140.882	Iwaki
NR3	3/15 AM2	36.949	140.882	Iwaki
NR3	3/15 PM1	36.949	140.882	Iwaki
NR3	3/15 PM2	36.949	140.882	Iwaki
NR3	3/16 AM1	36.949	140.882	Iwaki
NR3	3/16 AM2	36.949	140.882	Iwaki
NR3	3/16 PM1	36.949	140.882	Iwaki
NR3	3/16 PM2	36.949	140.882	Iwaki
NR3	3/17 AM1	36.949	140.882	Iwaki
NR3	3/17 AM2	36.949	140.882	Iwaki
NR3	3/17 PM1	36.949	140.882	Iwaki
NR3	3/17 PM2	36.949	140.882	Iwaki
NR3	3/18 AM1	36.949	140.882	Iwaki
NR3	3/18 AM2	36.949	140.882	Iwaki
NR3	3/18 PM1	36.949	140.882	Iwaki
NR3	3/18 PM2	36.949	140.882	Iwaki
NR3	3/19 AM1	36.949	140.882	Iwaki
NR3	3/19 AM2	36.949	140.882	Iwaki
NR3	3/19 PM1	36.949	140.882	Iwaki
NR3	3/19 PM2	36.949	140.882	Iwaki
NR3	3/20 AM1	36.949	140.882	Iwaki
NR3	3/20 AM2	36.949	140.882	Iwaki
NR3	3/20 PM1	36.949	140.882	Iwaki
NR3	3/20 PM2	36.949	140.882	Iwaki
NR3	3/21 AM1	36.949	140.882	Iwaki
NR3	3/21 AM2	36.949	140.882	Iwaki
NR3	3/21 PM1	36.949	140.882	Iwaki
NR3	3/21 PM2	36.949	140.882	Iwaki
NR3	3/22 AM1	36.949	140.882	Iwaki
NR3	3/22 AM2	36.949	140.882	Iwaki
NR3	3/22 PM1	36.949	140.882	Iwaki
NR3	3/22 PM2	36.949	140.882	Iwaki
NR3	3/23 AM1	36.949	140.882	Iwaki
NR3	3/23 AM2	36.949	140.882	Iwaki
NR3	3/23 PM1	36.949	140.882	Iwaki
NR3	3/23 PM2	36.949	140.882	Iwaki
NR3	3/24 AM1	36.949	140.882	Iwaki
NR3	3/24 AM2	36.949	140.882	Iwaki
NR3	3/24 PM1	36.949	140.882	Iwaki
NR3	3/24 PM2	36.949	140.882	Iwaki
NR3	3/25 AM1	36.949	140.882	Iwaki
NR3	3/25 AM2	36.949	140.882	Iwaki
NR3	3/25 PM1	36.949	140.882	Iwaki
NR3	3/25 PM2	36.949	140.882	Iwaki
NR4	3/12 AM1	37.292	141.002	Naraha	44.9
NR4	3/12 AM2	37.283	140.993	Naraha
NR4	3/12 PM1	37.203	140.965	Hirono
NR4	3/12 PM2	37.203	140.965	Hirono
NR4	3/13 AM1	37.203	140.965	Hirono
NR4	3/13 AM2	37.203	140.965	Hirono
NR4	3/13 PM1	37.203	140.965	Hirono
NR4	3/13 PM2	37.203	140.965	Hirono
NR4	3/14 AM1	37.203	140.965	Hirono
NR4	3/14 AM2	37.203	140.965	Hirono
NR4	3/14 PM1	-	-	By Car
NR4	3/14 PM2	37.49	139.661	Aizu district
NR4	3/15 AM1	37.49	139.661	Aizu district
NR4	3/15 AM2	37.49	139.661	Aizu district
NR4	3/15 PM1	37.49	139.661	Aizu district
NR4	3/15 PM2	37.49	139.661	Aizu district
NR4	3/16 AM1	37.49	139.661	Aizu district
NR4	3/16 AM2	37.49	139.661	Aizu district
NR4	3/16 PM1	37.49	139.661	Aizu district
NR4	3/16 PM2	37.49	139.661	Aizu district
NR4	3/17 AM1	37.49	139.661	Aizu district
NR4	3/17 AM2	37.49	139.661	Aizu district
NR4	3/17 PM1	37.49	139.661	Aizu district
NR4	3/17 PM2	37.49	139.661	Aizu district
NR4	3/18 AM1	37.49	139.661	Aizu district
NR4	3/18 AM2	37.49	139.661	Aizu district
NR4	3/18 PM1	37.49	139.661	Aizu district
NR4	3/18 PM2	37.49	139.661	Aizu district
NR4	3/19 AM1	37.49	139.661	Aizu district
NR4	3/19 AM2	37.49	139.661	Aizu district
NR4	3/19 PM1	37.49	139.661	Aizu district
NR4	3/19 PM2	37.49	139.661	Aizu district
NR4	3/20 AM1	37.49	139.661	Aizu district
NR4	3/20 AM2	37.49	139.661	Aizu district
NR4	3/20 PM1	-	-	By Car
NR4	3/20 PM2	36.443	140.002	OOP
NR4	3/21 AM1	36.443	140.002	OOP
NR4	3/21 AM2	36.443	140.002	OOP
NR4	3/21 PM1	36.443	140.002	OOP
NR4	3/21 PM2	36.443	140.002	OOP
NR4	3/22 AM1	36.443	140.002	OOP
NR4	3/22 AM2	36.443	140.002	OOP
NR4	3/22 PM1	36.443	140.002	OOP
NR4	3/22 PM2	36.443	140.002	OOP
NR4	3/23 AM1	36.443	140.002	OOP
NR4	3/23 AM2	36.443	140.002	OOP
NR4	3/23 PM1	36.443	140.002	OOP
NR4	3/23 PM2	36.443	140.002	OOP
NR4	3/24 AM1	36.443	140.002	OOP
NR4	3/24 AM2	36.443	140.002	OOP
NR4	3/24 PM1	36.437	140.002	OOP
NR4	3/24 PM2	36.443	140.002	OOP
NR4	3/25 AM1	36.443	140.002	OOP
NR4	3/25 AM2	36.443	140.002	OOP
NR4	3/25 PM1	36.443	140.002	OOP
NR4	3/25 PM2	36.443	140.002	OOP
NR5	3/12 AM1	37.266	140.999	Naraha	3.1
NR5	3/12 AM2	37.266	140.999	Naraha
NR5	3/12 PM1	37.071	140.948	Iwaki
NR5	3/12 PM2	37.071	140.948	Iwaki
NR5	3/13 AM1	37.071	140.948	Iwaki
NR5	3/13 AM2	37.071	140.948	Iwaki
NR5	3/13 PM1	37.071	140.948	Iwaki
NR5	3/13 PM2	37.071	140.948	Iwaki
NR5	3/14 AM1	37.071	140.948	Iwaki
NR5	3/14 AM2	37.071	140.948	Iwaki
NR5	3/14 PM1	36.342	140.428	OOP
NR5	3/14 PM2	36.342	140.428	OOP
NR5	3/15 AM1	36.342	140.428	OOP
NR5	3/15 AM2	36.342	140.428	OOP
NR5	3/15 PM1	36.342	140.428	OOP
NR5	3/15 PM2	36.342	140.428	OOP
NR5	3/16 AM1	36.342	140.428	OOP
NR5	3/16 AM2	36.342	140.428	OOP
NR5	3/16 PM1	36.342	140.428	OOP
NR5	3/16 PM2	36.342	140.428	OOP
NR5	3/17 AM1	36.342	140.428	OOP
NR5	3/17 AM2	36.342	140.428	OOP
NR5	3/17 PM1	36.342	140.428	OOP
NR5	3/17 PM2	36.342	140.428	OOP
NR5	3/18 AM1	36.342	140.428	OOP
NR5	3/18 AM2	36.342	140.428	OOP
NR5	3/18 PM1	36.342	140.428	OOP
NR5	3/18 PM2	36.342	140.428	OOP
NR5	3/19 AM1	36.342	140.428	OOP
NR5	3/19 AM2	36.342	140.428	OOP
NR5	3/19 PM1	36.342	140.428	OOP
NR5	3/19 PM2	36.342	140.428	OOP
NR5	3/20 AM1	36.342	140.428	OOP
NR5	3/20 AM2	36.342	140.428	OOP
NR5	3/20 PM1	36.342	140.428	OOP
NR5	3/20 PM2	36.342	140.428	OOP
NR5	3/21 AM1	36.342	140.428	OOP
NR5	3/21 AM2	36.342	140.428	OOP
NR5	3/21 PM1	36.342	140.428	OOP
NR5	3/21 PM2	36.342	140.428	OOP
NR5	3/22 AM1	36.342	140.428	OOP
NR5	3/22 AM2	36.342	140.428	OOP
NR5	3/22 PM1	36.342	140.428	OOP
NR5	3/22 PM2	36.342	140.428	OOP
NR5	3/23 AM1	36.342	140.428	OOP
NR5	3/23 AM2	36.342	140.428	OOP
NR5	3/23 PM1	36.342	140.428	OOP
NR5	3/23 PM2	36.342	140.428	OOP
NR5	3/24 AM1	37.071	140.948	Iwaki
NR5	3/24 AM2	37.071	140.948	Iwaki
NR5	3/24 PM1	37.071	140.948	Iwaki
NR5	3/24 PM2	37.071	140.948	Iwaki
NR5	3/25 AM1	37.071	140.948	Iwaki
NR5	3/25 AM2	37.071	140.948	Iwaki
NR5	3/25 PM1	37.071	140.948	Iwaki
NR5	3/25 PM2	37.071	140.948	Iwaki

## Sheet: OK
Group	6HS	Latitude	Longitude	Location	Rate (%)
OK1	3/12 AM1	37.401	140.97	Okuma	29
OK1	3/12 AM2	37.401	140.97	Okuma
OK1	3/12 PM1	37.401	140.97	Okuma
OK1	3/12 PM2	37.441	140.569	Tamura
OK1	3/13 AM1	37.441	140.569	Tamura
OK1	3/13 AM2	37.441	140.569	Tamura
OK1	3/13 PM1	37.441	140.569	Tamura
OK1	3/13 PM2	37.441	140.569	Tamura
OK1	3/14 AM1	37.441	140.569	Tamura
OK1	3/14 AM2	37.441	140.569	Tamura
OK1	3/14 PM1	37.441	140.569	Tamura
OK1	3/14 PM2	37.441	140.569	Tamura
OK1	3/15 AM1	37.441	140.569	Tamura
OK1	3/15 AM2	37.441	140.569	Tamura
OK1	3/15 PM1	37.441	140.569	Tamura
OK1	3/15 PM2	37.441	140.569	Tamura
OK1	3/16 AM1	37.441	140.569	Tamura
OK1	3/16 AM2	37.441	140.569	Tamura
OK1	3/16 PM1	37.441	140.569	Tamura
OK1	3/16 PM2	37.441	140.569	Tamura
OK1	3/17 AM1	37.441	140.569	Tamura
OK1	3/17 AM2	37.441	140.569	Tamura
OK1	3/17 PM1	37.495	139.93	Aizu district
OK1	3/17 PM2	37.495	139.93	Aizu district
OK1	3/18 AM1	37.495	139.93	Aizu district
OK1	3/18 AM2	37.495	139.93	Aizu district
OK1	3/18 PM1	37.495	139.93	Aizu district
OK1	3/18 PM2	37.495	139.93	Aizu district
OK1	3/19 AM1	37.495	139.93	Aizu district
OK1	3/19 AM2	37.495	139.93	Aizu district
OK1	3/19 PM1	37.495	139.93	Aizu district
OK1	3/19 PM2	37.495	139.93	Aizu district
OK1	3/20 AM1	37.495	139.93	Aizu district
OK1	3/20 AM2	37.495	139.93	Aizu district
OK1	3/20 PM1	37.495	139.93	Aizu district
OK1	3/20 PM2	37.495	139.93	Aizu district
OK1	3/21 AM1	37.495	139.93	Aizu district
OK1	3/21 AM2	37.495	139.93	Aizu district
OK1	3/21 PM1	37.495	139.93	Aizu district
OK1	3/21 PM2	37.495	139.93	Aizu district
OK1	3/22 AM1	37.495	139.93	Aizu district
OK1	3/22 AM2	37.495	139.93	Aizu district
OK1	3/22 PM1	37.495	139.93	Aizu district
OK1	3/22 PM2	37.495	139.93	Aizu district
OK1	3/23 AM1	37.495	139.93	Aizu district
OK1	3/23 AM2	37.495	139.93	Aizu district
OK1	3/23 PM1	37.495	139.93	Aizu district
OK1	3/23 PM2	37.495	139.93	Aizu district
OK1	3/24 AM1	37.495	139.93	Aizu district
OK1	3/24 AM2	37.495	139.93	Aizu district
OK1	3/24 PM1	37.495	139.93	Aizu district
OK1	3/24 PM2	37.495	139.93	Aizu district
OK1	3/25 AM1	37.495	139.93	Aizu district
OK1	3/25 AM2	37.495	139.93	Aizu district
OK1	3/25 PM1	37.495	139.93	Aizu district
OK1	3/25 PM2	37.495	139.93	Aizu district
OK2	3/12 AM1	37.398	140.999	Okuma	40
OK2	3/12 AM2	37.404	140.983	Okuma
OK2	3/12 PM1	37.321	140.66	Tamura
OK2	3/12 PM2	37.321	140.66	Tamura
OK2	3/13 AM1	37.321	140.66	Tamura
OK2	3/13 AM2	37.321	140.66	Tamura
OK2	3/13 PM1	37.321	140.66	Tamura
OK2	3/13 PM2	37.321	140.66	Tamura
OK2	3/14 AM1	37.321	140.66	Tamura
OK2	3/14 AM2	37.321	140.66	Tamura
OK2	3/14 PM1	37.321	140.66	Tamura
OK2	3/14 PM2	37.321	140.66	Tamura
OK2	3/15 AM1	37.321	140.66	Tamura
OK2	3/15 AM2	37.321	140.66	Tamura
OK2	3/15 PM1	37.321	140.66	Tamura
OK2	3/15 PM2	37.321	140.66	Tamura
OK2	3/16 AM1	37.321	140.66	Tamura
OK2	3/16 AM2	37.321	140.66	Tamura
OK2	3/16 PM1	37.321	140.66	Tamura
OK2	3/16 PM2	37.321	140.66	Tamura
OK2	3/17 AM1	37.321	140.66	Tamura
OK2	3/17 AM2	37.321	140.66	Tamura
OK2	3/17 PM1	37.321	140.66	Tamura
OK2	3/17 PM2	37.321	140.66	Tamura
OK2	3/18 AM1	37.321	140.66	Tamura
OK2	3/18 AM2	37.321	140.66	Tamura
OK2	3/18 PM1	37.321	140.66	Tamura
OK2	3/18 PM2	37.321	140.66	Tamura
OK2	3/19 AM1	37.321	140.66	Tamura
OK2	3/19 AM2	37.321	140.66	Tamura
OK2	3/19 PM1	37.321	140.66	Tamura
OK2	3/19 PM2	37.321	140.66	Tamura
OK2	3/20 AM1	37.321	140.66	Tamura
OK2	3/20 AM2	37.321	140.66	Tamura
OK2	3/20 PM1	37.321	140.66	Tamura
OK2	3/20 PM2	37.321	140.66	Tamura
OK2	3/21 AM1	37.321	140.66	Tamura
OK2	3/21 AM2	37.321	140.66	Tamura
OK2	3/21 PM1	37.321	140.66	Tamura
OK2	3/21 PM2	37.321	140.66	Tamura
OK2	3/22 AM1	37.321	140.66	Tamura
OK2	3/22 AM2	37.321	140.66	Tamura
OK2	3/22 PM1	37.321	140.66	Tamura
OK2	3/22 PM2	37.321	140.66	Tamura
OK2	3/23 AM1	37.321	140.66	Tamura
OK2	3/23 AM2	37.321	140.66	Tamura
OK2	3/23 PM1	37.321	140.66	Tamura
OK2	3/23 PM2	37.321	140.66	Tamura
OK2	3/24 AM1	37.321	140.66	Tamura
OK2	3/24 AM2	37.321	140.66	Tamura
OK2	3/24 PM1	37.321	140.66	Tamura
OK2	3/24 PM2	37.321	140.66	Tamura
OK2	3/25 AM1	37.321	140.66	Tamura
OK2	3/25 AM2	37.321	140.66	Tamura
OK2	3/25 PM1	37.321	140.66	Tamura
OK2	3/25 PM2	37.321	140.66	Tamura
OK3	3/12 AM1	37.449	141.012	Futaba	7
OK3	3/12 AM2	-	-	By Car
OK3	3/12 PM1	37.669	140.6	Kawamata
OK3	3/12 PM2	37.669	140.6	Kawamata
OK3	3/13 AM1	37.669	140.6	Kawamata
OK3	3/13 AM2	37.669	140.6	Kawamata
OK3	3/13 PM1	37.669	140.6	Kawamata
OK3	3/13 PM2	37.669	140.6	Kawamata
OK3	3/14 AM1	37.669	140.6	Kawamata
OK3	3/14 AM2	37.669	140.6	Kawamata
OK3	3/14 PM1	37.669	140.6	Kawamata
OK3	3/14 PM2	37.669	140.6	Kawamata
OK3	3/15 AM1	37.669	140.6	Kawamata
OK3	3/15 AM2	37.188	140.846	Iwaki
OK3	3/15 PM1	37.188	140.846	Iwaki
OK3	3/15 PM2	37.188	140.846	Iwaki
OK3	3/16 AM1	37.188	140.846	Iwaki
OK3	3/16 AM2	37.188	140.846	Iwaki
OK3	3/16 PM1	37.188	140.846	Iwaki
OK3	3/16 PM2	37.188	140.846	Iwaki
OK3	3/17 AM1	37.188	140.846	Iwaki
OK3	3/17 AM2	37.188	140.846	Iwaki
OK3	3/17 PM1	37.188	140.846	Iwaki
OK3	3/17 PM2	37.188	140.846	Iwaki
OK3	3/18 AM1	37.188	140.846	Iwaki
OK3	3/18 AM2	37.188	140.846	Iwaki
OK3	3/18 PM1	37.188	140.846	Iwaki
OK3	3/18 PM2	37.188	140.846	Iwaki
OK3	3/19 AM1	37.188	140.846	Iwaki
OK3	3/19 AM2	37.188	140.846	Iwaki
OK3	3/19 PM1	37.188	140.846	Iwaki
OK3	3/19 PM2	37.188	140.846	Iwaki
OK3	3/20 AM1	37.188	140.846	Iwaki
OK3	3/20 AM2	37.188	140.846	Iwaki
OK3	3/20 PM1	37.188	140.846	Iwaki
OK3	3/20 PM2	37.188	140.846	Iwaki
OK3	3/21 AM1	37.188	140.846	Iwaki
OK3	3/21 AM2	37.188	140.846	Iwaki
OK3	3/21 PM1	35.689	139.692	OOP
OK3	3/21 PM2	35.689	139.692	OOP
OK3	3/22 AM1	35.689	139.692	OOP
OK3	3/22 AM2	35.689	139.692	OOP
OK3	3/22 PM1	35.689	139.692	OOP
OK3	3/22 PM2	35.689	139.692	OOP
OK3	3/23 AM1	35.689	139.692	OOP
OK3	3/23 AM2	35.689	139.692	OOP
OK3	3/23 PM1	35.689	139.692	OOP
OK3	3/23 PM2	35.689	139.692	OOP
OK3	3/24 AM1	35.689	139.692	OOP
OK3	3/24 AM2	35.689	139.692	OOP
OK3	3/24 PM1	35.689	139.692	OOP
OK3	3/24 PM2	35.689	139.692	OOP
OK3	3/25 AM1	35.689	139.692	OOP
OK3	3/25 AM2	35.689	139.692	OOP
OK3	3/25 PM1	35.689	139.692	OOP
OK3	3/25 PM2	35.689	139.692	OOP
OK4	3/12 AM1	37.437	140.601	Tamura	19
OK4	3/12 AM2	37.437	140.601	Tamura
OK4	3/12 PM1	37.437	140.601	Tamura
OK4	3/12 PM2	37.437	140.601	Tamura
OK4	3/13 AM1	37.437	140.601	Tamura
OK4	3/13 AM2	37.437	140.601	Tamura
OK4	3/13 PM1	37.437	140.601	Tamura
OK4	3/13 PM2	37.437	140.601	Tamura
OK4	3/14 AM1	37.437	140.601	Tamura
OK4	3/14 AM2	37.437	140.601	Tamura
OK4	3/14 PM1	37.437	140.601	Tamura
OK4	3/14 PM2	37.437	140.601	Tamura
OK4	3/15 AM1	37.437	140.601	Tamura
OK4	3/15 AM2	37.437	140.601	Tamura
OK4	3/15 PM1	37.437	140.601	Tamura
OK4	3/15 PM2	37.437	140.601	Tamura
OK4	3/16 AM1	37.437	140.601	Tamura
OK4	3/16 AM2	37.437	140.601	Tamura
OK4	3/16 PM1	37.437	140.601	Tamura
OK4	3/16 PM2	37.437	140.601	Tamura
OK4	3/17 AM1	37.437	140.601	Tamura
OK4	3/17 AM2	37.437	140.601	Tamura
OK4	3/17 PM1	37.437	140.601	Tamura
OK4	3/17 PM2	37.437	140.601	Tamura
OK4	3/18 AM1	37.437	140.601	Tamura
OK4	3/18 AM2	37.437	140.601	Tamura
OK4	3/18 PM1	37.437	140.601	Tamura
OK4	3/18 PM2	37.437	140.601	Tamura
OK4	3/19 AM1	37.437	140.601	Tamura
OK4	3/19 AM2	37.437	140.601	Tamura
OK4	3/19 PM1	37.437	140.601	Tamura
OK4	3/19 PM2	37.437	140.601	Tamura
OK4	3/20 AM1	37.437	140.601	Tamura
OK4	3/20 AM2	37.437	140.601	Tamura
OK4	3/20 PM1	37.437	140.601	Tamura
OK4	3/20 PM2	37.437	140.601	Tamura
OK4	3/21 AM1	37.437	140.601	Tamura
OK4	3/21 AM2	37.437	140.601	Tamura
OK4	3/21 PM1	37.437	140.601	Tamura
OK4	3/21 PM2	37.437	140.601	Tamura
OK4	3/22 AM1	37.437	140.601	Tamura
OK4	3/22 AM2	37.437	140.601	Tamura
OK4	3/22 PM1	37.437	140.601	Tamura
OK4	3/22 PM2	37.437	140.601	Tamura
OK4	3/23 AM1	37.437	140.601	Tamura
OK4	3/23 AM2	37.437	140.601	Tamura
OK4	3/23 PM1	37.437	140.601	Tamura
OK4	3/23 PM2	37.437	140.601	Tamura
OK4	3/24 AM1	37.437	140.601	Tamura
OK4	3/24 AM2	37.437	140.601	Tamura
OK4	3/24 PM1	37.437	140.601	Tamura
OK4	3/24 PM2	37.437	140.601	Tamura
OK4	3/25 AM1	37.437	140.601	Tamura
OK4	3/25 AM2	37.437	140.601	Tamura
OK4	3/25 PM1	37.437	140.601	Tamura
OK4	3/25 PM2	37.437	140.601	Tamura
OK5	3/12 AM1	-	-	By Car	5
OK5	3/12 AM2	37.565	140.993	Odaka
OK5	3/12 PM1	37.565	140.993	Odaka
OK5	3/12 PM2	37.642	140.957	Haramachi
OK5	3/13 AM1	37.642	140.957	Haramachi
OK5	3/13 AM2	37.642	140.957	Haramachi
OK5	3/13 PM1	37.642	140.957	Haramachi
OK5	3/13 PM2	37.642	140.957	Haramachi
OK5	3/14 AM1	37.642	140.957	Haramachi
OK5	3/14 AM2	37.642	140.957	Haramachi
OK5	3/14 PM1	37.642	140.957	Haramachi
OK5	3/14 PM2	37.642	140.957	Haramachi
OK5	3/15 AM1	37.642	140.957	Haramachi
OK5	3/15 AM2	37.286	140.372	Sukagawa
OK5	3/15 PM1	37.286	140.372	Sukagawa
OK5	3/15 PM2	37.286	140.372	Sukagawa
OK5	3/16 AM1	37.286	140.372	Sukagawa
OK5	3/16 AM2	37.286	140.372	Sukagawa
OK5	3/16 PM1	37.286	140.372	Sukagawa
OK5	3/16 PM2	37.286	140.372	Sukagawa
OK5	3/17 AM1	37.286	140.372	Sukagawa
OK5	3/17 AM2	37.286	140.372	Sukagawa
OK5	3/17 PM1	37.127	140.211	Shirakawa
OK5	3/17 PM2	37.127	140.211	Shirakawa
OK5	3/18 AM1	37.127	140.211	Shirakawa
OK5	3/18 AM2	37.127	140.211	Shirakawa
OK5	3/18 PM1	37.127	140.211	Shirakawa
OK5	3/18 PM2	37.127	140.211	Shirakawa
OK5	3/19 AM1	37.127	140.211	Shirakawa
OK5	3/19 AM2	37.127	140.211	Shirakawa
OK5	3/19 PM1	36.97	140.068	OOP
OK5	3/19 PM2	36.97	140.068	OOP
OK5	3/20 AM1	36.97	140.068	OOP
OK5	3/20 AM2	36.97	140.068	OOP
OK5	3/20 PM1	36.97	140.068	OOP
OK5	3/20 PM2	36.97	140.068	OOP
OK5	3/21 AM1	36.97	140.068	OOP
OK5	3/21 AM2	36.97	140.068	OOP
OK5	3/21 PM1	36.97	140.068	OOP
OK5	3/21 PM2	36.97	140.068	OOP
OK5	3/22 AM1	36.97	140.068	OOP
OK5	3/22 AM2	36.97	140.068	OOP
OK5	3/22 PM1	36.97	140.068	OOP
OK5	3/22 PM2	36.97	140.068	OOP
OK5	3/23 AM1	36.97	140.068	OOP
OK5	3/23 AM2	36.97	140.068	OOP
OK5	3/23 PM1	36.97	140.068	OOP
OK5	3/23 PM2	36.97	140.068	OOP
OK5	3/24 AM1	36.97	140.068	OOP
OK5	3/24 AM2	36.97	140.068	OOP
OK5	3/24 PM1	36.97	140.068	OOP
OK5	3/24 PM2	36.97	140.068	OOP
OK5	3/25 AM1	36.97	140.068	OOP
OK5	3/25 AM2	36.97	140.068	OOP
OK5	3/25 PM1	36.97	140.068	OOP
OK5	3/25 PM2	36.97	140.068	OOP

## Sheet: NM
Group	6HS	Latitude	Longitude	Location	Rate (%)
NM1	3/12 AM1	37.499	140.987	Namie	16
NM1	3/12 AM2	37.499	140.987	Namie
NM1	3/12 PM1	37.642	140.957	Haramachi
NM1	3/12 PM2	37.642	140.957	Haramachi
NM1	3/13 AM1	37.642	140.957	Haramachi
NM1	3/13 AM2	37.642	140.957	Haramachi
NM1	3/13 PM1	37.642	140.957	Haramachi
NM1	3/13 PM2	37.642	140.957	Haramachi
NM1	3/14 AM1	37.642	140.957	Haramachi
NM1	3/14 AM2	-	-	By Car
NM1	3/14 PM1	37.019	140.121	OOP
NM1	3/14 PM2	36.345	140.304	OOP
NM1	3/15 AM1	36.345	140.304	OOP
NM1	3/15 AM2	36.345	140.304	OOP
NM1	3/15 PM1	36.345	140.304	OOP
NM1	3/15 PM2	36.345	140.304	OOP
NM1	3/16 AM1	36.345	140.304	OOP
NM1	3/16 AM2	36.345	140.304	OOP
NM1	3/16 PM1	35.605	140.123	OOP
NM1	3/16 PM2	35.689	139.692	OOP
NM1	3/17 AM1	35.689	139.692	OOP
NM1	3/17 AM2	35.689	139.692	OOP
NM1	3/17 PM1	35.689	139.692	OOP
NM1	3/17 PM2	35.689	139.692	OOP
NM1	3/18 AM1	35.689	139.692	OOP
NM1	3/18 AM2	35.689	139.692	OOP
NM1	3/18 PM1	35.689	139.692	OOP
NM1	3/18 PM2	35.689	139.692	OOP
NM1	3/19 AM1	35.689	139.692	OOP
NM1	3/19 AM2	35.689	139.692	OOP
NM1	3/19 PM1	35.689	139.692	OOP
NM1	3/19 PM2	35.689	139.692	OOP
NM1	3/20 AM1	35.689	139.692	OOP
NM1	3/20 AM2	35.689	139.692	OOP
NM1	3/20 PM1	35.689	139.692	OOP
NM1	3/20 PM2	35.689	139.692	OOP
NM1	3/21 AM1	35.689	139.692	OOP
NM1	3/21 AM2	35.689	139.692	OOP
NM1	3/21 PM1	35.689	139.692	OOP
NM1	3/21 PM2	35.689	139.692	OOP
NM1	3/22 AM1	35.689	139.692	OOP
NM1	3/22 AM2	35.689	139.692	OOP
NM1	3/22 PM1	35.689	139.692	OOP
NM1	3/22 PM2	35.689	139.692	OOP
NM1	3/23 AM1	35.689	139.692	OOP
NM1	3/23 AM2	35.689	139.692	OOP
NM1	3/23 PM1	35.689	139.692	OOP
NM1	3/23 PM2	35.689	139.692	OOP
NM1	3/24 AM1	35.689	139.692	OOP
NM1	3/24 AM2	35.689	139.692	OOP
NM1	3/24 PM1	35.689	139.692	OOP
NM1	3/24 PM2	35.689	139.692	OOP
NM1	3/25 AM1	35.689	139.692	OOP
NM1	3/25 AM2	35.689	139.692	OOP
NM1	3/25 PM1	35.689	139.692	OOP
NM1	3/25 PM2	35.689	139.692	OOP
NM2	3/12 AM1	37.517	140.933	Namie	6
NM2	3/12 AM2	37.517	140.933	Namie
NM2	3/12 PM1	37.517	140.933	Namie
NM2	3/12 PM2	37.812	140.922	Soma
NM2	3/13 AM1	37.812	140.922	Soma
NM2	3/13 AM2	37.812	140.922	Soma
NM2	3/13 PM1	37.812	140.922	Soma
NM2	3/13 PM2	37.812	140.922	Soma
NM2	3/14 AM1	37.812	140.922	Soma
NM2	3/14 AM2	37.812	140.922	Soma
NM2	3/14 PM1	37.812	140.922	Soma
NM2	3/14 PM2	37.812	140.922	Soma
NM2	3/15 AM1	37.812	140.922	Soma
NM2	3/15 AM2	37.812	140.922	Soma
NM2	3/15 PM1	37.812	140.922	Soma
NM2	3/15 PM2	37.812	140.922	Soma
NM2	3/16 AM1	37.812	140.922	Soma
NM2	3/16 AM2	37.812	140.922	Soma
NM2	3/16 PM1	37.812	140.922	Soma
NM2	3/16 PM2	37.812	140.922	Soma
NM2	3/17 AM1	37.812	140.922	Soma
NM2	3/17 AM2	37.812	140.922	Soma
NM2	3/17 PM1	37.812	140.922	Soma
NM2	3/17 PM2	37.812	140.922	Soma
NM2	3/18 AM1	37.812	140.922	Soma
NM2	3/18 AM2	37.812	140.922	Soma
NM2	3/18 PM1	37.812	140.922	Soma
NM2	3/18 PM2	37.812	140.922	Soma
NM2	3/19 AM1	37.812	140.922	Soma
NM2	3/19 AM2	37.812	140.922	Soma
NM2	3/19 PM1	37.812	140.922	Soma
NM2	3/19 PM2	37.812	140.922	Soma
NM2	3/20 AM1	37.812	140.922	Soma
NM2	3/20 AM2	37.812	140.922	Soma
NM2	3/20 PM1	37.812	140.922	Soma
NM2	3/20 PM2	37.812	140.922	Soma
NM2	3/21 AM1	37.812	140.922	Soma
NM2	3/21 AM2	37.812	140.922	Soma
NM2	3/21 PM1	37.812	140.922	Soma
NM2	3/21 PM2	37.812	140.922	Soma
NM2	3/22 AM1	37.812	140.922	Soma
NM2	3/22 AM2	37.812	140.922	Soma
NM2	3/22 PM1	37.812	140.922	Soma
NM2	3/22 PM2	37.812	140.922	Soma
NM2	3/23 AM1	37.812	140.922	Soma
NM2	3/23 AM2	37.812	140.922	Soma
NM2	3/23 PM1	37.812	140.922	Soma
NM2	3/23 PM2	37.812	140.922	Soma
NM2	3/24 AM1	37.812	140.922	Soma
NM2	3/24 AM2	37.812	140.922	Soma
NM2	3/24 PM1	37.812	140.922	Soma
NM2	3/24 PM2	37.812	140.922	Soma
NM2	3/25 AM1	37.812	140.922	Soma
NM2	3/25 AM2	37.812	140.922	Soma
NM2	3/25 PM1	37.812	140.922	Soma
NM2	3/25 PM2	37.812	140.922	Soma
NM3	3/12 AM1	37.492	140.96	Namie	55
NM3	3/12 AM2	37.492	140.96	Namie
NM3	3/12 PM1	37.562	140.737	Tsushima
NM3	3/12 PM2	37.561	140.761	Tsushima
NM3	3/13 AM1	37.561	140.761	Tsushima
NM3	3/13 AM2	37.561	140.761	Tsushima
NM3	3/13 PM1	37.561	140.761	Tsushima
NM3	3/13 PM2	37.561	140.761	Tsushima
NM3	3/14 AM1	37.561	140.761	Tsushima
NM3	3/14 AM2	37.561	140.761	Tsushima
NM3	3/14 PM1	37.561	140.761	Tsushima
NM3	3/14 PM2	37.561	140.761	Tsushima
NM3	3/15 AM1	37.561	140.761	Tsushima
NM3	3/15 AM2	37.561	140.761	Tsushima
NM3	3/15 PM1	-	-	By Car
NM3	3/15 PM2	37.361	140.341	Koriyama
NM3	3/16 AM1	37.361	140.341	Koriyama
NM3	3/16 AM2	37.361	140.341	Koriyama
NM3	3/16 PM1	37.361	140.341	Koriyama
NM3	3/16 PM2	37.361	140.341	Koriyama
NM3	3/17 AM1	37.361	140.341	Koriyama
NM3	3/17 AM2	37.361	140.341	Koriyama
NM3	3/17 PM1	37.361	140.341	Koriyama
NM3	3/17 PM2	37.361	140.341	Koriyama
NM3	3/18 AM1	37.361	140.341	Koriyama
NM3	3/18 AM2	37.361	140.341	Koriyama
NM3	3/18 PM1	37.361	140.341	Koriyama
NM3	3/18 PM2	37.361	140.341	Koriyama
NM3	3/19 AM1	37.361	140.341	Koriyama
NM3	3/19 AM2	37.361	140.341	Koriyama
NM3	3/19 PM1	37.361	140.341	Koriyama
NM3	3/19 PM2	37.361	140.341	Koriyama
NM3	3/20 AM1	37.361	140.341	Koriyama
NM3	3/20 AM2	37.361	140.341	Koriyama
NM3	3/20 PM1	37.361	140.341	Koriyama
NM3	3/20 PM2	37.361	140.341	Koriyama
NM3	3/21 AM1	37.361	140.341	Koriyama
NM3	3/21 AM2	37.361	140.341	Koriyama
NM3	3/21 PM1	37.361	140.341	Koriyama
NM3	3/21 PM2	37.361	140.341	Koriyama
NM3	3/22 AM1	37.361	140.341	Koriyama
NM3	3/22 AM2	37.361	140.341	Koriyama
NM3	3/22 PM1	37.361	140.341	Koriyama
NM3	3/22 PM2	37.361	140.341	Koriyama
NM3	3/23 AM1	37.361	140.341	Koriyama
NM3	3/23 AM2	37.361	140.341	Koriyama
NM3	3/23 PM1	37.361	140.341	Koriyama
NM3	3/23 PM2	37.361	140.341	Koriyama
NM3	3/24 AM1	37.361	140.341	Koriyama
NM3	3/24 AM2	37.361	140.341	Koriyama
NM3	3/24 PM1	37.361	140.341	Koriyama
NM3	3/24 PM2	37.361	140.341	Koriyama
NM3	3/25 AM1	37.361	140.341	Koriyama
NM3	3/25 AM2	37.361	140.341	Koriyama
NM3	3/25 PM1	37.361	140.341	Koriyama
NM3	3/25 PM2	37.361	140.341	Koriyama
NM4	3/12 AM1	37.548	140.742	Tsushima	7
NM4	3/12 AM2	37.548	140.742	Tsushima
NM4	3/12 PM1	37.561	140.764	Tsushima
NM4	3/12 PM2	37.548	140.742	Tsushima
NM4	3/13 AM1	37.548	140.742	Tsushima
NM4	3/13 AM2	37.548	140.742	Tsushima
NM4	3/13 PM1	37.548	140.742	Tsushima
NM4	3/13 PM2	37.548	140.742	Tsushima
NM4	3/14 AM1	37.548	140.742	Tsushima
NM4	3/14 AM2	37.561	140.764	Tsushima
NM4	3/14 PM1	37.548	140.742	Tsushima
NM4	3/14 PM2	37.548	140.742	Tsushima
NM4	3/15 AM1	37.548	140.742	Tsushima
NM4	3/15 AM2	37.548	140.742	Tsushima
NM4	3/15 PM1	37.548	140.742	Tsushima
NM4	3/15 PM2	37.548	140.742	Tsushima
NM4	3/16 AM1	37.548	140.742	Tsushima
NM4	3/16 AM2	37.548	140.742	Tsushima
NM4	3/16 PM1	37.585	140.431	Nihonmatsu
NM4	3/16 PM2	37.554	140.579	Nihonmatsu
NM4	3/17 AM1	37.554	140.579	Nihonmatsu
NM4	3/17 AM2	37.554	140.579	Nihonmatsu
NM4	3/17 PM1	37.554	140.579	Nihonmatsu
NM4	3/17 PM2	37.554	140.579	Nihonmatsu
NM4	3/18 AM1	37.554	140.579	Nihonmatsu
NM4	3/18 AM2	37.554	140.579	Nihonmatsu
NM4	3/18 PM1	37.554	140.579	Nihonmatsu
NM4	3/18 PM2	37.554	140.579	Nihonmatsu
NM4	3/19 AM1	37.554	140.579	Nihonmatsu
NM4	3/19 AM2	37.554	140.579	Nihonmatsu
NM4	3/19 PM1	37.554	140.579	Nihonmatsu
NM4	3/19 PM2	37.554	140.579	Nihonmatsu
NM4	3/20 AM1	37.554	140.579	Nihonmatsu
NM4	3/20 AM2	37.554	140.579	Nihonmatsu
NM4	3/20 PM1	37.554	140.579	Nihonmatsu
NM4	3/20 PM2	37.554	140.579	Nihonmatsu
NM4	3/21 AM1	37.554	140.579	Nihonmatsu
NM4	3/21 AM2	37.554	140.579	Nihonmatsu
NM4	3/21 PM1	37.554	140.579	Nihonmatsu
NM4	3/21 PM2	37.554	140.579	Nihonmatsu
NM4	3/22 AM1	37.554	140.579	Nihonmatsu
NM4	3/22 AM2	37.554	140.579	Nihonmatsu
NM4	3/22 PM1	37.554	140.579	Nihonmatsu
NM4	3/22 PM2	37.554	140.579	Nihonmatsu
NM4	3/23 AM1	37.554	140.579	Nihonmatsu
NM4	3/23 AM2	37.554	140.579	Nihonmatsu
NM4	3/23 PM1	37.554	140.579	Nihonmatsu
NM4	3/23 PM2	37.554	140.579	Nihonmatsu
NM4	3/24 AM1	37.554	140.579	Nihonmatsu
NM4	3/24 AM2	37.554	140.579	Nihonmatsu
NM4	3/24 PM1	37.554	140.579	Nihonmatsu
NM4	3/24 PM2	37.554	140.579	Nihonmatsu
NM4	3/25 AM1	37.554	140.579	Nihonmatsu
NM4	3/25 AM2	37.554	140.579	Nihonmatsu
NM4	3/25 PM1	37.554	140.579	Nihonmatsu
NM4	3/25 PM2	37.554	140.579	Nihonmatsu
NM5	3/12 AM1	37.491	140.967	Namie	16
NM5	3/12 AM2	37.507	140.936	Namie
NM5	3/12 PM1	37.507	140.936	Namie
NM5	3/12 PM2	37.507	140.936	Namie
NM5	3/13 AM1	37.507	140.936	Namie
NM5	3/13 AM2	37.507	140.936	Namie
NM5	3/13 PM1	37.659	140.607	Kawamata
NM5	3/13 PM2	37.659	140.607	Kawamata
NM5	3/14 AM1	37.659	140.607	Kawamata
NM5	3/14 AM2	37.659	140.607	Kawamata
NM5	3/14 PM1	37.659	140.607	Kawamata
NM5	3/14 PM2	37.659	140.607	Kawamata
NM5	3/15 AM1	37.659	140.607	Kawamata
NM5	3/15 AM2	37.659	140.607	Kawamata
NM5	3/15 PM1	37.921	140.117	OOP
NM5	3/15 PM2	37.921	140.117	OOP
NM5	3/16 AM1	37.921	140.117	OOP
NM5	3/16 AM2	37.921	140.117	OOP
NM5	3/16 PM1	37.921	140.117	OOP
NM5	3/16 PM2	37.921	140.117	OOP
NM5	3/17 AM1	37.921	140.117	OOP
NM5	3/17 AM2	37.921	140.117	OOP
NM5	3/17 PM1	37.921	140.117	OOP
NM5	3/17 PM2	37.921	140.117	OOP
NM5	3/18 AM1	37.921	140.117	OOP
NM5	3/18 AM2	37.921	140.117	OOP
NM5	3/18 PM1	37.921	140.117	OOP
NM5	3/18 PM2	37.921	140.117	OOP
NM5	3/19 AM1	37.921	140.117	OOP
NM5	3/19 AM2	37.921	140.117	OOP
NM5	3/19 PM1	37.921	140.117	OOP
NM5	3/19 PM2	37.921	140.117	OOP
NM5	3/20 AM1	37.921	140.117	OOP
NM5	3/20 AM2	37.921	140.117	OOP
NM5	3/20 PM1	37.921	140.117	OOP
NM5	3/20 PM2	37.921	140.117	OOP
NM5	3/21 AM1	37.921	140.117	OOP
NM5	3/21 AM2	37.921	140.117	OOP
NM5	3/21 PM1	37.921	140.117	OOP
NM5	3/21 PM2	37.921	140.117	OOP
NM5	3/22 AM1	37.921	140.117	OOP
NM5	3/22 AM2	37.921	140.117	OOP
NM5	3/22 PM1	37.921	140.117	OOP
NM5	3/22 PM2	37.921	140.117	OOP
NM5	3/23 AM1	37.921	140.117	OOP
NM5	3/23 AM2	37.921	140.117	OOP
NM5	3/23 PM1	37.921	140.117	OOP
NM5	3/23 PM2	37.921	140.117	OOP
NM5	3/24 AM1	37.921	140.117	OOP
NM5	3/24 AM2	37.921	140.117	OOP
NM5	3/24 PM1	37.921	140.117	OOP
NM5	3/24 PM2	37.921	140.117	OOP
NM5	3/25 AM1	37.921	140.117	OOP
NM5	3/25 AM2	37.921	140.117	OOP
NM5	3/25 PM1	37.921	140.117	OOP
NM5	3/25 PM2	37.921	140.117	OOP

## Sheet: IT
Group	6HS	Latitude	Longitude	Location	Rate (%)
IT1	3/12 AM1	37.66	140.725	Iitate	30
IT1	3/12 AM2	37.66	140.725	Iitate
IT1	3/12 PM1	37.66	140.725	Iitate
IT1	3/12 PM2	37.66	140.725	Iitate
IT1	3/13 AM1	37.66	140.725	Iitate
IT1	3/13 AM2	37.66	140.725	Iitate
IT1	3/13 PM1	37.66	140.725	Iitate
IT1	3/13 PM2	37.66	140.725	Iitate
IT1	3/14 AM1	37.66	140.725	Iitate
IT1	3/14 AM2	37.66	140.725	Iitate
IT1	3/14 PM1	37.66	140.725	Iitate
IT1	3/14 PM2	37.66	140.725	Iitate
IT1	3/15 AM1	37.66	140.725	Iitate
IT1	3/15 AM2	37.66	140.725	Iitate
IT1	3/15 PM1	37.66	140.725	Iitate
IT1	3/15 PM2	37.66	140.725	Iitate
IT1	3/16 AM1	37.66	140.725	Iitate
IT1	3/16 AM2	37.66	140.725	Iitate
IT1	3/16 PM1	37.403	140.372	Koriyama
IT1	3/16 PM2	37.403	140.372	Koriyama
IT1	3/17 AM1	37.403	140.372	Koriyama
IT1	3/17 AM2	37.403	140.372	Koriyama
IT1	3/17 PM1	37.403	140.372	Koriyama
IT1	3/17 PM2	37.403	140.372	Koriyama
IT1	3/18 AM1	37.403	140.372	Koriyama
IT1	3/18 AM2	37.403	140.372	Koriyama
IT1	3/18 PM1	37.403	140.372	Koriyama
IT1	3/18 PM2	37.403	140.372	Koriyama
IT1	3/19 AM1	37.403	140.372	Koriyama
IT1	3/19 AM2	37.403	140.372	Koriyama
IT1	3/19 PM1	37.403	140.372	Koriyama
IT1	3/19 PM2	37.403	140.372	Koriyama
IT1	3/20 AM1	37.403	140.372	Koriyama
IT1	3/20 AM2	37.403	140.372	Koriyama
IT1	3/20 PM1	37.403	140.372	Koriyama
IT1	3/20 PM2	37.403	140.372	Koriyama
IT1	3/21 AM1	37.403	140.372	Koriyama
IT1	3/21 AM2	37.403	140.372	Koriyama
IT1	3/21 PM1	37.403	140.372	Koriyama
IT1	3/21 PM2	37.403	140.372	Koriyama
IT1	3/22 AM1	37.403	140.372	Koriyama
IT1	3/22 AM2	37.403	140.372	Koriyama
IT1	3/22 PM1	37.403	140.372	Koriyama
IT1	3/22 PM2	37.403	140.372	Koriyama
IT1	3/23 AM1	37.403	140.372	Koriyama
IT1	3/23 AM2	37.403	140.372	Koriyama
IT1	3/23 PM1	37.403	140.372	Koriyama
IT1	3/23 PM2	37.403	140.372	Koriyama
IT1	3/24 AM1	37.403	140.372	Koriyama
IT1	3/24 AM2	37.403	140.372	Koriyama
IT1	3/24 PM1	37.403	140.372	Koriyama
IT1	3/24 PM2	37.403	140.372	Koriyama
IT1	3/25 AM1	37.403	140.372	Koriyama
IT1	3/25 AM2	37.403	140.372	Koriyama
IT1	3/25 PM1	37.403	140.372	Koriyama
IT1	3/25 PM2	37.403	140.372	Koriyama
IT2	3/12 AM1	37.685	140.761	Iitate	24
IT2	3/12 AM2	37.685	140.761	Iitate
IT2	3/12 PM1	37.685	140.761	Iitate
IT2	3/12 PM2	37.685	140.761	Iitate
IT2	3/13 AM1	37.685	140.761	Iitate
IT2	3/13 AM2	37.685	140.761	Iitate
IT2	3/13 PM1	37.685	140.761	Iitate
IT2	3/13 PM2	37.685	140.761	Iitate
IT2	3/14 AM1	37.685	140.761	Iitate
IT2	3/14 AM2	37.685	140.761	Iitate
IT2	3/14 PM1	37.685	140.761	Iitate
IT2	3/14 PM2	37.685	140.761	Iitate
IT2	3/15 AM1	37.685	140.761	Iitate
IT2	3/15 AM2	37.685	140.761	Iitate
IT2	3/15 PM1	37.666	140.598	Kawamata
IT2	3/15 PM2	37.761	140.474	Fukushima
IT2	3/16 AM1	37.761	140.474	Fukushima
IT2	3/16 AM2	37.761	140.474	Fukushima
IT2	3/16 PM1	37.761	140.474	Fukushima
IT2	3/16 PM2	37.761	140.474	Fukushima
IT2	3/17 AM1	37.761	140.474	Fukushima
IT2	3/17 AM2	37.761	140.474	Fukushima
IT2	3/17 PM1	37.761	140.474	Fukushima
IT2	3/17 PM2	37.761	140.474	Fukushima
IT2	3/18 AM1	37.761	140.474	Fukushima
IT2	3/18 AM2	37.761	140.474	Fukushima
IT2	3/18 PM1	37.761	140.474	Fukushima
IT2	3/18 PM2	37.761	140.474	Fukushima
IT2	3/19 AM1	37.761	140.474	Fukushima
IT2	3/19 AM2	37.761	140.474	Fukushima
IT2	3/19 PM1	37.761	140.474	Fukushima
IT2	3/19 PM2	37.761	140.474	Fukushima
IT2	3/20 AM1	37.761	140.474	Fukushima
IT2	3/20 AM2	37.761	140.474	Fukushima
IT2	3/20 PM1	37.761	140.474	Fukushima
IT2	3/20 PM2	37.761	140.474	Fukushima
IT2	3/21 AM1	37.761	140.474	Fukushima
IT2	3/21 AM2	37.761	140.474	Fukushima
IT2	3/21 PM1	37.656	139.938	Aizu district
IT2	3/21 PM2	37.656	139.938	Aizu district
IT2	3/22 AM1	37.656	139.938	Aizu district
IT2	3/22 AM2	37.656	139.938	Aizu district
IT2	3/22 PM1	37.656	139.938	Aizu district
IT2	3/22 PM2	37.656	139.938	Aizu district
IT2	3/23 AM1	37.656	139.938	Aizu district
IT2	3/23 AM2	37.656	139.938	Aizu district
IT2	3/23 PM1	37.656	139.938	Aizu district
IT2	3/23 PM2	37.656	139.938	Aizu district
IT2	3/24 AM1	37.656	139.938	Aizu district
IT2	3/24 AM2	37.656	139.938	Aizu district
IT2	3/24 PM1	37.656	139.938	Aizu district
IT2	3/24 PM2	37.656	139.938	Aizu district
IT2	3/25 AM1	37.656	139.938	Aizu district
IT2	3/25 AM2	37.656	139.938	Aizu district
IT2	3/25 PM1	37.656	139.938	Aizu district
IT2	3/25 PM2	37.656	139.938	Aizu district
IT3	3/12 AM1	37.695	140.757	Iitate	25
IT3	3/12 AM2	37.695	140.757	Iitate
IT3	3/12 PM1	37.695	140.757	Iitate
IT3	3/12 PM2	37.695	140.757	Iitate
IT3	3/13 AM1	37.695	140.757	Iitate
IT3	3/13 AM2	37.695	140.757	Iitate
IT3	3/13 PM1	37.695	140.757	Iitate
IT3	3/13 PM2	37.695	140.757	Iitate
IT3	3/14 AM1	37.695	140.757	Iitate
IT3	3/14 AM2	37.695	140.757	Iitate
IT3	3/14 PM1	37.695	140.757	Iitate
IT3	3/14 PM2	37.695	140.757	Iitate
IT3	3/15 AM1	37.695	140.757	Iitate
IT3	3/15 AM2	37.695	140.757	Iitate
IT3	3/15 PM1	37.695	140.757	Iitate
IT3	3/15 PM2	37.695	140.757	Iitate
IT3	3/16 AM1	37.695	140.757	Iitate
IT3	3/16 AM2	37.695	140.757	Iitate
IT3	3/16 PM1	37.695	140.757	Iitate
IT3	3/16 PM2	37.695	140.757	Iitate
IT3	3/17 AM1	37.695	140.757	Iitate
IT3	3/17 AM2	37.695	140.757	Iitate
IT3	3/17 PM1	37.695	140.757	Iitate
IT3	3/17 PM2	37.695	140.757	Iitate
IT3	3/18 AM1	37.695	140.757	Iitate
IT3	3/18 AM2	37.695	140.757	Iitate
IT3	3/18 PM1	37.695	140.757	Iitate
IT3	3/18 PM2	37.695	140.757	Iitate
IT3	3/19 AM1	37.695	140.757	Iitate
IT3	3/19 AM2	37.695	140.757	Iitate
IT3	3/19 PM1	35.858	139.649	OOP
IT3	3/19 PM2	35.858	139.649	OOP
IT3	3/20 AM1	35.858	139.649	OOP
IT3	3/20 AM2	35.858	139.649	OOP
IT3	3/20 PM1	35.858	139.649	OOP
IT3	3/20 PM2	35.858	139.649	OOP
IT3	3/21 AM1	35.858	139.649	OOP
IT3	3/21 AM2	35.858	139.649	OOP
IT3	3/21 PM1	35.858	139.649	OOP
IT3	3/21 PM2	35.858	139.649	OOP
IT3	3/22 AM1	35.858	139.649	OOP
IT3	3/22 AM2	35.858	139.649	OOP
IT3	3/22 PM1	35.858	139.649	OOP
IT3	3/22 PM2	35.858	139.649	OOP
IT3	3/23 AM1	35.858	139.649	OOP
IT3	3/23 AM2	35.858	139.649	OOP
IT3	3/23 PM1	35.858	139.649	OOP
IT3	3/23 PM2	35.858	139.649	OOP
IT3	3/24 AM1	35.858	139.649	OOP
IT3	3/24 AM2	35.858	139.649	OOP
IT3	3/24 PM1	35.858	139.649	OOP
IT3	3/24 PM2	35.858	139.649	OOP
IT3	3/25 AM1	35.858	139.649	OOP
IT3	3/25 AM2	35.858	139.649	OOP
IT3	3/25 PM1	35.858	139.649	OOP
IT3	3/25 PM2	35.858	139.649	OOP
IT4	3/12 AM1	37.692	140.75	Iitate	21
IT4	3/12 AM2	37.692	140.75	Iitate
IT4	3/12 PM1	37.692	140.75	Iitate
IT4	3/12 PM2	37.692	140.75	Iitate
IT4	3/13 AM1	37.692	140.75	Iitate
IT4	3/13 AM2	37.692	140.75	Iitate
IT4	3/13 PM1	37.692	140.75	Iitate
IT4	3/13 PM2	37.692	140.75	Iitate
IT4	3/14 AM1	37.692	140.75	Iitate
IT4	3/14 AM2	37.692	140.75	Iitate
IT4	3/14 PM1	37.692	140.75	Iitate
IT4	3/14 PM2	37.692	140.75	Iitate
IT4	3/15 AM1	37.692	140.75	Iitate
IT4	3/15 AM2	37.692	140.75	Iitate
IT4	3/15 PM1	37.692	140.75	Iitate
IT4	3/15 PM2	37.692	140.75	Iitate
IT4	3/16 AM1	37.692	140.75	Iitate
IT4	3/16 AM2	37.692	140.75	Iitate
IT4	3/16 PM1	37.692	140.75	Iitate
IT4	3/16 PM2	37.692	140.75	Iitate
IT4	3/17 AM1	37.692	140.75	Iitate
IT4	3/17 AM2	37.692	140.75	Iitate
IT4	3/17 PM1	37.692	140.75	Iitate
IT4	3/17 PM2	37.692	140.75	Iitate
IT4	3/18 AM1	37.692	140.75	Iitate
IT4	3/18 AM2	37.692	140.75	Iitate
IT4	3/18 PM1	37.692	140.75	Iitate
IT4	3/18 PM2	37.692	140.75	Iitate
IT4	3/19 AM1	37.692	140.75	Iitate
IT4	3/19 AM2	37.692	140.75	Iitate
IT4	3/19 PM1	37.692	140.75	Iitate
IT4	3/19 PM2	37.692	140.75	Iitate
IT4	3/20 AM1	37.692	140.75	Iitate
IT4	3/20 AM2	37.692	140.75	Iitate
IT4	3/20 PM1	37.692	140.75	Iitate
IT4	3/20 PM2	37.692	140.75	Iitate
IT4	3/21 AM1	37.692	140.75	Iitate
IT4	3/21 AM2	37.692	140.75	Iitate
IT4	3/21 PM1	37.692	140.75	Iitate
IT4	3/21 PM2	37.692	140.75	Iitate
IT4	3/22 AM1	37.692	140.75	Iitate
IT4	3/22 AM2	37.692	140.75	Iitate
IT4	3/22 PM1	37.692	140.75	Iitate
IT4	3/22 PM2	37.692	140.75	Iitate
IT4	3/23 AM1	37.692	140.75	Iitate
IT4	3/23 AM2	37.692	140.75	Iitate
IT4	3/23 PM1	37.692	140.75	Iitate
IT4	3/23 PM2	37.692	140.75	Iitate
IT4	3/24 AM1	37.692	140.75	Iitate
IT4	3/24 AM2	37.692	140.75	Iitate
IT4	3/24 PM1	37.692	140.75	Iitate
IT4	3/24 PM2	37.692	140.75	Iitate
IT4	3/25 AM1	37.692	140.75	Iitate
IT4	3/25 AM2	37.692	140.75	Iitate
IT4	3/25 PM1	37.692	140.75	Iitate
IT4	3/25 PM2	37.692	140.75	Iitate

## Sheet: OD
Group	6HS	Latitude	Longitude	Location	Rate (%)
OD1	3/12 AM1	37.544	141.002	Odaka	6.3
OD1	3/12 AM2	37.544	141.002	Odaka
OD1	3/12 PM1	37.544	141.002	Odaka
OD1	3/12 PM2	37.544	141.002	Odaka
OD1	3/13 AM1	37.642	140.932	Haramachi
OD1	3/13 AM2	37.642	140.932	Haramachi
OD1	3/13 PM1	37.642	140.932	Haramachi
OD1	3/13 PM2	37.641	140.957	Haramachi
OD1	3/14 AM1	37.641	140.957	Haramachi
OD1	3/14 AM2	37.641	140.957	Haramachi
OD1	3/14 PM1	37.641	140.957	Haramachi
OD1	3/14 PM2	37.641	140.957	Haramachi
OD1	3/15 AM1	37.641	140.957	Haramachi
OD1	3/15 AM2	37.115	140.926	Iwaki
OD1	3/15 PM1	37.115	140.926	Iwaki
OD1	3/15 PM2	37.115	140.926	Iwaki
OD1	3/16 AM1	37.115	140.926	Iwaki
OD1	3/16 AM2	37.115	140.926	Iwaki
OD1	3/16 PM1	37.115	140.926	Iwaki
OD1	3/16 PM2	37.115	140.926	Iwaki
OD1	3/17 AM1	37.115	140.926	Iwaki
OD1	3/17 AM2	37.115	140.926	Iwaki
OD1	3/17 PM1	37.115	140.926	Iwaki
OD1	3/17 PM2	37.115	140.926	Iwaki
OD1	3/18 AM1	37.115	140.926	Iwaki
OD1	3/18 AM2	37.115	140.926	Iwaki
OD1	3/18 PM1	37.115	140.926	Iwaki
OD1	3/18 PM2	37.115	140.926	Iwaki
OD1	3/19 AM1	37.115	140.926	Iwaki
OD1	3/19 AM2	37.115	140.926	Iwaki
OD1	3/19 PM1	35.689	139.692	OOP
OD1	3/19 PM2	35.689	139.692	OOP
OD1	3/20 AM1	35.689	139.692	OOP
OD1	3/20 AM2	35.689	139.692	OOP
OD1	3/20 PM1	35.689	139.692	OOP
OD1	3/20 PM2	35.689	139.692	OOP
OD1	3/21 AM1	35.689	139.692	OOP
OD1	3/21 AM2	35.689	139.692	OOP
OD1	3/21 PM1	35.689	139.692	OOP
OD1	3/21 PM2	35.689	139.692	OOP
OD1	3/22 AM1	35.689	139.692	OOP
OD1	3/22 AM2	35.689	139.692	OOP
OD1	3/22 PM1	35.689	139.692	OOP
OD1	3/22 PM2	35.689	139.692	OOP
OD1	3/23 AM1	35.689	139.692	OOP
OD1	3/23 AM2	35.689	139.692	OOP
OD1	3/23 PM1	35.689	139.692	OOP
OD1	3/23 PM2	35.689	139.692	OOP
OD1	3/24 AM1	35.689	139.692	OOP
OD1	3/24 AM2	35.689	139.692	OOP
OD1	3/24 PM1	35.689	139.692	OOP
OD1	3/24 PM2	35.689	139.692	OOP
OD1	3/25 AM1	35.689	139.692	OOP
OD1	3/25 AM2	35.689	139.692	OOP
OD1	3/25 PM1	35.689	139.692	OOP
OD1	3/25 PM2	35.689	139.692	OOP
OD2	3/12 AM1	37.563	140.982	Odaka	9.6
OD2	3/12 AM2	37.563	140.982	Odaka
OD2	3/12 PM1	37.563	140.982	Odaka
OD2	3/12 PM2	37.664	140.596	Kawamata
OD2	3/13 AM1	37.664	140.596	Kawamata
OD2	3/13 AM2	-	-	By Car
OD2	3/13 PM1	37.565	140.082	Aizu district
OD2	3/13 PM2	37.565	140.082	Aizu district
OD2	3/14 AM1	37.565	140.082	Aizu district
OD2	3/14 AM2	37.565	140.082	Aizu district
OD2	3/14 PM1	37.565	140.082	Aizu district
OD2	3/14 PM2	37.565	140.082	Aizu district
OD2	3/15 AM1	37.565	140.082	Aizu district
OD2	3/15 AM2	-	-	By Car
OD2	3/15 PM1	38.727	139.827	OOP
OD2	3/15 PM2	38.658	139.909	OOP
OD2	3/16 AM1	38.658	139.909	OOP
OD2	3/16 AM2	38.658	139.909	OOP
OD2	3/16 PM1	38.658	139.909	OOP
OD2	3/16 PM2	38.658	139.909	OOP
OD2	3/17 AM1	38.658	139.909	OOP
OD2	3/17 AM2	38.658	139.909	OOP
OD2	3/17 PM1	38.658	139.909	OOP
OD2	3/17 PM2	38.658	139.909	OOP
OD2	3/18 AM1	38.658	139.909	OOP
OD2	3/18 AM2	38.658	139.909	OOP
OD2	3/18 PM1	38.658	139.909	OOP
OD2	3/18 PM2	38.658	139.909	OOP
OD2	3/19 AM1	38.658	139.909	OOP
OD2	3/19 AM2	38.658	139.909	OOP
OD2	3/19 PM1	38.658	139.909	OOP
OD2	3/19 PM2	38.658	139.909	OOP
OD2	3/20 AM1	38.658	139.909	OOP
OD2	3/20 AM2	38.658	139.909	OOP
OD2	3/20 PM1	38.658	139.909	OOP
OD2	3/20 PM2	38.658	139.909	OOP
OD2	3/21 AM1	38.658	139.909	OOP
OD2	3/21 AM2	38.658	139.909	OOP
OD2	3/21 PM1	38.658	139.909	OOP
OD2	3/21 PM2	38.658	139.909	OOP
OD2	3/22 AM1	38.658	139.909	OOP
OD2	3/22 AM2	38.658	139.909	OOP
OD2	3/22 PM1	38.658	139.909	OOP
OD2	3/22 PM2	38.658	139.909	OOP
OD2	3/23 AM1	38.658	139.909	OOP
OD2	3/23 AM2	38.658	139.909	OOP
OD2	3/23 PM1	38.658	139.909	OOP
OD2	3/23 PM2	38.658	139.909	OOP
OD2	3/24 AM1	38.658	139.909	OOP
OD2	3/24 AM2	38.658	139.909	OOP
OD2	3/24 PM1	38.658	139.909	OOP
OD2	3/24 PM2	38.658	139.909	OOP
OD2	3/25 AM1	38.658	139.909	OOP
OD2	3/25 AM2	38.658	139.909	OOP
OD2	3/25 PM1	38.658	139.909	OOP
OD2	3/25 PM2	38.658	139.909	OOP
OD3	3/12 AM1	37.638	140.927	Haramachi	6.3
OD3	3/12 AM2	37.638	140.927	Haramachi
OD3	3/12 PM1	37.809	140.535	Date
OD3	3/12 PM2	37.809	140.535	Date
OD3	3/13 AM1	37.809	140.535	Date
OD3	3/13 AM2	37.809	140.535	Date
OD3	3/13 PM1	37.638	140.927	Haramachi
OD3	3/13 PM2	37.638	140.927	Haramachi
OD3	3/14 AM1	37.638	140.927	Haramachi
OD3	3/14 AM2	37.638	140.927	Haramachi
OD3	3/14 PM1	37.638	140.927	Haramachi
OD3	3/14 PM2	37.638	140.927	Haramachi
OD3	3/15 AM1	37.638	140.927	Haramachi
OD3	3/15 AM2	37.638	140.927	Haramachi
OD3	3/15 PM1	37.638	140.927	Haramachi
OD3	3/15 PM2	37.638	140.927	Haramachi
OD3	3/16 AM1	37.638	140.927	Haramachi
OD3	3/16 AM2	37.638	140.927	Haramachi
OD3	3/16 PM1	-	-	By Car
OD3	3/16 PM2	-	-	By Car
OD3	3/17 AM1	-	-	By Car
OD3	3/17 AM2	35.448	139.642	OOP
OD3	3/17 PM1	35.448	139.642	OOP
OD3	3/17 PM2	35.448	139.642	OOP
OD3	3/18 AM1	35.448	139.642	OOP
OD3	3/18 AM2	35.448	139.642	OOP
OD3	3/18 PM1	35.448	139.642	OOP
OD3	3/18 PM2	35.448	139.642	OOP
OD3	3/19 AM1	35.448	139.642	OOP
OD3	3/19 AM2	35.448	139.642	OOP
OD3	3/19 PM1	35.448	139.642	OOP
OD3	3/19 PM2	35.448	139.642	OOP
OD3	3/20 AM1	35.448	139.642	OOP
OD3	3/20 AM2	35.448	139.642	OOP
OD3	3/20 PM1	35.448	139.642	OOP
OD3	3/20 PM2	35.448	139.642	OOP
OD3	3/21 AM1	35.448	139.642	OOP
OD3	3/21 AM2	35.448	139.642	OOP
OD3	3/21 PM1	35.448	139.642	OOP
OD3	3/21 PM2	35.448	139.642	OOP
OD3	3/22 AM1	35.448	139.642	OOP
OD3	3/22 AM2	35.448	139.642	OOP
OD3	3/22 PM1	35.448	139.642	OOP
OD3	3/22 PM2	35.448	139.642	OOP
OD3	3/23 AM1	35.448	139.642	OOP
OD3	3/23 AM2	35.448	139.642	OOP
OD3	3/23 PM1	35.448	139.642	OOP
OD3	3/23 PM2	35.448	139.642	OOP
OD3	3/24 AM1	35.448	139.642	OOP
OD3	3/24 AM2	35.448	139.642	OOP
OD3	3/24 PM1	35.448	139.642	OOP
OD3	3/24 PM2	35.448	139.642	OOP
OD3	3/25 AM1	35.448	139.642	OOP
OD3	3/25 AM2	35.448	139.642	OOP
OD3	3/25 PM1	35.448	139.642	OOP
OD3	3/25 PM2	35.448	139.642	OOP
OD4	3/12 AM1	37.557	140.965	Odaka	71.5
OD4	3/12 AM2	37.557	140.965	Odaka
OD4	3/12 PM1	37.557	140.965	Odaka
OD4	3/12 PM2	37.557	140.965	Odaka
OD4	3/13 AM1	37.634	140.933	Haramachi
OD4	3/13 AM2	37.634	140.933	Haramachi
OD4	3/13 PM1	37.634	140.933	Haramachi
OD4	3/13 PM2	37.634	140.933	Haramachi
OD4	3/14 AM1	37.634	140.933	Haramachi
OD4	3/14 AM2	37.634	140.933	Haramachi
OD4	3/14 PM1	37.777	140.491	Fukushima
OD4	3/14 PM2	37.777	140.491	Fukushima
OD4	3/15 AM1	37.777	140.491	Fukushima
OD4	3/15 AM2	-	-	By Car
OD4	3/15 PM1	35.689	139.692	OOP
OD4	3/15 PM2	35.689	139.692	OOP
OD4	3/16 AM1	35.689	139.692	OOP
OD4	3/16 AM2	35.689	139.692	OOP
OD4	3/16 PM1	35.689	139.692	OOP
OD4	3/16 PM2	35.689	139.692	OOP
OD4	3/17 AM1	35.689	139.692	OOP
OD4	3/17 AM2	35.689	139.692	OOP
OD4	3/17 PM1	35.689	139.692	OOP
OD4	3/17 PM2	35.689	139.692	OOP
OD4	3/18 AM1	35.689	139.692	OOP
OD4	3/18 AM2	35.689	139.692	OOP
OD4	3/18 PM1	35.689	139.692	OOP
OD4	3/18 PM2	35.689	139.692	OOP
OD4	3/19 AM1	35.689	139.692	OOP
OD4	3/19 AM2	35.689	139.692	OOP
OD4	3/19 PM1	35.689	139.692	OOP
OD4	3/19 PM2	35.689	139.692	OOP
OD4	3/20 AM1	35.689	139.692	OOP
OD4	3/20 AM2	35.689	139.692	OOP
OD4	3/20 PM1	35.689	139.692	OOP
OD4	3/20 PM2	35.689	139.692	OOP
OD4	3/21 AM1	35.689	139.692	OOP
OD4	3/21 AM2	35.689	139.692	OOP
OD4	3/21 PM1	35.689	139.692	OOP
OD4	3/21 PM2	35.689	139.692	OOP
OD4	3/22 AM1	35.689	139.692	OOP
OD4	3/22 AM2	35.689	139.692	OOP
OD4	3/22 PM1	35.689	139.692	OOP
OD4	3/22 PM2	35.689	139.692	OOP
OD4	3/23 AM1	35.689	139.692	OOP
OD4	3/23 AM2	35.689	139.692	OOP
OD4	3/23 PM1	35.689	139.692	OOP
OD4	3/23 PM2	35.689	139.692	OOP
OD4	3/24 AM1	35.689	139.692	OOP
OD4	3/24 AM2	35.689	139.692	OOP
OD4	3/24 PM1	35.689	139.692	OOP
OD4	3/24 PM2	35.689	139.692	OOP
OD4	3/25 AM1	35.689	139.692	OOP
OD4	3/25 AM2	35.689	139.692	OOP
OD4	3/25 PM1	35.689	139.692	OOP
OD4	3/25 PM2	35.689	139.692	OOP
OD5	3/12 AM1	37.548	140.95	Odaka	6.3
OD5	3/12 AM2	37.548	140.95	Odaka
OD5	3/12 PM1	37.548	140.95	Odaka
OD5	3/12 PM2	37.642	140.957	Haramachi
OD5	3/13 AM1	37.642	140.957	Haramachi
OD5	3/13 AM2	37.642	140.957	Haramachi
OD5	3/13 PM1	37.642	140.957	Haramachi
OD5	3/13 PM2	37.642	140.957	Haramachi
OD5	3/14 AM1	37.642	140.957	Haramachi
OD5	3/14 AM2	37.642	140.957	Haramachi
OD5	3/14 PM1	37.642	140.957	Haramachi
OD5	3/14 PM2	37.642	140.957	Haramachi
OD5	3/15 AM1	37.642	140.957	Haramachi
OD5	3/15 AM2	37.642	140.957	Haramachi
OD5	3/15 PM1	37.642	140.957	Haramachi
OD5	3/15 PM2	37.642	140.957	Haramachi
OD5	3/16 AM1	37.642	140.957	Haramachi
OD5	3/16 AM2	37.642	140.957	Haramachi
OD5	3/16 PM1	37.797	140.92	Soma
OD5	3/16 PM2	37.797	140.92	Soma
OD5	3/17 AM1	37.797	140.92	Soma
OD5	3/17 AM2	37.797	140.92	Soma
OD5	3/17 PM1	37.797	140.92	Soma
OD5	3/17 PM2	37.797	140.92	Soma
OD5	3/18 AM1	37.797	140.92	Soma
OD5	3/18 AM2	37.797	140.92	Soma
OD5	3/18 PM1	37.797	140.92	Soma
OD5	3/18 PM2	37.797	140.92	Soma
OD5	3/19 AM1	37.797	140.92	Soma
OD5	3/19 AM2	37.797	140.92	Soma
OD5	3/19 PM1	37.797	140.92	Soma
OD5	3/19 PM2	37.797	140.92	Soma
OD5	3/20 AM1	37.797	140.92	Soma
OD5	3/20 AM2	-	-	By Car
OD5	3/20 PM1	-	-	By Car
OD5	3/20 PM2	35.858	139.649	OOP
OD5	3/21 AM1	35.858	139.649	OOP
OD5	3/21 AM2	35.858	139.649	OOP
OD5	3/21 PM1	35.858	139.649	OOP
OD5	3/21 PM2	35.858	139.649	OOP
OD5	3/22 AM1	35.858	139.649	OOP
OD5	3/22 AM2	35.858	139.649	OOP
OD5	3/22 PM1	35.858	139.649	OOP
OD5	3/22 PM2	35.858	139.649	OOP
OD5	3/23 AM1	35.858	139.649	OOP
OD5	3/23 AM2	35.858	139.649	OOP
OD5	3/23 PM1	35.858	139.649	OOP
OD5	3/23 PM2	35.858	139.649	OOP
OD5	3/24 AM1	35.858	139.649	OOP
OD5	3/24 AM2	35.858	139.649	OOP
OD5	3/24 PM1	35.858	139.649	OOP
OD5	3/24 PM2	35.858	139.649	OOP
OD5	3/25 AM1	35.858	139.649	OOP
OD5	3/25 AM2	35.858	139.649	OOP
OD5	3/25 PM1	35.858	139.649	OOP
OD5	3/25 PM2	35.858	139.649	OOP

## Sheet: HK
Group	6HS	Latitude	Longitude	Location	Rate (%)
HK1	3/12 AM1	37.629	140.96	Haramachi	80.5
HK1	3/12 AM2	37.629	140.96	Haramachi
HK1	3/12 PM1	37.629	140.96	Haramachi
HK1	3/12 PM2	37.629	140.96	Haramachi
HK1	3/13 AM1	37.629	140.96	Haramachi
HK1	3/13 AM2	37.629	140.96	Haramachi
HK1	3/13 PM1	37.629	140.96	Haramachi
HK1	3/13 PM2	37.629	140.96	Haramachi
HK1	3/14 AM1	37.629	140.96	Haramachi
HK1	3/14 AM2	37.629	140.96	Haramachi
HK1	3/14 PM1	37.629	140.96	Haramachi
HK1	3/14 PM2	37.629	140.96	Haramachi
HK1	3/15 AM1	37.629	140.96	Haramachi
HK1	3/15 AM2	37.629	140.96	Haramachi
HK1	3/15 PM1	37.629	140.96	Haramachi
HK1	3/15 PM2	37.629	140.96	Haramachi
HK1	3/16 AM1	37.629	140.96	Haramachi
HK1	3/16 AM2	37.629	140.96	Haramachi
HK1	3/16 PM1	37.629	140.96	Haramachi
HK1	3/16 PM2	37.629	140.96	Haramachi
HK1	3/17 AM1	37.629	140.96	Haramachi
HK1	3/17 AM2	37.629	140.96	Haramachi
HK1	3/17 PM1	37.629	140.96	Haramachi
HK1	3/17 PM2	37.725	140.365	Fukushima
HK1	3/18 AM1	37.725	140.365	Fukushima
HK1	3/18 AM2	37.725	140.365	Fukushima
HK1	3/18 PM1	37.725	140.365	Fukushima
HK1	3/18 PM2	37.725	140.365	Fukushima
HK1	3/19 AM1	37.725	140.365	Fukushima
HK1	3/19 AM2	37.725	140.365	Fukushima
HK1	3/19 PM1	37.725	140.365	Fukushima
HK1	3/19 PM2	37.725	140.365	Fukushima
HK1	3/20 AM1	37.725	140.365	Fukushima
HK1	3/20 AM2	37.725	140.365	Fukushima
HK1	3/20 PM1	37.725	140.365	Fukushima
HK1	3/20 PM2	37.725	140.365	Fukushima
HK1	3/21 AM1	37.725	140.365	Fukushima
HK1	3/21 AM2	37.725	140.365	Fukushima
HK1	3/21 PM1	37.725	140.365	Fukushima
HK1	3/21 PM2	37.725	140.365	Fukushima
HK1	3/22 AM1	37.725	140.365	Fukushima
HK1	3/22 AM2	37.725	140.365	Fukushima
HK1	3/22 PM1	-	-	By Car
HK1	3/22 PM2	35.448	139.642	OOP
HK1	3/23 AM1	35.448	139.642	OOP
HK1	3/23 AM2	35.448	139.642	OOP
HK1	3/23 PM1	35.448	139.642	OOP
HK1	3/23 PM2	35.448	139.642	OOP
HK1	3/24 AM1	35.448	139.642	OOP
HK1	3/24 AM2	35.448	139.642	OOP
HK1	3/24 PM1	35.448	139.642	OOP
HK1	3/24 PM2	35.448	139.642	OOP
HK1	3/25 AM1	35.448	139.642	OOP
HK1	3/25 AM2	35.448	139.642	OOP
HK1	3/25 PM1	35.448	139.642	OOP
HK1	3/25 PM2	35.448	139.642	OOP
HK2	3/12 AM1	37.696	140.758	Iitate	6.8
HK2	3/12 AM2	37.696	140.758	Iitate
HK2	3/12 PM1	37.696	140.758	Iitate
HK2	3/12 PM2	37.696	140.758	Iitate
HK2	3/13 AM1	37.696	140.758	Iitate
HK2	3/13 AM2	37.696	140.758	Iitate
HK2	3/13 PM1	37.696	140.758	Iitate
HK2	3/13 PM2	37.696	140.758	Iitate
HK2	3/14 AM1	37.696	140.758	Iitate
HK2	3/14 AM2	37.696	140.758	Iitate
HK2	3/14 PM1	37.696	140.758	Iitate
HK2	3/14 PM2	37.386	140.375	Koriyama
HK2	3/15 AM1	37.386	140.375	Koriyama
HK2	3/15 AM2	37.386	140.375	Koriyama
HK2	3/15 PM1	37.386	140.375	Koriyama
HK2	3/15 PM2	37.386	140.375	Koriyama
HK2	3/16 AM1	37.386	140.375	Koriyama
HK2	3/16 AM2	37.386	140.375	Koriyama
HK2	3/16 PM1	37.386	140.375	Koriyama
HK2	3/16 PM2	37.386	140.375	Koriyama
HK2	3/17 AM1	37.386	140.375	Koriyama
HK2	3/17 AM2	37.386	140.375	Koriyama
HK2	3/17 PM1	38.278	140.344	OOP
HK2	3/17 PM2	38.278	140.344	OOP
HK2	3/18 AM1	38.278	140.344	OOP
HK2	3/18 AM2	38.278	140.344	OOP
HK2	3/18 PM1	38.278	140.344	OOP
HK2	3/18 PM2	38.278	140.344	OOP
HK2	3/19 AM1	38.278	140.344	OOP
HK2	3/19 AM2	38.278	140.344	OOP
HK2	3/19 PM1	38.278	140.344	OOP
HK2	3/19 PM2	38.278	140.344	OOP
HK2	3/20 AM1	38.278	140.344	OOP
HK2	3/20 AM2	38.278	140.344	OOP
HK2	3/20 PM1	38.288	140.357	OOP
HK2	3/20 PM2	38.278	140.344	OOP
HK2	3/21 AM1	38.278	140.344	OOP
HK2	3/21 AM2	38.278	140.344	OOP
HK2	3/21 PM1	38.278	140.344	OOP
HK2	3/21 PM2	38.278	140.344	OOP
HK2	3/22 AM1	38.278	140.344	OOP
HK2	3/22 AM2	38.278	140.344	OOP
HK2	3/22 PM1	38.288	140.357	OOP
HK2	3/22 PM2	38.278	140.344	OOP
HK2	3/23 AM1	38.278	140.344	OOP
HK2	3/23 AM2	38.278	140.344	OOP
HK2	3/23 PM1	38.278	140.344	OOP
HK2	3/23 PM2	38.278	140.344	OOP
HK2	3/24 AM1	38.278	140.344	OOP
HK2	3/24 AM2	38.278	140.344	OOP
HK2	3/24 PM1	38.278	140.344	OOP
HK2	3/24 PM2	38.278	140.344	OOP
HK2	3/25 AM1	38.278	140.344	OOP
HK2	3/25 AM2	38.278	140.344	OOP
HK2	3/25 PM1	38.278	140.344	OOP
HK2	3/25 PM2	38.278	140.344	OOP
HK3	3/12 AM1	37.695	140.958	Kashima	3.8
HK3	3/12 AM2	37.695	140.958	Kashima
HK3	3/12 PM1	37.646	140.952	Haramachi
HK3	3/12 PM2	37.646	140.952	Haramachi
HK3	3/13 AM1	37.646	140.952	Haramachi
HK3	3/13 AM2	37.646	140.952	Haramachi
HK3	3/13 PM1	37.646	140.952	Haramachi
HK3	3/13 PM2	37.646	140.952	Haramachi
HK3	3/14 AM1	37.646	140.952	Haramachi
HK3	3/14 AM2	37.646	140.952	Haramachi
HK3	3/14 PM1	37.646	140.952	Haramachi
HK3	3/14 PM2	37.646	140.952	Haramachi
HK3	3/15 AM1	37.646	140.952	Haramachi
HK3	3/15 AM2	37.645	140.736	Iitate
HK3	3/15 PM1	37.645	140.736	Iitate
HK3	3/15 PM2	37.645	140.736	Iitate
HK3	3/16 AM1	37.645	140.736	Iitate
HK3	3/16 AM2	37.645	140.736	Iitate
HK3	3/16 PM1	37.645	140.736	Iitate
HK3	3/16 PM2	37.645	140.736	Iitate
HK3	3/17 AM1	37.645	140.736	Iitate
HK3	3/17 AM2	37.645	140.736	Iitate
HK3	3/17 PM1	37.645	140.736	Iitate
HK3	3/17 PM2	37.645	140.736	Iitate
HK3	3/18 AM1	37.645	140.736	Iitate
HK3	3/18 AM2	37.645	140.736	Iitate
HK3	3/18 PM1	36.503	140.107	OOP
HK3	3/18 PM2	36.503	140.107	OOP
HK3	3/19 AM1	36.503	140.107	OOP
HK3	3/19 AM2	36.503	140.107	OOP
HK3	3/19 PM1	36.503	140.107	OOP
HK3	3/19 PM2	36.503	140.107	OOP
HK3	3/20 AM1	36.503	140.107	OOP
HK3	3/20 AM2	36.503	140.107	OOP
HK3	3/20 PM1	36.503	140.107	OOP
HK3	3/20 PM2	36.503	140.107	OOP
HK3	3/21 AM1	36.503	140.107	OOP
HK3	3/21 AM2	36.503	140.107	OOP
HK3	3/21 PM1	36.503	140.107	OOP
HK3	3/21 PM2	36.503	140.107	OOP
HK3	3/22 AM1	36.503	140.107	OOP
HK3	3/22 AM2	36.503	140.107	OOP
HK3	3/22 PM1	36.503	140.107	OOP
HK3	3/22 PM2	35.448	139.642	OOP
HK3	3/23 AM1	35.448	139.642	OOP
HK3	3/23 AM2	35.448	139.642	OOP
HK3	3/23 PM1	35.448	139.642	OOP
HK3	3/23 PM2	35.448	139.642	OOP
HK3	3/24 AM1	35.448	139.642	OOP
HK3	3/24 AM2	35.448	139.642	OOP
HK3	3/24 PM1	35.448	139.642	OOP
HK3	3/24 PM2	35.448	139.642	OOP
HK3	3/25 AM1	35.448	139.642	OOP
HK3	3/25 AM2	35.448	139.642	OOP
HK3	3/25 PM1	35.448	139.642	OOP
HK3	3/25 PM2	35.448	139.642	OOP
HK4	3/12 AM1	37.656	140.941	Haramachi	8.9
HK4	3/12 AM2	37.656	140.941	Haramachi
HK4	3/12 PM1	37.656	140.941	Haramachi
HK4	3/12 PM2	37.656	140.941	Haramachi
HK4	3/13 AM1	37.656	140.941	Haramachi
HK4	3/13 AM2	37.656	140.941	Haramachi
HK4	3/13 PM1	37.656	140.941	Haramachi
HK4	3/13 PM2	37.656	140.941	Haramachi
HK4	3/14 AM1	37.656	140.941	Haramachi
HK4	3/14 AM2	37.656	140.941	Haramachi
HK4	3/14 PM1	37.656	140.941	Haramachi
HK4	3/14 PM2	37.656	140.941	Haramachi
HK4	3/15 AM1	37.656	140.941	Haramachi
HK4	3/15 AM2	37.656	140.941	Haramachi
HK4	3/15 PM1	37.656	140.941	Haramachi
HK4	3/15 PM2	37.656	140.941	Haramachi
HK4	3/16 AM1	37.656	140.941	Haramachi
HK4	3/16 AM2	37.656	140.941	Haramachi
HK4	3/16 PM1	37.656	140.941	Haramachi
HK4	3/16 PM2	37.656	140.941	Haramachi
HK4	3/17 AM1	37.656	140.941	Haramachi
HK4	3/17 AM2	37.656	140.941	Haramachi
HK4	3/17 PM1	37.656	140.941	Haramachi
HK4	3/17 PM2	37.656	140.941	Haramachi
HK4	3/18 AM1	37.656	140.941	Haramachi
HK4	3/18 AM2	37.656	140.941	Haramachi
HK4	3/18 PM1	37.656	140.941	Haramachi
HK4	3/18 PM2	37.797	140.92	Soma
HK4	3/19 AM1	37.797	140.92	Soma
HK4	3/19 AM2	37.797	140.92	Soma
HK4	3/19 PM1	37.797	140.92	Soma
HK4	3/19 PM2	37.797	140.92	Soma
HK4	3/20 AM1	37.797	140.92	Soma
HK4	3/20 AM2	37.797	140.92	Soma
HK4	3/20 PM1	37.797	140.92	Soma
HK4	3/20 PM2	37.797	140.92	Soma
HK4	3/21 AM1	37.797	140.92	Soma
HK4	3/21 AM2	37.797	140.92	Soma
HK4	3/21 PM1	37.797	140.92	Soma
HK4	3/21 PM2	37.797	140.92	Soma
HK4	3/22 AM1	37.797	140.92	Soma
HK4	3/22 AM2	37.797	140.92	Soma
HK4	3/22 PM1	37.797	140.92	Soma
HK4	3/22 PM2	37.797	140.92	Soma
HK4	3/23 AM1	37.797	140.92	Soma
HK4	3/23 AM2	37.797	140.92	Soma
HK4	3/23 PM1	37.797	140.92	Soma
HK4	3/23 PM2	37.797	140.92	Soma
HK4	3/24 AM1	37.797	140.92	Soma
HK4	3/24 AM2	37.797	140.92	Soma
HK4	3/24 PM1	37.797	140.92	Soma
HK4	3/24 PM2	37.797	140.92	Soma
HK4	3/25 AM1	37.797	140.92	Soma
HK4	3/25 AM2	37.797	140.92	Soma
HK4	3/25 PM1	37.797	140.92	Soma
HK4	3/25 PM2	37.797	140.92	Soma
