# Supplementary material for: Reconstruction of residents’ thyroid equivalent doses from internal radionuclides after the Fukushima Daiichi nuclear power station accident
Source: Sci Rep. 2020 Feb 27;10:3639. doi: 10.1038/s41598-020-60453-0 (PMC7046762; doi:10.1038/s41598-020-60453-0)
Supplement: Supplementary file 3 — Dataset 2. [file 41598_2020_60453_MOESM3_ESM.xlsx]

## Sheet: Pattern01
Pattern01
Wspeedi2019L									Wspeedi2019R
seq	1								seq	1
place	Tomioka Town								place	Tomioka Town
address	Town Office								address	Town Office
lon	141.009								lon	141.009
lat	37.346								lat	37.346
sim_idx	21272								sim_idx	19917
Lon_sim	141.009								Lon_sim	141.009
Lat_sim	37.3474								Lat_sim	37.3566
dist	0.156861								dist	1.18241
	Cs137	Cs134	I131_p	I131_I2g	I131_CH3Ig	I131_Total				Cs137	Cs134	I131_p	I131_I2g	I131_CH3Ig	I131_Total
2011-03-12	0	0	0	0	0	0			2011-03-12	0	0	0	0	0	0
2011-03-12 01:00:00	0	0	0	0	0	0			2011-03-12 01:00:00	0	0	0	0	0	0
2011-03-12 02:00:00	0	0	0	0	0	0			2011-03-12 02:00:00	0	0	0	0	0	0
2011-03-12 03:00:00	0	0	0	0	0	0			2011-03-12 03:00:00	0	0	0	0	0	0
2011-03-12 04:00:00	0	0	0	0	0	0			2011-03-12 04:00:00	0	0	0	0	0	0
2011-03-12 05:00:00	0	0	0	0	0	0			2011-03-12 05:00:00	1.76321e-06	1.76271e-06	9.06326e-06	3.58165e-06	5.49126e-06	1.81362e-05
2011-03-12 06:00:00	0.664556	0.664353	3.45315	1.34965	2.11835	6.92115			2011-03-12 06:00:00	0.309405	0.309311	1.60722	0.633347	0.985765	3.22633
2011-03-12 07:00:00	11.2895	11.2858	59.8259	23.3194	37.4537	120.599			2011-03-12 07:00:00	9.44092	9.43788	50.0557	19.3007	31.2916	100.648
2011-03-12 08:00:00	0	0	0	0	0	0			2011-03-12 08:00:00	0.000382088	0.000381958	0.00205716	0.000826621	0.00129952	0.00418331
2011-03-12 09:00:00	0	0	0	0	0	0			2011-03-12 09:00:00	0	0	0	0	0	0
2011-03-12 10:00:00	0	0	0	0	0	0			2011-03-12 10:00:00	0	0	0	0	0	0
2011-03-12 11:00:00	0	0	0	0	0	0			2011-03-12 11:00:00	0.000155603	0.000155541	0.00098755	0.000350824	0.000708919	0.00204729
2011-03-12 12:00:00	0.00553907	0.00553679	0.0415998	0.0102015	0.0345078	0.0863092			2011-03-12 12:00:00	0.726572	0.726272	4.02099	1.10702	2.50903	7.63704
2011-03-12 13:00:00	0.337088	0.336943	1.89361	0.411117	1.19427	3.499			2011-03-12 13:00:00	1.36657	1.36598	7.5283	1.76506	4.67236	13.9657
2011-03-12 14:00:00	0.0376546	0.0376378	0.20481	0.0465857	0.12517	0.376565			2011-03-12 14:00:00	0.132209	0.13215	0.726456	0.153659	0.445693	1.32581
2011-03-12 15:00:00	0	0	0	0	0	0			2011-03-12 15:00:00	0	0	0	0	0	0
2011-03-12 16:00:00	0	0	0	0	0	0			2011-03-12 16:00:00	0	0	0	0	0	0
2011-03-12 17:00:00	0	0	0	0	0	0			2011-03-12 17:00:00	0	0	0	0	0	0
2011-03-12 18:00:00	0	0	0	0	0	0			2011-03-12 18:00:00	0	0	0	0	0	0
2011-03-12 19:00:00	0	0	0	0	0	0			2011-03-12 19:00:00	0	0	0	0	0	0
2011-03-12 20:00:00	0	0	0	0	0	0			2011-03-12 20:00:00	0	0	0	0	0	0
2011-03-12 21:00:00	0	0	0	0	0	0			2011-03-12 21:00:00	0	0	0	0	0	0
2011-03-12 22:00:00	0	0	0	0	0	0			2011-03-12 22:00:00	0	0	0	0	0	0
2011-03-12 23:00:00	0	0	0	0	0	0			2011-03-12 23:00:00	0	0	0	0	0	0
2011-03-13	0	0	0	0	0	0			2011-03-13	0	0	0	0	0	0
2011-03-13 01:00:00	0	0	0	0	0	0			2011-03-13 01:00:00	0	0	0	0	0	0
2011-03-13 02:00:00	0	0	0	0	0	0			2011-03-13 02:00:00	0	0	0	0	0	0
2011-03-13 03:00:00	0	0	0	0	0	0			2011-03-13 03:00:00	0	0	0	0	0	0
2011-03-13 04:00:00	0	0	0	0	0	0			2011-03-13 04:00:00	0	0	0	0	0	0
2011-03-13 05:00:00	0	0	0	0	0	0			2011-03-13 05:00:00	0	0	0	0	0	0
2011-03-13 06:00:00	0	0	0	0	0	0			2011-03-13 06:00:00	0	0	0	0	0	0
2011-03-13 07:00:00	0	0	0	0	0	0			2011-03-13 07:00:00	0	0	0	0	0	0
2011-03-13 08:00:00	0	0	0	0	0	0			2011-03-13 08:00:00	0	0	0	0	0	0
2011-03-13 09:00:00	0	0	0	0	0	0			2011-03-13 09:00:00	0	0	0	0	0	0
2011-03-13 10:00:00	0	0	0	0	0	0			2011-03-13 10:00:00	0	0	0	0	0	0
2011-03-13 11:00:00	0	0	0	0	0	0			2011-03-13 11:00:00	0	0	0	0	0	0
2011-03-13 12:00:00	0	0	0	0	0	0			2011-03-13 12:00:00	0	0	0	0	0	0
2011-03-13 13:00:00	0.00578731	0.00578233	0.0313811	0.0125471	0.0188103	0.0627384			2011-03-13 13:00:00	2.41137	2.40929	13.2481	5.2954	8.01919	26.5627
2011-03-13 14:00:00	0	0	0	0	0	0			2011-03-13 14:00:00	0.189626	0.189459	1.05041	0.421523	0.640201	2.11213
2011-03-13 15:00:00	0	0	0	0	0	0			2011-03-13 15:00:00	0	0	0	0	0	0
2011-03-13 16:00:00	0	0	0	0	0	0			2011-03-13 16:00:00	0	0	0	0	0	0
2011-03-13 17:00:00	0	0	0	0	0	0			2011-03-13 17:00:00	0	0	0	0	0	0
2011-03-13 18:00:00	0	0	0	0	0	0			2011-03-13 18:00:00	0	0	0	0	0	0
2011-03-13 19:00:00	0	0	0	0	0	0			2011-03-13 19:00:00	0	0	0	0	0	0
2011-03-13 20:00:00	0	0	0	0	0	0			2011-03-13 20:00:00	0	0	0	0	0	0
2011-03-13 21:00:00	0	0	0	0	0	0			2011-03-13 21:00:00	0	0	0	0	0	0
2011-03-13 22:00:00	0	0	0	0	0	0			2011-03-13 22:00:00	0	0	0	0	0	0
2011-03-13 23:00:00	0	0	0	0	0	0			2011-03-13 23:00:00	0	0	0	0	0	0
2011-03-14	0	0	0	0	0	0			2011-03-14	0	0	0	0	0	0
2011-03-14 01:00:00	0	0	0	0	0	0			2011-03-14 01:00:00	0	0	0	0	0	0
2011-03-14 02:00:00	0	0	0	0	0	0			2011-03-14 02:00:00	0	0	0	0	0	0
2011-03-14 03:00:00	0	0	0	0	0	0			2011-03-14 03:00:00	0	0	0	0	0	0
2011-03-14 04:00:00	0	0	0	0	0	0			2011-03-14 04:00:00	0	0	0	0	0	0
2011-03-14 05:00:00	0	0	0	0	0	0			2011-03-14 05:00:00	0	0	0	0	0	0
2011-03-14 06:00:00	0	0	0	0	0	0			2011-03-14 06:00:00	0	0	0	0	0	0
2011-03-14 07:00:00	0	0	0	0	0	0			2011-03-14 07:00:00	0	0	0	0	0	0
2011-03-14 08:00:00	0	0	0	0	0	0			2011-03-14 08:00:00	0	0	0	0	0	0
2011-03-14 09:00:00	0	0	0	0	0	0			2011-03-14 09:00:00	0	0	0	0	0	0
2011-03-14 10:00:00	0	0	0	0	0	0			2011-03-14 10:00:00	0	0	0	0	0	0
2011-03-14 11:00:00	0	0	0	0	0	0			2011-03-14 11:00:00	0	0	0	0	0	0
2011-03-14 12:00:00	0	0	0	0	0	0			2011-03-14 12:00:00	0	0	0	0	0	0
2011-03-14 13:00:00	0	0	0	0	0	0			2011-03-14 13:00:00	0	0	0	0	0	0
2011-03-14 14:00:00	0	0	0	0	0	0			2011-03-14 14:00:00	0	0	0	0	0	0
2011-03-14 15:00:00	0	0	0	0	0	0			2011-03-14 15:00:00	0	0	0	0	0	0
2011-03-14 16:00:00	0	0	0	0	0	0			2011-03-14 16:00:00	0	0	0	0	0	0
2011-03-14 17:00:00	0	0	0	0	0	0			2011-03-14 17:00:00	0	0	0	0	0	0
2011-03-14 18:00:00	0	0	0	0	0	0			2011-03-14 18:00:00	0	0	0	0	0	0
2011-03-14 19:00:00	0	0	0	0	0	0			2011-03-14 19:00:00	0	0	0	0	0	0
2011-03-14 20:00:00	0	0	0	0	0	0			2011-03-14 20:00:00	0	0	0	0	0	0
2011-03-14 21:00:00	0	0	0	0	0	0			2011-03-14 21:00:00	0	0	0	0	0	0
2011-03-14 22:00:00	0	0	0	0	0	0			2011-03-14 22:00:00	0	0	0	0	0	0
2011-03-14 23:00:00	0	0	0	0	0	0			2011-03-14 23:00:00	0	0	0	0	0	0
2011-03-15	0	0	0	0	0	0			2011-03-15	0	0	0	0	0	0
2011-03-15 01:00:00	0	0	0	0	0	0			2011-03-15 01:00:00	0	0	0	0	0	0
2011-03-15 02:00:00	1237.95	1236.07	1658.26	616.033	1028.51	3302.8			2011-03-15 02:00:00	1486.65	1484.38	1961.48	725.916	1199.84	3887.24
2011-03-15 03:00:00	10336.1	10320.2	17816.3	6653.58	11540.7	36010.6			2011-03-15 03:00:00	7100.39	7089.44	12217.6	4586.63	7833.74	24637.9
2011-03-15 04:00:00	3369.98	3364.72	8254.91	3071.09	5364.66	16690.7			2011-03-15 04:00:00	2176.03	2172.64	6339.93	2375.26	4056.91	12772.1
2011-03-15 05:00:00	423.597	422.928	2721.14	1061.7	1708.67	5491.51			2011-03-15 05:00:00	525.212	524.383	3360.79	1305.21	2100.25	6766.25
2011-03-15 06:00:00	679.351	678.267	4389.82	1700.01	2773.87	8863.69			2011-03-15 06:00:00	398.256	397.62	2547.32	982.916	1593.09	5123.32
2011-03-15 07:00:00	922.908	921.419	6360.13	2515.14	3971.43	12846.7			2011-03-15 07:00:00	990.373	988.775	6796.53	2688.9	4201.29	13686.7
2011-03-15 08:00:00	8308.69	8295.14	57842.4	22695.5	35802.3	116340			2011-03-15 08:00:00	5177.65	5169.2	35864.4	14015.3	22094.1	71973.9
2011-03-15 09:00:00	7556.06	7543.59	52289.5	20093.3	32237.8	104621			2011-03-15 09:00:00	5020.05	5011.77	34662.7	13271.4	21317.7	69251.7
2011-03-15 10:00:00	4137.27	4130.38	29093.6	11126	17913.7	58133.3			2011-03-15 10:00:00	4774.57	4766.61	33790.6	12952.1	20807.7	67550.3
2011-03-15 11:00:00	719.714	718.501	5174.43	1984.7	3191.04	10350.2			2011-03-15 11:00:00	1870.32	1867.17	13338.7	5144.51	8232.26	26715.4
2011-03-15 12:00:00	0.0563274	0.0562315	0.355675	0.137951	0.218181	0.711807			2011-03-15 12:00:00	36.1553	36.0937	230.033	89.442	141.984	461.459
2011-03-15 13:00:00	0	0	0	0	0	0			2011-03-15 13:00:00	0.00101591	0.00101416	0.00636453	0.0024998	0.00388347	0.0127478
2011-03-15 14:00:00	0	0	0	0	0	0			2011-03-15 14:00:00	0	0	0	0	0	0
2011-03-15 15:00:00	0	0	0	0	0	0			2011-03-15 15:00:00	0	0	0	0	0	0
2011-03-15 16:00:00	0	0	0	0	0	0			2011-03-15 16:00:00	0	0	0	0	0	0
2011-03-15 17:00:00	0	0	0	0	0	0			2011-03-15 17:00:00	0	0	0	0	0	0
2011-03-15 18:00:00	0	0	0	0	0	0			2011-03-15 18:00:00	4.00379	3.99654	18.3033	7.10374	11.2554	36.6625
2011-03-15 19:00:00	0.0463925	0.0463077	0.21705	0.0834739	0.136104	0.436628			2011-03-15 19:00:00	113.629	113.421	506.331	195.661	311.693	1013.68
2011-03-15 20:00:00	0	0	0	0	0	0			2011-03-15 20:00:00	9.94778	9.92942	38.4531	14.8085	23.6513	76.9129
2011-03-15 21:00:00	0	0	0	0	0	0			2011-03-15 21:00:00	0	0	0	0	0	0
2011-03-15 22:00:00	0	0	0	0	0	0			2011-03-15 22:00:00	0.151725	0.151439	0.524797	0.178898	0.363541	1.06724
2011-03-15 23:00:00	48.5683	48.476	192.566	138.114	372.089	702.768			2011-03-15 23:00:00	96.4233	96.2401	388.375	445.872	1153.72	1987.97
2011-03-16	2149.53	2145.41	15107	9951.23	21646.7	46705			2011-03-16	2872.12	2866.61	18900.8	10918.9	23014.2	52833.9
2011-03-16 01:00:00	3738.43	3731.19	37332.8	14010.6	26109.6	77453			2011-03-16 01:00:00	2279.07	2274.66	24009.1	8939.81	16307.8	49256.7
2011-03-16 02:00:00	16.1755	16.1439	275.444	105.39	193.349	574.183			2011-03-16 02:00:00	93.3627	93.1803	1555.89	573.884	975.909	3105.68
2011-03-16 03:00:00	2.94192	2.93612	49.3225	21.9545	38.0309	109.308			2011-03-16 03:00:00	73.8145	73.6689	1222.55	449.583	762.121	2434.25
2011-03-16 04:00:00	26.4724	26.4197	444.685	225.68	382.496	1052.86			2011-03-16 04:00:00	182.146	181.784	3025.35	1397.29	2349.11	6771.75
2011-03-16 05:00:00	19.8116	19.7718	331.906	152.932	257.153	741.992			2011-03-16 05:00:00	124.378	124.129	2059.89	884.755	1470.29	4414.93
2011-03-16 06:00:00	168.162	167.822	1247.02	449.217	765.369	2461.6			2011-03-16 06:00:00	440.494	439.602	3288.9	1176.14	1987.81	6452.85
2011-03-16 07:00:00	1854.56	1850.77	13837.4	4886.35	8517.36	27241.1			2011-03-16 07:00:00	1491.77	1488.72	11021	3878.31	6724.35	21623.6
2011-03-16 08:00:00	524.661	523.579	3892.22	1378.71	2388.62	7659.54			2011-03-16 08:00:00	649.779	648.44	4759.58	1679.63	2887.41	9326.61
2011-03-16 09:00:00	3.30832e-06	3.30145e-06	1.69454e-05	1.33761	2.64754	3.98516			2011-03-16 09:00:00	16.7225	16.6877	70.9045	25.9951	46.4141	143.314
2011-03-16 10:00:00	9153.92	9134.72	40222.2	13848.3	25186.5	79257			2011-03-16 10:00:00	11127.9	11104.5	48012.3	17007.4	29607.3	94627
2011-03-16 11:00:00	9182	9162.59	40646.6	14534.6	25954	81135.3			2011-03-16 11:00:00	5334.03	5322.75	23627.8	8597.1	15075.7	47300.6
2011-03-16 12:00:00	11.4889	11.4644	85.1626	30.6935	55.6388	171.495			2011-03-16 12:00:00	68.4851	68.339	496.693	180.157	314.248	991.098
2011-03-16 13:00:00	0	0	0	0	0	0			2011-03-16 13:00:00	0	0	0	0	0	0
2011-03-16 14:00:00	0	0	0	0	0	0			2011-03-16 14:00:00	0.00814233	0.00812468	0.0505548	0.0173546	0.0303449	0.0982542
2011-03-16 15:00:00	0	0	0	0	0	0			2011-03-16 15:00:00	0.12784	0.127561	0.792545	0.265193	0.475746	1.53348
2011-03-16 16:00:00	0	0	0	0	0	0			2011-03-16 16:00:00	0	0	0	0	0	0
2011-03-16 17:00:00	0	0	0	0	0	0			2011-03-16 17:00:00	0	0	0	0	0	0
2011-03-16 18:00:00	0	0	0	0	0	0			2011-03-16 18:00:00	0	0	0	0	0	0
2011-03-16 19:00:00	0	0	0	0	0	0			2011-03-16 19:00:00	0	0	0	0	0	0
2011-03-16 20:00:00	0	0	0	0	0	0			2011-03-16 20:00:00	0	0	0	0	0	0
2011-03-16 21:00:00	0	0	0	0	0	0			2011-03-16 21:00:00	0	0	0	0	0	0
2011-03-16 22:00:00	0	0	0	0	0	0			2011-03-16 22:00:00	0	0	0	0	0	0
2011-03-16 23:00:00	0	0	0	0	0	0			2011-03-16 23:00:00	0	0	0	0	0	0
2011-03-17	0	0	0	0	0	0			2011-03-17	0	0	0	0	0	0
2011-03-17 01:00:00	0	0	0	0	0	0			2011-03-17 01:00:00	0	0	0	0	0	0
2011-03-17 02:00:00	0	0	0	0	0	0			2011-03-17 02:00:00	0	0	0	0	0	0
2011-03-17 03:00:00	0	0	0	0	0	0			2011-03-17 03:00:00	0	0	0	0	0	0
2011-03-17 04:00:00	0	0	0	0	0	0			2011-03-17 04:00:00	0	0	0	0	0	0
2011-03-17 05:00:00	0	0	0	0	0	0			2011-03-17 05:00:00	0	0	0	0	0	0
2011-03-17 06:00:00	0	0	0	0	0	0			2011-03-17 06:00:00	0	0	0	0	0	0
2011-03-17 07:00:00	0	0	0	0	0	0			2011-03-17 07:00:00	0	0	0	0	0	0
2011-03-17 08:00:00	0	0	0	0	0	0			2011-03-17 08:00:00	0	0	0	0	0	0
2011-03-17 09:00:00	0	0	0	0	0	0			2011-03-17 09:00:00	0	0	0	0	0	0
2011-03-17 10:00:00	0	0	0	0	0	0			2011-03-17 10:00:00	0	0	0	0	0	0
2011-03-17 11:00:00	0	0	0	0	0	0			2011-03-17 11:00:00	0	0	0	0	0	0
2011-03-17 12:00:00	0	0	0	0	0	0			2011-03-17 12:00:00	0	0	0	0	0	0
2011-03-17 13:00:00	0	0	0	0	0	0			2011-03-17 13:00:00	0	0	0	0	0	0
2011-03-17 14:00:00	0	0	0	0	0	0			2011-03-17 14:00:00	0	0	0	0	0	0
2011-03-17 15:00:00	0	0	0	0	0	0			2011-03-17 15:00:00	0	0	0	0	0	0
2011-03-17 16:00:00	0	0	0	0	0	0			2011-03-17 16:00:00	0	0	0	0	0	0
2011-03-17 17:00:00	0	0	0	0	0	0			2011-03-17 17:00:00	0	0	0	0	0	0
2011-03-17 18:00:00	0	0	0	0	0	0			2011-03-17 18:00:00	0	0	0	0	0	0
2011-03-17 19:00:00	0	0	0	0	0	0			2011-03-17 19:00:00	0	0	0	0	0	0
2011-03-17 20:00:00	0	0	0	0	0	0			2011-03-17 20:00:00	0	0	0	0	0	0
2011-03-17 21:00:00	0	0	0	0	0	0			2011-03-17 21:00:00	0	0	0	0	0	0
2011-03-17 22:00:00	0	0	0	0	0	0			2011-03-17 22:00:00	0	0	0	0	0	0
2011-03-17 23:00:00	0	0	0	0	0	0			2011-03-17 23:00:00	0	0	0	0	0	0
2011-03-18	0	0	0	0	0	0			2011-03-18	0	0	0	0	0	0
2011-03-18 01:00:00	0	0	0	0	0	0			2011-03-18 01:00:00	0	0	0	0	0	0
2011-03-18 02:00:00	0	0	0	0	0	0			2011-03-18 02:00:00	0	0	0	0	0	0
2011-03-18 03:00:00	0	0	0	0	0	0			2011-03-18 03:00:00	0	0	0	0	0	0
2011-03-18 04:00:00	0	0	0	0	0	0			2011-03-18 04:00:00	0	0	0	0	0	0
2011-03-18 05:00:00	0	0	0	0	0	0			2011-03-18 05:00:00	0	0	0	0	0	0
2011-03-18 06:00:00	0	0	0	0	0	0			2011-03-18 06:00:00	0	0	0	0	0	0
2011-03-18 07:00:00	0	0	0	0	0	0			2011-03-18 07:00:00	0	0	0	0	0	0
2011-03-18 08:00:00	0	0	0	0	0	0			2011-03-18 08:00:00	0	0	0	0	0	0
2011-03-18 09:00:00	0	0	0	0	0	0			2011-03-18 09:00:00	0	0	0	0	0	0
2011-03-18 10:00:00	7.10151	7.08051	393.476	134.113	239.959	767.549			2011-03-18 10:00:00	12.978	12.9396	709.088	251.315	427.323	1387.73
2011-03-18 11:00:00	69.5865	69.3796	3820.27	1351.83	2322.74	7494.84			2011-03-18 11:00:00	78.9844	78.7496	4335.09	1537.56	2634.04	8506.69
2011-03-18 12:00:00	29.0091	28.9223	1495.27	530.695	910.629	2936.59			2011-03-18 12:00:00	25.8026	25.7254	1347.46	479.557	820.727	2647.75
2011-03-18 13:00:00	40.7601	40.6375	1810.46	595.226	1107.65	3513.34			2011-03-18 13:00:00	36.7796	36.6689	1682.34	555.704	1027.79	3265.83
2011-03-18 14:00:00	12.8726	12.8336	327.383	102.156	200.961	630.5			2011-03-18 14:00:00	15.3692	15.3227	418.218	130.586	255.926	804.73
2011-03-18 15:00:00	0	0	0	0	0	0			2011-03-18 15:00:00	0	0	0	0	0	0
2011-03-18 16:00:00	0	0	0	0	0	0			2011-03-18 16:00:00	0	0	0	0	0	0
2011-03-18 17:00:00	0	0	0	0	0	0			2011-03-18 17:00:00	0	0	0	0	0	0
2011-03-18 18:00:00	1.90608	1.90017	27.9104	9.37683	21.167	58.4542			2011-03-18 18:00:00	1.1621	1.1585	15.7453	5.39277	11.1864	32.3245
2011-03-18 19:00:00	16.7168	16.6647	233.023	82.6114	166.934	482.568			2011-03-18 19:00:00	28.0609	27.9734	382.351	137.396	267.625	787.372
2011-03-18 20:00:00	2.5978	2.58966	34.7172	12.5823	23.6322	70.9317			2011-03-18 20:00:00	4.19821	4.18505	57.3206	20.2871	40.6961	118.304
2011-03-18 21:00:00	0	0	0	0	0	0			2011-03-18 21:00:00	0	0	0	0	0	0
2011-03-18 22:00:00	0	0	0	0	0	0			2011-03-18 22:00:00	0	0	0	0	0	0
2011-03-18 23:00:00	0	0	0	0	0	0			2011-03-18 23:00:00	0	0	0	0	0	0
2011-03-19	0	0	0	0	0	0			2011-03-19	0	0	0	0	0	0
2011-03-19 01:00:00	0	0	0	0	0	0			2011-03-19 01:00:00	0	0	0	0	0	0
2011-03-19 02:00:00	0	0	0	0	0	0			2011-03-19 02:00:00	0	0	0	0	0	0
2011-03-19 03:00:00	0	0	0	0	0	0			2011-03-19 03:00:00	0	0	0	0	0	0
2011-03-19 04:00:00	0	0	0	0	0	0			2011-03-19 04:00:00	0	0	0	0	0	0
2011-03-19 05:00:00	0	0	0	0	0	0			2011-03-19 05:00:00	0	0	0	0	0	0
2011-03-19 06:00:00	0	0	0	0	0	0			2011-03-19 06:00:00	0	0	0	0	0	0
2011-03-19 07:00:00	0	0	0	0	0	0			2011-03-19 07:00:00	0	0	0	0	0	0
2011-03-19 08:00:00	0	0	0	0	0	0			2011-03-19 08:00:00	0	0	0	0	0	0
2011-03-19 09:00:00	0	0	0	0	0	0			2011-03-19 09:00:00	0	0	0	0	0	0
2011-03-19 10:00:00	0	0	0	0	0	0			2011-03-19 10:00:00	0	0	0	0	0	0
2011-03-19 11:00:00	0	0	0	0	0	0			2011-03-19 11:00:00	0	0	0	0	0	0
2011-03-19 12:00:00	0	0	0	0	0	0			2011-03-19 12:00:00	0	0	0	0	0	0
2011-03-19 13:00:00	0	0	0	0	0	0			2011-03-19 13:00:00	0	0	0	0	0	0
2011-03-19 14:00:00	0	0	0	0	0	0			2011-03-19 14:00:00	0	0	0	0	0	0
2011-03-19 15:00:00	0	0	0	0	0	0			2011-03-19 15:00:00	0	0	0	0	0	0
2011-03-19 16:00:00	0	0	0	0	0	0			2011-03-19 16:00:00	0	0	0	0	0	0
2011-03-19 17:00:00	0	0	0	0	0	0			2011-03-19 17:00:00	0	0	0	0	0	0
2011-03-19 18:00:00	0	0	0	0	0	0			2011-03-19 18:00:00	0	0	0	0	0	0
2011-03-19 19:00:00	0	0	0	0	0	0			2011-03-19 19:00:00	0	0	0	0	0	0
2011-03-19 20:00:00	0	0	0	0	0	0			2011-03-19 20:00:00	0	0	0	0	0	0
2011-03-19 21:00:00	0	0	0	0	0	0			2011-03-19 21:00:00	0	0	0	0	0	0
2011-03-19 22:00:00	0	0	0	0	0	0			2011-03-19 22:00:00	0	0	0	0	0	0
2011-03-19 23:00:00	0	0	0	0	0	0			2011-03-19 23:00:00	0	0	0	0	0	0
2011-03-20	0	0	0	0	0	0			2011-03-20	0	0	0	0	0	0
2011-03-20 01:00:00	0	0	0	0	0	0			2011-03-20 01:00:00	0	0	0	0	0	0
2011-03-20 02:00:00	0.000152421	0.000151862	0.000639961	0.000240827	0.000385937	0.00126672			2011-03-20 02:00:00	1.54843	1.54275	6.45711	2.43071	3.89398	12.7818
2011-03-20 03:00:00	29.6453	29.5359	127.99	46.8593	79.854	254.703			2011-03-20 03:00:00	45.7696	45.6007	193.401	72.5098	118.454	384.365
2011-03-20 04:00:00	58.3169	58.1008	248.206	88.5705	152.893	489.67			2011-03-20 04:00:00	60.3905	60.1667	256.88	92.9862	158.318	508.185
2011-03-20 05:00:00	25.0112	24.9181	107.269	36.1127	66.7559	210.137			2011-03-20 05:00:00	30.4193	30.306	130.419	43.6152	81.1612	255.195
2011-03-20 06:00:00	83.332	83.0201	364.823	120.547	232.6	717.97			2011-03-20 06:00:00	230.439	229.577	1057.36	375.136	703.931	2136.43
2011-03-20 07:00:00	709.757	707.088	3320.12	1256.82	2265.15	6842.09			2011-03-20 07:00:00	872.762	869.48	4097.33	1499.98	2789.91	8387.23
2011-03-20 08:00:00	11.1246	11.0826	48.29	18.8495	30.8973	98.0367			2011-03-20 08:00:00	16.8979	16.8341	70.857	25.228	43.5928	139.678
2011-03-20 09:00:00	348.848	347.524	1461.52	499.449	891.199	2852.17			2011-03-20 09:00:00	369.162	367.761	1539.86	517.505	936.219	2993.58
2011-03-20 10:00:00	0.306958	0.305787	1.2825	0.479582	0.785188	2.54727			2011-03-20 10:00:00	1.84366	1.83662	7.65351	2.82152	4.65915	15.1342
2011-03-20 11:00:00	0.305385	0.304214	1.27431	0.454482	0.781261	2.51005			2011-03-20 11:00:00	0.160671	0.160055	0.676015	0.247216	0.418625	1.34186
2011-03-20 12:00:00	0.347618	0.34628	1.44628	0.556284	0.890243	2.89281			2011-03-20 12:00:00	0.32354	0.322294	1.34293	0.503946	0.823442	2.67032
2011-03-20 13:00:00	0.31615	0.314927	1.32887	0.443591	0.82241	2.59487			2011-03-20 13:00:00	0.535206	0.533136	2.2478	0.756217	1.39266	4.39667
2011-03-20 14:00:00	0.651405	0.648874	2.72557	0.795454	1.67906	5.20008			2011-03-20 14:00:00	0.64017	0.637682	2.6951	0.769552	1.66667	5.13133
2011-03-20 15:00:00	0.371496	0.370046	1.5581	0.406329	0.961715	2.92614			2011-03-20 15:00:00	0.466564	0.464743	1.99751	0.469285	1.25141	3.7182
2011-03-20 16:00:00	0.492851	0.490919	2.10432	0.557455	1.31985	3.98163			2011-03-20 16:00:00	0.597994	0.59565	2.58846	0.700729	1.63771	4.9269
2011-03-20 17:00:00	0.980176	0.976315	4.23115	1.07388	2.67525	7.98028			2011-03-20 17:00:00	0.776759	0.7737	3.313	0.8971	2.07373	6.28383
2011-03-20 18:00:00	0.685163	0.682452	2.89439	0.648727	1.79098	5.33409			2011-03-20 18:00:00	0.795089	0.791943	3.37909	0.814845	2.10525	6.29919
2011-03-20 19:00:00	0.963862	0.960031	4.38317	0.875739	2.85192	8.11084			2011-03-20 19:00:00	0.789812	0.786672	3.45725	0.851424	2.18558	6.49426
2011-03-20 20:00:00	1.22255	1.21767	5.3113	1.02919	3.4603	9.80079			2011-03-20 20:00:00	1.00797	1.00394	4.3758	0.80874	2.8013	7.98585
2011-03-20 21:00:00	516.684	514.612	1656.46	560.589	1102.74	3319.78			2011-03-20 21:00:00	2942.83	2931.03	7152.19	2447.89	4529.47	14129.5
2011-03-20 22:00:00	220.334	219.446	1160.34	354.836	815.6	2330.78			2011-03-20 22:00:00	1807.99	1800.71	4373.59	1454.84	2751.38	8579.82
2011-03-20 23:00:00	59.3902	59.1499	183.473	46.8803	127.363	357.717			2011-03-20 23:00:00	1936.84	1929	4035.37	1262.89	2463.35	7761.61
2011-03-21	79.8135	79.4891	173.389	52.6003	110.17	336.16			2011-03-21	1301.25	1295.96	2666.33	843.644	1618.7	5128.67
2011-03-21 01:00:00	34.4616	34.3209	73.3031	25.7348	46.7093	145.747			2011-03-21 01:00:00	1071.56	1067.19	2188.96	746.852	1328.54	4264.35
2011-03-21 02:00:00	5555.61	5532.84	11752.1	4159.38	7371.32	23282.8			2011-03-21 02:00:00	5643.68	5620.54	11783.6	4150.36	7302.2	23236.2
2011-03-21 03:00:00	14358.4	14299.3	30770.2	10950.1	19574.1	61294.3			2011-03-21 03:00:00	11147.7	11101.8	23677.2	8472.08	14933.6	47082.9
2011-03-21 04:00:00	11572.7	11524.9	25209.8	8650.32	16283.9	50144			2011-03-21 04:00:00	9891.01	9850.1	21327	7395.77	13652.9	42375.7
2011-03-21 05:00:00	9801.3	9760.59	20938.2	6801.65	13305.1	41045			2011-03-21 05:00:00	9167.93	9129.85	19146.1	6167.65	11924.4	37238.2
2011-03-21 06:00:00	5829.91	5805.59	12396.7	3852.37	7857.63	24106.7			2011-03-21 06:00:00	5242.27	5220.4	10930.2	3512.52	6812.42	21255.1
2011-03-21 07:00:00	6518.81	6491.5	13802.1	4379.32	8727.78	26909.2			2011-03-21 07:00:00	4897.35	4876.83	10193.1	3304.04	6349.1	19846.2
2011-03-21 08:00:00	900.347	896.559	2056.95	647.925	1274.4	3979.27			2011-03-21 08:00:00	2232.5	2223.11	6026.29	1907.27	3667.06	11600.6
2011-03-21 09:00:00	456.425	454.497	3679.47	1224.42	2283.6	7187.49			2011-03-21 09:00:00	580.662	578.209	4606.46	1512.75	2819.5	8938.71
2011-03-21 10:00:00	170.011	169.29	1374.26	493.88	858.547	2726.69			2011-03-21 10:00:00	336.424	334.997	2730.14	1005.62	1709.21	5444.98
2011-03-21 11:00:00	15.7011	15.6342	125.671	47.7597	78.005	251.436			2011-03-21 11:00:00	183.64	182.858	1479.93	561.737	923.148	2964.81
2011-03-21 12:00:00	18.9951	18.9138	411.981	157.583	255.899	825.463			2011-03-21 12:00:00	75.5416	75.2184	1709.86	653.555	1065.96	3429.37
2011-03-21 13:00:00	1.8976	1.88945	183.619	71.0919	113.561	368.272			2011-03-21 13:00:00	13.3386	13.2813	1299.04	502.791	807.072	2608.9
2011-03-21 14:00:00	0.40602	0.404268	39.6083	15.3339	24.6948	79.6369			2011-03-21 14:00:00	10.1418	10.098	992.183	384.063	619.497	1995.74
2011-03-21 15:00:00	1.38847	1.38245	135.455	52.4846	84.6369	272.576			2011-03-21 15:00:00	14.5551	14.492	1420.78	551.46	887.614	2859.86
2011-03-21 16:00:00	157.089	156.406	1348.54	514.176	847.35	2710.07			2011-03-21 16:00:00	164.74	164.023	1817.4	688.086	1133.38	3638.86
2011-03-21 17:00:00	91.204	90.8056	555.65	201.969	342.395	1100.01			2011-03-21 17:00:00	275.07	273.868	1650.52	581.06	1003.21	3234.79
2011-03-21 18:00:00	238.51	237.464	1468.62	524.074	915.102	2907.8			2011-03-21 18:00:00	356.239	354.677	2152.53	746.345	1318.79	4217.66
2011-03-21 19:00:00	7.20926	7.17751	43.329	15.4601	26.4681	85.2572			2011-03-21 19:00:00	114.989	114.482	682.685	230.235	412.639	1325.56
2011-03-21 20:00:00	47.4157	47.206	285.213	104.58	174.867	564.66			2011-03-21 20:00:00	207.57	206.653	1240.54	434.008	755.962	2430.51
2011-03-21 21:00:00	102.665	102.209	3634.05	1328.28	2248.94	7211.26			2011-03-21 21:00:00	175.541	174.762	7635.1	2703.41	4696.5	15035
2011-03-21 22:00:00	11.9239	11.8708	1085.1	394.388	673.638	2153.12			2011-03-21 22:00:00	46.8448	46.636	4201.5	1476.45	2572.84	8250.8
2011-03-21 23:00:00	0	0	0	0	0	0			2011-03-21 23:00:00	0.000198185	0.000197298	0.0172894	0.00674876	0.0103881	0.0344263
2011-03-22	0	0	0	0	0	0			2011-03-22	0	0	0	0	0	0
2011-03-22 01:00:00	0	0	0	0	0	0			2011-03-22 01:00:00	0	0	0	0	0	0
2011-03-22 02:00:00	0.00816869	0.0081317	0.0343085	0.017084	0.0514636	0.102856			2011-03-22 02:00:00	0.0142012	0.0141369	0.0587281	0.028894	0.0758095	0.163432
2011-03-22 03:00:00	0	0	0	0	0	0			2011-03-22 03:00:00	1.08482e-09	1.07989e-09	6.0013e-09	0.000107904	0.000427581	0.000535491
2011-03-22 04:00:00	4.08084e-07	4.06221e-07	1.74785e-06	6.1735e-05	0.00298274	0.00304623			2011-03-22 04:00:00	1.44272e-07	1.43613e-07	6.17924e-07	2.18253e-05	0.0010545	0.00107694
2011-03-22 05:00:00	0	0	0	0	0	0			2011-03-22 05:00:00	0.0246107	0.0244979	2.127	0.790877	1.27861	4.19649
2011-03-22 06:00:00	0.125728	0.12515	10.971	4.16548	6.65454	21.791			2011-03-22 06:00:00	7.45307	7.41879	646.652	224.53	390.022	1261.2
2011-03-22 07:00:00	53.3173	53.0711	4820.03	1782.06	3020.8	9622.89			2011-03-22 07:00:00	60.3995	60.1206	5387.92	1953.45	3335.16	10676.5
2011-03-22 08:00:00	44.1999	43.995	3960.02	1467.33	2499.3	7926.65			2011-03-22 08:00:00	51.4167	51.1783	4583.07	1694.55	2869.62	9147.24
2011-03-22 09:00:00	0.186377	0.185509	16.4656	5.45451	10.2113	32.1314			2011-03-22 09:00:00	3.71547	3.69818	320.438	114.058	195.712	630.208
2011-03-22 10:00:00	0.0280447	0.0279137	2.44432	0.860637	1.604	4.90895			2011-03-22 10:00:00	5.31416	5.28933	456.749	161.173	281.031	898.953
2011-03-22 11:00:00	0.219692	0.218662	19.1239	6.76635	12.6808	38.5711			2011-03-22 11:00:00	12.6743	12.6149	1089.59	378.241	667.936	2135.76
2011-03-22 12:00:00	7.03187	6.99877	611.23	218.163	371.634	1201.03			2011-03-22 12:00:00	26.8844	26.7579	2320.23	826.978	1401.41	4548.63
2011-03-22 13:00:00	37.2128	37.0369	3256.25	1118.49	1986.37	6361.11			2011-03-22 13:00:00	60.6981	60.4113	5289.48	1804.3	3215.55	10309.3
2011-03-22 14:00:00	0.0136361	0.0135714	1.22926	0.322691	0.754896	2.30684			2011-03-22 14:00:00	0.057298	0.0570262	5.10928	1.42732	3.12302	9.65962
2011-03-22 15:00:00	0	0	0	0	0	0			2011-03-22 15:00:00	0	0	0	0	0	0
2011-03-22 16:00:00	0	0	0	0	0	0			2011-03-22 16:00:00	0	0	0	0	0	0
2011-03-22 17:00:00	0	0	0	0	0	0			2011-03-22 17:00:00	0	0	0	0	0	0
2011-03-22 18:00:00	0	0	0	0	0	0			2011-03-22 18:00:00	0	0	0	0	0	0
2011-03-22 19:00:00	0	0	0	0	0	0			2011-03-22 19:00:00	0	0	0	0	0	0
2011-03-22 20:00:00	0	0	0	0	0	0			2011-03-22 20:00:00	0	0	0	0	0	0
2011-03-22 21:00:00	0	0	0	0	0	0			2011-03-22 21:00:00	0	0	0	0	0	0
2011-03-22 22:00:00	0	0	0	0	0	0			2011-03-22 22:00:00	0	0	0	0	0	0
2011-03-22 23:00:00	0	0	0	0	0	0			2011-03-22 23:00:00	0	0	0	0	0	0
2011-03-23	0	0	0	0	0	0			2011-03-23	3.23086e-08	3.21496e-08	3.26122e-06	7.72015e-07	2.81054e-06	6.84377e-06
2011-03-23 01:00:00	2.53042e-05	2.51792e-05	0.00285311	0.104529	0.361498	0.468881			2011-03-23 01:00:00	0.00151332	0.00150585	0.14945	0.151415	0.464791	0.765656
2011-03-23 02:00:00	1.52911e-07	1.52153e-07	2.07592e-05	0.211817	0.687701	0.899539			2011-03-23 02:00:00	2.19461e-07	2.18374e-07	2.82821e-05	0.304894	0.953206	1.25813
2011-03-23 03:00:00	6.23672e-05	6.20569e-05	0.00622571	0.607297	1.5832	2.19673			2011-03-23 03:00:00	0.000293785	0.000292324	0.0312552	0.801368	2.4928	3.32542
2011-03-23 04:00:00	2.5672e-18	2.55439e-18	3.13371e-16	0.0263773	0.10295	0.129327			2011-03-23 04:00:00	9.3709e-07	9.32411e-07	0.000117371	0.114349	0.493319	0.607785
2011-03-23 05:00:00	0	0	0	0	0	0			2011-03-23 05:00:00	0	0	0	0	0	0
2011-03-23 06:00:00	0	0	0	0	0	0			2011-03-23 06:00:00	0	0	0	0	0	0
2011-03-23 07:00:00	0	0	0	0	0	0			2011-03-23 07:00:00	0.00285364	0.00283924	0.221151	0.0729598	0.132627	0.426738
2011-03-23 08:00:00	0	0	0	0	0	0			2011-03-23 08:00:00	0.0933672	0.0928944	7.2243	2.46125	4.33412	14.0197
2011-03-23 09:00:00	0	0	0	0	0	0			2011-03-23 09:00:00	0	0	0	0	0	0
2011-03-23 10:00:00	1.88729	1.87766	148.732	53.6804	90.6831	293.095			2011-03-23 10:00:00	14.3147	14.2417	1116.37	393.366	675.757	2185.49
2011-03-23 11:00:00	11.157	11.0999	889.303	329.292	547.968	1766.56			2011-03-23 11:00:00	31.7055	31.5433	2499.46	914.298	1527.13	4940.89
2011-03-23 12:00:00	0.912554	0.907867	71.6515	23.3622	43.5971	138.611			2011-03-23 12:00:00	13.1056	13.0382	1015.44	330.432	612.423	1958.3
2011-03-23 13:00:00	66.8557	66.5112	5301.82	1910.75	3265.23	10477.8			2011-03-23 13:00:00	70.0219	69.6611	5491.47	1946.8	3351.42	10789.7
2011-03-23 14:00:00	166.048	165.189	13221.8	4928.15	8190.17	26340.1			2011-03-23 14:00:00	110.271	109.701	8719.57	3222.74	5366.59	17308.9
2011-03-23 15:00:00	37.3724	37.1785	2996.53	1084.41	1867	5947.95			2011-03-23 15:00:00	41.3252	41.1107	3259.71	1150.22	2003.31	6413.23
2011-03-23 16:00:00	0	0	0	0	0	0			2011-03-23 16:00:00	0	0	0	0	0	0
2011-03-23 17:00:00	0	0	0	0	0	0			2011-03-23 17:00:00	0	0	0	0	0	0
2011-03-23 18:00:00	0	0	0	0	0	0			2011-03-23 18:00:00	0	0	0	0	0	0
2011-03-23 19:00:00	0	0	0	0	0	0			2011-03-23 19:00:00	0	0	0	0	0	0
2011-03-23 20:00:00	0.00162655	0.00161796	0.125872	0.0451466	0.0766263	0.247645			2011-03-23 20:00:00	0.230867	0.229648	17.4757	6.45885	10.4858	34.4203
2011-03-23 21:00:00	0.411222	0.409044	31.4985	11.7213	19.1007	62.3205			2011-03-23 21:00:00	6.4332	6.39913	487.753	180.73	293.403	961.886
2011-03-23 22:00:00	0.00363273	0.00361343	0.276419	0.100777	0.166789	0.543985			2011-03-23 22:00:00	1.83045	1.82072	138.311	48.8476	83.0321	270.191
2011-03-23 23:00:00	51.5638	51.2888	4027.09	1506.1	2494.6	8027.79			2011-03-23 23:00:00	89.3425	88.8661	6843.48	2545.36	4166.12	13555
2011-03-24	230.944	229.709	15897.7	6133.83	10130.8	32162.3			2011-03-24	131.579	130.875	8362.31	3212.63	5247.3	16822.2
2011-03-24 01:00:00	4.9255	4.89906	124.347	46.5752	78.1775	249.1			2011-03-24 01:00:00	10.644	10.5869	257.148	95.46	155.773	508.381
2011-03-24 02:00:00	0.00802924	0.00798599	0.190754	0.0757556	0.114336	0.380845			2011-03-24 02:00:00	0.589641	0.586466	14.066	5.29636	8.44129	27.8036
2011-03-24 03:00:00	0.000287947	0.000286391	0.00683081	0.00273079	0.00409428	0.0136559			2011-03-24 03:00:00	0.0136731	0.0135992	0.324196	0.129682	0.1943	0.648178
2011-03-24 04:00:00	0.0132352	0.0131634	0.314245	0.125631	0.188663	0.628539			2011-03-24 04:00:00	0.0299113	0.0297492	1.60432	0.637148	1.02673	3.2682
2011-03-24 05:00:00	0.301226	0.299588	21.098	8.11277	14.475	43.6858			2011-03-24 05:00:00	0.403991	0.401794	32.0267	12.3927	21.484	65.9034
2011-03-24 06:00:00	0.693099	0.689317	50.0045	18.8635	35.9605	104.829			2011-03-24 06:00:00	0.859571	0.85488	67.5177	25.6505	49.2932	142.461
2011-03-24 07:00:00	0.606008	0.60269	47.937	18.0885	33.8726	99.8981			2011-03-24 07:00:00	0.715377	0.71146	57.5269	21.3289	40.7778	119.634
2011-03-24 08:00:00	0.784692	0.780382	58.9834	21.5319	40.5511	121.066			2011-03-24 08:00:00	0.698317	0.694482	50.6459	18.5361	35.1638	104.346
2011-03-24 09:00:00	1.3718	1.36425	84.5375	28.1598	56.6807	169.378			2011-03-24 09:00:00	1.31546	1.30822	81.1064	26.9947	54.5537	162.655
2011-03-24 10:00:00	0.774222	0.769942	46.6656	13.7795	31.0416	91.4867			2011-03-24 10:00:00	0.832005	0.827405	49.8416	14.9046	33.1921	97.9383
2011-03-24 11:00:00	0.345214	0.343299	21.1134	5.78573	14.0172	40.9163			2011-03-24 11:00:00	0.395005	0.392814	24.6036	6.45163	16.2816	47.3368
2011-03-24 12:00:00	0.106598	0.106005	7.16184	1.9255	4.77925	13.8666			2011-03-24 12:00:00	0.134662	0.133913	8.93672	2.44869	6.02125	17.4067
2011-03-24 13:00:00	0.0377241	0.0375136	2.08002	0.646255	1.38747	4.11375			2011-03-24 13:00:00	0.0391087	0.0388904	2.44315	0.762496	1.60333	4.80898
2011-03-24 14:00:00	0.0486481	0.0483757	4.26426	1.14478	3.05257	8.46161			2011-03-24 14:00:00	0.0409216	0.0406925	3.53148	1.01116	2.49626	7.03891
2011-03-24 15:00:00	0.0403582	0.0401315	3.62584	1.14545	2.62849	7.39979			2011-03-24 15:00:00	0.0227498	0.022622	1.95357	0.630302	1.39777	3.98165
2011-03-24 16:00:00	0.0240753	0.0239396	1.61649	0.517899	1.13989	3.27428			2011-03-24 16:00:00	0.0361102	0.0359067	2.86827	0.90462	2.02076	5.79365
2011-03-24 17:00:00	0.0626405	0.0622864	5.10443	1.83906	4.02739	10.9709			2011-03-24 17:00:00	0.0811834	0.0807244	6.78425	2.24583	5.20649	14.2366
2011-03-24 18:00:00	0.0408557	0.040624	3.12997	0.900657	2.31525	6.34588			2011-03-24 18:00:00	0.0490722	0.0487939	3.90029	1.24202	3.10966	8.25197
2011-03-24 19:00:00	0.0186018	0.0184959	1.73559	0.326381	1.27677	3.33874			2011-03-24 19:00:00	0.0402281	0.0399993	3.73315	0.880728	2.87019	7.48407
2011-03-24 20:00:00	0.0424787	0.0422363	4.11706	1.06071	3.41984	8.59762			2011-03-24 20:00:00	0.031268	0.0310895	3.07272	0.803563	2.7526	6.62888
2011-03-24 21:00:00	0.00535126	0.00532063	0.658254	0.329051	1.64431	2.63162			2011-03-24 21:00:00	0.00411367	0.00409013	0.489988	0.335387	1.25926	2.08464
2011-03-24 22:00:00	0.00613844	0.0061032	0.554845	1.41769	3.99088	5.96341			2011-03-24 22:00:00	0.0062193	0.00618359	0.52947	0.978179	2.93788	4.44553
2011-03-24 23:00:00	0.000867225	0.00086223	0.0760329	0.0317682	0.133422	0.241223			2011-03-24 23:00:00	0.00349061	0.00347051	0.383831	0.283801	1.29695	1.96458
2011-03-25	4.30192e-05	4.27706e-05	0.00516354	0.00124367	0.00483322	0.0112404			2011-03-25	0.00642044	0.00638335	0.578806	0.175357	0.55839	1.31255
2011-03-25 01:00:00	0.0164513	0.016356	2.17164	0.367637	2.10347	4.64274			2011-03-25 01:00:00	0.0109602	0.0108967	1.33323	0.309159	1.43776	3.08014
2011-03-25 02:00:00	0.000755678	0.000751285	0.101982	0.0215097	0.144813	0.268304			2011-03-25 02:00:00	0.00191471	0.00190358	0.262237	0.151451	1.26343	1.67712
2011-03-25 03:00:00	0	0	0	0	0	0			2011-03-25 03:00:00	2.77435e-05	2.75817e-05	0.00312562	0.000921837	0.0057855	0.00983295
2011-03-25 04:00:00	0	0	0	0	0	0			2011-03-25 04:00:00	0	0	0	0	0	0
2011-03-25 05:00:00	0	0	0	0	0	0			2011-03-25 05:00:00	0	0	0	0	0	0
2011-03-25 06:00:00	0	0	0	0	0	0			2011-03-25 06:00:00	0	0	0	0	0	0
2011-03-25 07:00:00	0	0	0	0	0	0			2011-03-25 07:00:00	0	0	0	0	0	0
2011-03-25 08:00:00	0.174568	0.173534	2.86176	0.941605	1.74052	5.54389			2011-03-25 08:00:00	2.27655	2.26308	37.3184	11.9986	22.6685	71.9855
2011-03-25 09:00:00	17.871	17.7649	289.168	95.8297	175.233	560.231			2011-03-25 09:00:00	13.7539	13.6722	222.601	74.8697	134.959	432.43
2011-03-25 10:00:00	2.74289	2.72655	44.0995	14.8465	26.7022	85.6482			2011-03-25 10:00:00	2.63468	2.61899	42.4266	14.4574	25.7079	82.5919
2011-03-25 11:00:00	1.62046	1.61078	26.0674	8.82849	15.9047	50.8006			2011-03-25 11:00:00	1.85651	1.84542	29.8985	10.0323	18.2288	58.1597
2011-03-25 12:00:00	0.847915	0.842835	13.9227	4.6271	8.76174	27.3116			2011-03-25 12:00:00	0.832582	0.827594	13.5503	4.52946	8.38591	26.4657
2011-03-25 13:00:00	0.348354	0.346261	5.64991	1.78194	3.44266	10.8745			2011-03-25 13:00:00	0.329361	0.327382	5.39577	1.70834	3.31344	10.4175
2011-03-25 14:00:00	0.115607	0.11491	2.0585	0.580343	1.34665	3.98549			2011-03-25 14:00:00	0.120904	0.120175	2.09295	0.635521	1.36074	4.08921
2011-03-25 15:00:00	0.169737	0.168711	2.92441	0.780658	1.81578	5.52084			2011-03-25 15:00:00	0.156617	0.15567	2.70561	0.735664	1.69176	5.13304
2011-03-25 16:00:00	0.785702	0.780938	13.6095	3.11256	8.4355	25.1575			2011-03-25 16:00:00	0.879369	0.874037	15.1892	3.45184	9.4222	28.0633
2011-03-25 17:00:00	0.0526061	0.0522862	0.890819	0.20681	0.55529	1.65292			2011-03-25 17:00:00	0.0402496	0.0400048	1.03272	0.212465	0.656847	1.90204
2011-03-25 18:00:00	3.39632e-05	3.3756e-05	0.00269973	0.0142482	0.0477282	0.0646761			2011-03-25 18:00:00	0.000679663	0.000675518	0.0512958	0.064608	0.233051	0.348955
2011-03-25 19:00:00	5.3445e-05	5.3118e-05	0.00467099	0.000517663	0.00332189	0.00851054			2011-03-25 19:00:00	0.00639906	0.00635991	0.58222	0.0777386	0.42961	1.08957
2011-03-25 20:00:00	0	0	0	0	0	0			2011-03-25 20:00:00	5.59266e-07	5.55835e-07	4.64913e-05	3.13446e-06	3.1056e-05	8.06818e-05
2011-03-25 21:00:00	0	0	0	0	0	0			2011-03-25 21:00:00	0.0010273	0.00102098	0.0768872	0.00243286	0.0474455	0.126766
2011-03-25 22:00:00	0.000446591	0.000443835	0.0384923	0.00576358	0.035194	0.0794499			2011-03-25 22:00:00	0.00206867	0.0020559	0.175398	0.0202535	0.129172	0.324823
2011-03-25 23:00:00	0	0	0	0	0	0			2011-03-25 23:00:00	2.40025e-05	2.3854e-05	0.00211862	0.000698484	0.00473562	0.00755273
2011-03-26	7.56858e-09	7.52161e-09	7.27823e-07	0.00337226	0.0329955	0.0363685			2011-03-26	5.15756e-09	5.12555e-09	4.98827e-07	0.00228405	0.0226985	0.0249831
2011-03-26 01:00:00	4.44923e-11	4.42154e-11	4.33397e-09	1.9305e-05	0.000197703	0.000217012			2011-03-26 01:00:00	5.62591e-08	5.59089e-08	5.47498e-06	0.0244635	0.249709	0.274178
2011-03-26 02:00:00	1.18027e-07	1.1729e-07	1.17841e-05	0.046872	0.543999	0.590882			2011-03-26 02:00:00	0.00727584	0.00723043	0.113106	0.073228	0.51773	0.704063
2011-03-26 03:00:00	0.00121668	0.00120907	0.0202675	0.172891	0.874246	1.0674			2011-03-26 03:00:00	0.276234	0.274505	4.44129	1.3038	3.33034	9.07543
2011-03-26 04:00:00	2.41513	2.39997	37.9714	11.7745	27.5975	77.3435			2011-03-26 04:00:00	33.9455	33.7324	525.211	159.733	320.328	1005.27
2011-03-26 05:00:00	70.1618	69.7202	1113.4	333.02	687.688	2134.11			2011-03-26 05:00:00	231.417	229.96	3592.03	1120.35	2174.66	6887.05
2011-03-26 06:00:00	5.8474	5.81048	92.8847	27.1465	59.0381	179.069			2011-03-26 06:00:00	73.1863	72.7243	1129.9	340.475	683.105	2153.48
2011-03-26 07:00:00	0.000293979	0.000292118	0.00567	0.259514	0.829071	1.09425			2011-03-26 07:00:00	1.73245	1.72149	26.5305	8.20586	16.912	51.6484
2011-03-26 08:00:00	6.3858e-09	6.34526e-09	1.70364e-07	0.229643	0.474268	0.703911			2011-03-26 08:00:00	1.65455e-06	1.64405e-06	4.00455e-05	0.126033	0.304621	0.430694
2011-03-26 09:00:00	1.65887e-13	1.64831e-13	4.67662e-12	0.048708	0.123095	0.171803			2011-03-26 09:00:00	2.48803e-13	2.47219e-13	7.06782e-12	0.0540499	0.127353	0.181402
2011-03-26 10:00:00	1.29016e-17	1.28192e-17	4.607e-16	0.0190154	0.0866939	0.105709			2011-03-26 10:00:00	1.32443e-08	1.31597e-08	2.32651e-07	0.0060275	0.0240206	0.0300483
2011-03-26 11:00:00	0	0	0	0	0	0			2011-03-26 11:00:00	0	0	0	0	0	0
2011-03-26 12:00:00	0	0	0	0	0	0			2011-03-26 12:00:00	0	0	0	0	0	0
2011-03-26 13:00:00	0	0	0	0	0	0			2011-03-26 13:00:00	0	0	0	0	0	0
2011-03-26 14:00:00	0	0	0	0	0	0			2011-03-26 14:00:00	0	0	0	0	0	0
2011-03-26 15:00:00	0	0	0	0	0	0			2011-03-26 15:00:00	0	0	0	0	0	0
2011-03-26 16:00:00	0	0	0	0	0	0			2011-03-26 16:00:00	0	0	0	0	0	0
2011-03-26 17:00:00	0	0	0	0	0	0			2011-03-26 17:00:00	0	0	0	0	0	0
2011-03-26 18:00:00	0	0	0	0	0	0			2011-03-26 18:00:00	0	0	0	0	0	0
2011-03-26 19:00:00	0	0	0	0	0	0			2011-03-26 19:00:00	0	0	0	0	0	0
2011-03-26 20:00:00	3.71457	3.69019	91.7332	34.9442	55.9997	182.677			2011-03-26 20:00:00	5.89341	5.85473	145.245	56.2125	88.4971	289.955
2011-03-26 21:00:00	4.17321	4.14575	102.573	39.2381	62.454	204.265			2011-03-26 21:00:00	5.78696	5.74888	143.099	55.41	87.5953	286.105
2011-03-26 22:00:00	2.45997	2.44373	61.847	23.812	38.583	124.242			2011-03-26 22:00:00	2.88691	2.86786	72.3214	27.9838	44.877	145.182
2011-03-26 23:00:00	0.199079	0.197762	5.63258	2.10563	3.92969	11.6679			2011-03-26 23:00:00	0.208809	0.207427	5.95632	2.21233	4.15743	12.3261
2011-03-27	0	0	0	0	0	0			2011-03-27	2.00201e-06	1.98873e-06	5.86315e-05	2.22285e-05	4.22063e-05	0.000123066
2011-03-27 01:00:00	0	0	0	0	0	0			2011-03-27 01:00:00	0	0	0	0	0	0
2011-03-27 02:00:00	0	0	0	0	0	0			2011-03-27 02:00:00	0	0	0	0	0	0
2011-03-27 03:00:00	0	0	0	0	0	0			2011-03-27 03:00:00	0	0	0	0	0	0
2011-03-27 04:00:00	0	0	0	0	0	0			2011-03-27 04:00:00	0	0	0	0	0	0
2011-03-27 05:00:00	0	0	0	0	0	0			2011-03-27 05:00:00	0	0	0	0	0	0
2011-03-27 06:00:00	0	0	0	0	0	0			2011-03-27 06:00:00	0	0	0	0	0	0
2011-03-27 07:00:00	0	0	0	0	0	0			2011-03-27 07:00:00	0	0	0	0	0	0
2011-03-27 08:00:00	0	0	0	0	0	0			2011-03-27 08:00:00	0	0	0	0	0	0
2011-03-27 09:00:00	0	0	0	0	0	0			2011-03-27 09:00:00	0	0	0	0	0	0
2011-03-27 10:00:00	0	0	0	0	0	0			2011-03-27 10:00:00	0	0	0	0	0	0
2011-03-27 11:00:00	0	0	0	0	0	0			2011-03-27 11:00:00	0	0	0	0	0	0
2011-03-27 12:00:00	0	0	0	0	0	0			2011-03-27 12:00:00	0	0	0	0	0	0
2011-03-27 13:00:00	0.000222135	0.000220609	0.00529693	0.00158486	0.0031914	0.0100732			2011-03-27 13:00:00	0.00919562	0.00913249	0.218445	0.0702661	0.131517	0.420228
2011-03-27 14:00:00	0.0145271	0.0144271	0.343215	0.117525	0.206633	0.667372			2011-03-27 14:00:00	0.243794	0.242116	5.7675	1.97857	3.47523	11.2213
2011-03-27 15:00:00	0.0219807	0.021829	0.5181	0.178426	0.311998	1.00852			2011-03-27 15:00:00	0.0725149	0.0720145	1.71118	0.582639	1.0309	3.32472
2011-03-27 16:00:00	0	0	0	0	0	0			2011-03-27 16:00:00	0	0	0	0	0	0
2011-03-27 17:00:00	0	0	0	0	0	0			2011-03-27 17:00:00	0	0	0	0	0	0
2011-03-27 18:00:00	0	0	0	0	0	0			2011-03-27 18:00:00	0	0	0	0	0	0
2011-03-27 19:00:00	0	0	0	0	0	0			2011-03-27 19:00:00	0	0	0	0	0	0
2011-03-27 20:00:00	0	0	0	0	0	0			2011-03-27 20:00:00	0	0	0	0	0	0
2011-03-27 21:00:00	0	0	0	0	0	0			2011-03-27 21:00:00	0	0	0	0	0	0
2011-03-27 22:00:00	0.0567807	0.0563818	1.35352	0.47096	0.830009	2.65449			2011-03-27 22:00:00	0.201091	0.199678	4.69023	1.75248	2.82525	9.26796
2011-03-27 23:00:00	8.77074	8.70896	203.64	80.5854	122.807	407.032			2011-03-27 23:00:00	10.8027	10.7266	250.569	99.0238	150.804	500.397
2011-03-28	16.9751	16.8552	396.939	155.725	240.913	793.577			2011-03-28	20.1862	20.0437	472.554	184.748	286.433	943.736
2011-03-28 01:00:00	6.78486	6.73683	159.769	61.8393	97.4858	319.094			2011-03-28 01:00:00	7.14458	7.094	168.735	64.7278	103.009	336.472
2011-03-28 02:00:00	0.772929	0.767443	18.3743	6.83505	11.3018	36.5111			2011-03-28 02:00:00	0.824092	0.818244	19.6472	7.36922	12.114	39.1304
2011-03-28 03:00:00	0.00163023	0.00161864	0.0755903	0.0264563	0.046939	0.148986			2011-03-28 03:00:00	0.0240237	0.0238528	0.506779	0.17725	0.315397	0.999426
2011-03-28 04:00:00	0	0	0	0	0	0			2011-03-28 04:00:00	0	0	0	0	0	0
2011-03-28 05:00:00	0	0	0	0	0	0			2011-03-28 05:00:00	0	0	0	0	0	0
2011-03-28 06:00:00	0	0	0	0	0	0			2011-03-28 06:00:00	0	0	0	0	0	0
2011-03-28 07:00:00	0	0	0	0	0	0			2011-03-28 07:00:00	0	0	0	0	0	0
2011-03-28 08:00:00	72.223	71.7027	0	0	0	0			2011-03-28 08:00:00	125.213	124.311	0.744854	0.241429	0.451201	1.43748
2011-03-28 09:00:00	77.4799	76.9204	0.166062	0.0518414	0.101912	0.319815			2011-03-28 09:00:00	43.326	43.0131	15.8694	5.12746	9.63592	30.6328
2011-03-28 10:00:00	20.5097	20.3612	12.4721	3.51267	7.60695	23.5917			2011-03-28 10:00:00	21.6005	21.4441	8.18409	2.26547	4.98562	15.4352
2011-03-28 11:00:00	2.95097	2.92955	26.2561	7.58925	16.0339	49.8792			2011-03-28 11:00:00	3.51554	3.49003	28.0319	7.97063	17.1026	53.1051
2011-03-28 12:00:00	0.449113	0.445845	0.560998	0.188356	0.345486	1.09484			2011-03-28 12:00:00	0.481895	0.478389	0.567398	0.17819	0.349414	1.095
2011-03-28 13:00:00	0.0299756	0.029757	0.333037	0.10538	0.213321	0.651738			2011-03-28 13:00:00	0.0322009	0.031966	0.451181	0.14902	0.285885	0.886085
2011-03-28 14:00:00	0.00253878	0.00252022	0.0227123	0.00830263	0.0138335	0.0448485			2011-03-28 14:00:00	0.00374558	0.00371819	0.0863455	0.0291309	0.0534112	0.168888
2011-03-28 15:00:00	0	0	0	0	0	0			2011-03-28 15:00:00	0	0	0	0	0	0
2011-03-28 16:00:00	0.00716036	0.00710776	0	0	0	0			2011-03-28 16:00:00	0.0023684	0.00235101	0.000949014	0.000158442	0.00059329	0.00170075
2011-03-28 17:00:00	0.000917553	0.000910796	0	0	0	0			2011-03-28 17:00:00	0.00115072	0.00114225	0	0	0	0
2011-03-28 18:00:00	0.0144946	0.0143876	0.00224089	0.000308471	0.00144841	0.00399777			2011-03-28 18:00:00	0.00724027	0.00718683	0.0656335	0.00919317	0.0422184	0.117045
2011-03-28 19:00:00	0	0	0.15756	0.0310325	0.101245	0.289838			2011-03-28 19:00:00	0	0	0.183651	0.0343133	0.118739	0.336702
2011-03-28 20:00:00	0	0	0.00143045	0.000275257	0.00103898	0.00274468			2011-03-28 20:00:00	0	0	0.00324817	0.000625376	0.00235792	0.00623147
2011-03-28 21:00:00	0	0	0.0975459	0.0249329	0.0604283	0.182907			2011-03-28 21:00:00	0	0	0.265122	0.066011	0.164985	0.496118
2011-03-28 22:00:00	39.8057	39.509	1.28924	0.259568	0.819852	2.36866			2011-03-28 22:00:00	190.808	189.385	0.528075	0.10309	0.337432	0.968597
2011-03-28 23:00:00	62.5698	62.1023	0	0	0	0			2011-03-28 23:00:00	103.76	102.985	0.226876	0.044925	0.146367	0.418168
2011-03-29	139.583	138.538	0	0	0	0			2011-03-29	173.377	172.078	0	0	0	0
2011-03-29 01:00:00	115.006	114.143	0	0	0	0			2011-03-29 01:00:00	129.53	128.557	0	0	0	0
2011-03-29 02:00:00	51.5497	51.1618	0	0	0	0			2011-03-29 02:00:00	77.1534	76.5728	0	0	0	0
2011-03-29 03:00:00	355.188	352.509	0	0	0	0			2011-03-29 03:00:00	359.544	356.832	0	0	0	0
2011-03-29 04:00:00	81.2199	80.6059	0	0	0	0			2011-03-29 04:00:00	74.0315	73.4718	0.0450126	0.0109828	0.0307913	0.0867866
2011-03-29 05:00:00	7.77379	7.71488	0.0326055	0.00714499	0.0233823	0.0631328			2011-03-29 05:00:00	7.41222	7.35605	0.0702709	0.0139593	0.0504164	0.134647
2011-03-29 06:00:00	0.00999634	0.00992041	0.44915	0.127753	0.328641	0.905544			2011-03-29 06:00:00	0.0369719	0.0366911	0.274512	0.0734468	0.207968	0.555927
2011-03-29 07:00:00	0.0174215	0.0172888	0.432683	0.0805502	0.359362	0.872595			2011-03-29 07:00:00	0.0159274	0.0158062	0.610686	0.103579	0.497477	1.21174
2011-03-29 08:00:00	0.0118053	0.0117152	0.950056	0.164989	0.684477	1.79952			2011-03-29 08:00:00	0.0147933	0.0146804	0.883169	0.167361	0.637677	1.68821
2011-03-29 09:00:00	0.00936993	0.00929826	0.503295	0.09203	0.344402	0.939727			2011-03-29 09:00:00	0.00916717	0.00909705	0.665932	0.121413	0.485095	1.27244
2011-03-29 10:00:00	0.00446479	0.00443056	0.290107	0.058044	0.237546	0.585698			2011-03-29 10:00:00	0.00832558	0.00826175	0.168495	0.0309485	0.13778	0.337223
2011-03-29 11:00:00	0.00316189	0.00313759	0.0865066	0.0217866	0.0644595	0.172753			2011-03-29 11:00:00	0.00295992	0.00293718	0.0588215	0.0123681	0.0462116	0.117401
2011-03-29 12:00:00	0.00512143	0.00508198	0.134385	0.0190325	0.113386	0.266803			2011-03-29 12:00:00	0.00461792	0.00458235	0.133732	0.0142243	0.0986899	0.246647
2011-03-29 13:00:00	0.000457908	0.000454373	0.390598	0.0550435	0.298373	0.744014			2011-03-29 13:00:00	0.00302797	0.00300459	0.363825	0.0470073	0.274323	0.685156
2011-03-29 14:00:00	0.00218181	0.00216492	0.474219	0.0561927	0.31318	0.843592			2011-03-29 14:00:00	0.00406503	0.00403357	0.369548	0.0413101	0.253382	0.664239
2011-03-29 15:00:00	0.00557264	0.00552941	0.0751106	0.00809365	0.0838985	0.167103			2011-03-29 15:00:00	0.00495117	0.00491277	0.0890132	0.0102614	0.0843586	0.183633
2011-03-29 16:00:00	0.00844241	0.00837678	0.125658	0.0179186	0.103775	0.247351			2011-03-29 16:00:00	0.0108876	0.010803	0.0893073	0.0140829	0.0753185	0.178709
2011-03-29 17:00:00	0.00452655	0.00449128	0.171934	0.0434014	0.158943	0.374278			2011-03-29 17:00:00	0.0110636	0.0109774	0.113861	0.0241725	0.107403	0.245436
2011-03-29 18:00:00	0.00959844	0.00952348	0.177018	0.0279644	0.206533	0.411516			2011-03-29 18:00:00	0.00723876	0.00718223	0.0726938	0.0110292	0.0774344	0.161157
2011-03-29 19:00:00	0.00440011	0.00436567	0.169586	0.0256212	0.172585	0.367792			2011-03-29 19:00:00	0.00526206	0.00522087	0.163102	0.0281083	0.190317	0.381527
2011-03-29 20:00:00	0.0047424	0.0047052	0.00599029	0.00591057	0.036994	0.0488949			2011-03-29 20:00:00	0.00433452	0.00430051	0.02906	0.0236616	0.155506	0.208227
2011-03-29 21:00:00	0	0	0	0	0	0			2011-03-29 21:00:00	2.58343e-06	2.56311e-06	0	0	0	0
2011-03-29 22:00:00	0	0	0	0	0	0			2011-03-29 22:00:00	0	0	0	0	0	0
2011-03-29 23:00:00	0	0	0	0	0	0			2011-03-29 23:00:00	0	0	0	0	0	0
2011-03-30	0	0	0	0	0	0			2011-03-30	0	0	0	0	0	0
2011-03-30 01:00:00	0	0	0	0	0	0			2011-03-30 01:00:00	0	0	0	0	0	0
2011-03-30 02:00:00	0	0	0	0	0	0			2011-03-30 02:00:00	0	0	0	0	0	0
2011-03-30 03:00:00	0	0	0	0	0	0			2011-03-30 03:00:00	0	0	0	0	0	0
2011-03-30 04:00:00	0	0	0	0	0	0			2011-03-30 04:00:00	0	0	0	0	0	0
2011-03-30 05:00:00	0	0	0	0	0	0			2011-03-30 05:00:00	0	0	0	0	0	0
2011-03-30 06:00:00	0	0	0	0	0	0			2011-03-30 06:00:00	0	0	0	0	0	0
2011-03-30 07:00:00	0	0	0	0	0	0			2011-03-30 07:00:00	0	0	76.6097	24.5645	46.508	147.682
2011-03-30 08:00:00	0.218206	0.216447	0	0	0	0			2011-03-30 08:00:00	27.6523	27.4295	1.67514	0.530172	1.01249	3.2178
2011-03-30 09:00:00	65.4169	64.8885	1.75185	0.654999	1.111	3.51784			2011-03-30 09:00:00	113.294	112.379	17.2232	5.75757	10.5849	33.5657
2011-03-30 10:00:00	12.6392	12.5369	20.1418	7.71234	12.4469	40.301			2011-03-30 10:00:00	11.238	11.147	17.8735	6.84311	11.0344	35.7509
2011-03-30 11:00:00	15.0526	14.9305	3.80498	1.4069	2.34111	7.55299			2011-03-30 11:00:00	10.5902	10.5043	8.79643	3.33697	5.42937	17.5628
2011-03-30 12:00:00	61.5906	61.0899	43.8813	14.3875	26.8321	85.1009			2011-03-30 12:00:00	53.1255	52.6936	38.566	12.7838	23.5819	74.9317
2011-03-30 13:00:00	16.5078	16.3733	23.0943	6.98911	14.1513	44.2347			2011-03-30 13:00:00	14.8066	14.6859	23.6784	7.19604	14.5013	45.3758
2011-03-30 14:00:00	16.5625	16.4273	18.1715	5.26689	11.1357	34.5741			2011-03-30 14:00:00	16.2885	16.1555	17.3113	4.97907	10.6655	32.9559
2011-03-30 15:00:00	23.8695	23.6742	16.3161	3.60337	10.2064	30.1259			2011-03-30 15:00:00	23.1347	22.9454	17.0437	3.81622	10.6562	31.5162
2011-03-30 16:00:00	18.3716	18.2209	14.7571	3.02509	11.0895	28.8717			2011-03-30 16:00:00	18.2545	18.1048	14.8585	3.01213	10.9598	28.8305
2011-03-30 17:00:00	3.7193	3.68873	3.86247	1.34034	5.28631	10.4891			2011-03-30 17:00:00	4.01868	3.98565	4.45979	1.51083	5.87623	11.8468
2011-03-30 18:00:00	0.558843	0.55424	1.03487	0.584378	2.48429	4.10353			2011-03-30 18:00:00	0.427302	0.423782	1.1107	0.589609	2.66187	4.36218
2011-03-30 19:00:00	0.166319	0.164946	0.457137	0.299344	1.49102	2.2475			2011-03-30 19:00:00	0.196869	0.195244	0.419969	0.285942	1.49297	2.19888
2011-03-30 20:00:00	0.0750761	0.074455	0.0714635	0.0406863	0.346644	0.458794			2011-03-30 20:00:00	0.0864985	0.085783	0.0394933	0.0448366	0.275488	0.359818
2011-03-30 21:00:00	0.00723924	0.00717923	0.0608036	0.0553357	0.360133	0.476272			2011-03-30 21:00:00	0.0106099	0.0105219	0.0452741	0.0409416	0.26046	0.346676
2011-03-30 22:00:00	7.99389e-05	7.92748e-05	0	0	0	0			2011-03-30 22:00:00	0.000154822	0.000153536	1.5765e-06	2.73831e-05	0.000384055	0.000413015
2011-03-30 23:00:00	0.0222423	0.0220571	0	0	0	0			2011-03-30 23:00:00	4.89733	4.85656	0	0	0	0
2011-03-31	0.141645	0.140463	0	0	0	0			2011-03-31	7.13131	7.07181	0	0	0	0
2011-03-31 01:00:00	2789.54	2766.22	0	0	0	0			2011-03-31 01:00:00	2818.07	2794.51	0	0	0	0
2011-03-31 02:00:00	6117.17	6065.92	0	0	0	0			2011-03-31 02:00:00	5652.12	5604.76	0	0	0	0
2011-03-31 03:00:00	1824.34	1809.02	0	0	0	0			2011-03-31 03:00:00	1828.61	1813.26	0	0	0	0
2011-03-31 04:00:00	678.445	672.736	0	0	0	0			2011-03-31 04:00:00	721.815	715.741	0	0	0	0
2011-03-31 05:00:00	176.148	174.663	0	0	0	0			2011-03-31 05:00:00	190.02	188.418	0	0	0	0
2011-03-31 06:00:00	71.6106	71.0055	0	0	0	0			2011-03-31 06:00:00	79.4208	78.7497	0	0	0	0
2011-03-31 07:00:00	15.5665	15.4347	0	0	0	0			2011-03-31 07:00:00	20.7716	20.5957	0	0	0	0
2011-03-31 08:00:00	13.4188	13.3049	0	0	0	0			2011-03-31 08:00:00	12.2102	12.1066	0	0	0	0
2011-03-31 09:00:00	5.83354	5.78393	0	0	0	0			2011-03-31 09:00:00	6.45861	6.40369	0	0	0	0
2011-03-31 10:00:00	1.60585	1.59216	0	0	0	0			2011-03-31 10:00:00	3.34806	3.31953	0	0	0	0
2011-03-31 11:00:00	14.0129	13.8933	1.53004	0.570378	0.925526	3.02595			2011-03-31 11:00:00	39.7446	39.4053	72.9907	26.3024	43.9726	143.266
2011-03-31 12:00:00	0	0	571.622	207.298	348.846	1127.77			2011-03-31 12:00:00	0.0215367	0.0213524	447.683	160.213	273.314	881.21
2011-03-31 13:00:00	0	0	397.742	141.496	245.246	784.484			2011-03-31 13:00:00	0.299583	0.297014	349.585	121.02	216.246	686.851
2011-03-31 14:00:00	0	0	88.2935	28.8392	55.5132	172.646			2011-03-31 14:00:00	0.00730887	0.00724607	55.9291	17.9491	35.1021	108.98
2011-03-31 15:00:00	0.538976	0.534335	152.392	56.8745	94.0069	303.273			2011-03-31 15:00:00	1.07879	1.0695	156.971	58.4523	96.5408	311.964
2011-03-31 16:00:00	128.214	127.108	572.715	216.639	354.922	1144.28			2011-03-31 16:00:00	137.696	136.508	942.293	342.654	577.026	1861.97
2011-03-31 17:00:00	126.32	125.227	1555.8	519.627	951.208	3026.63			2011-03-31 17:00:00	112.801	111.826	1246.79	420.849	756.472	2424.11
2011-03-31 18:00:00	0.0290841	0.0288322	0.499924	0.176	0.300986	0.97691			2011-03-31 18:00:00	0.777823	0.771084	2.58723	0.887674	1.55616	5.03107
2011-03-31 19:00:00	0	0	0	0	0	0			2011-03-31 19:00:00	0	0	0	0	0	0
2011-03-31 20:00:00	0	0	0	0	0	0			2011-03-31 20:00:00	0	0	0.0113459	0.00371516	0.00682009	0.0218812
2011-03-31 21:00:00	0	0	0.00134641	0.000293003	0.00139187	0.00303128			2011-03-31 21:00:00	0.000835785	0.000828499	3.02779	1.12539	1.82009	5.97327
2011-03-31 22:00:00	0	0	0.018196	0.00392728	0.0190743	0.0411976			2011-03-31 22:00:00	0.025722	0.0254973	0.0085073	0.00183587	0.00891681	0.01926
2011-03-31 23:00:00	0	0	0	0	0	0			2011-03-31 23:00:00	0	0	0	0	0	0

## Sheet: Pattern02
Pattern02
Wspeedi2019L									Wspeedi2019R
seq	1								seq	1
place	Naraha Town								place	Naraha Town
address	Town Office								address	Town Office
lon	140.994								lon	140.994
lat	37.2826								lat	37.2826
sim_idx	19962								sim_idx	19356
Lon_sim	140.996								Lon_sim	141.008
Lat_sim	37.283								Lat_sim	37.2737
dist	0.265508								dist	1.61923
	Cs137	Cs134	I131_p	I131_I2g	I131_CH3Ig	I131_Total				Cs137	Cs134	I131_p	I131_I2g	I131_CH3Ig	I131_Total
2011-03-12	0	0	0	0	0	0			2011-03-12	0	0	0	0	0	0
2011-03-12 01:00:00	0	0	0	0	0	0			2011-03-12 01:00:00	0	0	0	0	0	0
2011-03-12 02:00:00	0	0	0	0	0	0			2011-03-12 02:00:00	0	0	0	0	0	0
2011-03-12 03:00:00	0	0	0	0	0	0			2011-03-12 03:00:00	0	0	0	0	0	0
2011-03-12 04:00:00	0	0	0	0	0	0			2011-03-12 04:00:00	0	0	0	0	0	0
2011-03-12 05:00:00	0	0	0	0	0	0			2011-03-12 05:00:00	0	0	0	0	0	0
2011-03-12 06:00:00	0	0	0	0	0	0			2011-03-12 06:00:00	0	0	0	0	0	0
2011-03-12 07:00:00	0	0	0	0	0	0			2011-03-12 07:00:00	0	0	0	0	0	0
2011-03-12 08:00:00	0	0	0	0	0	0			2011-03-12 08:00:00	0	0	0	0	0	0
2011-03-12 09:00:00	0	0	0	0	0	0			2011-03-12 09:00:00	0	0	0	0	0	0
2011-03-12 10:00:00	0	0	0	0	0	0			2011-03-12 10:00:00	0	0	0	0	0	0
2011-03-12 11:00:00	0	0	0	0	0	0			2011-03-12 11:00:00	0	0	0	0	0	0
2011-03-12 12:00:00	0	0	0	0	0	0			2011-03-12 12:00:00	0	0	0	0	0	0
2011-03-12 13:00:00	0	0	0	0	0	0			2011-03-12 13:00:00	0	0	0	0	0	0
2011-03-12 14:00:00	0	0	0	0	0	0			2011-03-12 14:00:00	0	0	0	0	0	0
2011-03-12 15:00:00	0	0	0	0	0	0			2011-03-12 15:00:00	0	0	0	0	0	0
2011-03-12 16:00:00	0	0	0	0	0	0			2011-03-12 16:00:00	0	0	0	0	0	0
2011-03-12 17:00:00	0	0	0	0	0	0			2011-03-12 17:00:00	0	0	0	0	0	0
2011-03-12 18:00:00	0	0	0	0	0	0			2011-03-12 18:00:00	0	0	0	0	0	0
2011-03-12 19:00:00	0	0	0	0	0	0			2011-03-12 19:00:00	0	0	0	0	0	0
2011-03-12 20:00:00	0	0	0	0	0	0			2011-03-12 20:00:00	0	0	0	0	0	0
2011-03-12 21:00:00	0	0	0	0	0	0			2011-03-12 21:00:00	0	0	0	0	0	0
2011-03-12 22:00:00	0	0	0	0	0	0			2011-03-12 22:00:00	0	0	0	0	0	0
2011-03-12 23:00:00	0	0	0	0	0	0			2011-03-12 23:00:00	0	0	0	0	0	0
2011-03-13	0	0	0	0	0	0			2011-03-13	0	0	0	0	0	0
2011-03-13 01:00:00	0	0	0	0	0	0			2011-03-13 01:00:00	0	0	0	0	0	0
2011-03-13 02:00:00	0	0	0	0	0	0			2011-03-13 02:00:00	0	0	0	0	0	0
2011-03-13 03:00:00	0	0	0	0	0	0			2011-03-13 03:00:00	0	0	0	0	0	0
2011-03-13 04:00:00	0	0	0	0	0	0			2011-03-13 04:00:00	0	0	0	0	0	0
2011-03-13 05:00:00	0	0	0	0	0	0			2011-03-13 05:00:00	0	0	0	0	0	0
2011-03-13 06:00:00	0	0	0	0	0	0			2011-03-13 06:00:00	0	0	0	0	0	0
2011-03-13 07:00:00	0	0	0	0	0	0			2011-03-13 07:00:00	0	0	0	0	0	0
2011-03-13 08:00:00	0	0	0	0	0	0			2011-03-13 08:00:00	0	0	0	0	0	0
2011-03-13 09:00:00	0	0	0	0	0	0			2011-03-13 09:00:00	0	0	0	0	0	0
2011-03-13 10:00:00	0	0	0	0	0	0			2011-03-13 10:00:00	0	0	0	0	0	0
2011-03-13 11:00:00	0	0	0	0	0	0			2011-03-13 11:00:00	0	0	0	0	0	0
2011-03-13 12:00:00	0	0	0	0	0	0			2011-03-13 12:00:00	0	0	0	0	0	0
2011-03-13 13:00:00	0	0	0	0	0	0			2011-03-13 13:00:00	0	0	0	0	0	0
2011-03-13 14:00:00	0	0	0	0	0	0			2011-03-13 14:00:00	0	0	0	0	0	0
2011-03-13 15:00:00	0	0	0	0	0	0			2011-03-13 15:00:00	0	0	0	0	0	0
2011-03-13 16:00:00	0	0	0	0	0	0			2011-03-13 16:00:00	0	0	0	0	0	0
2011-03-13 17:00:00	0	0	0	0	0	0			2011-03-13 17:00:00	0	0	0	0	0	0
2011-03-13 18:00:00	0	0	0	0	0	0			2011-03-13 18:00:00	0	0	0	0	0	0
2011-03-13 19:00:00	0	0	0	0	0	0			2011-03-13 19:00:00	0	0	0	0	0	0
2011-03-13 20:00:00	0	0	0	0	0	0			2011-03-13 20:00:00	0	0	0	0	0	0
2011-03-13 21:00:00	0	0	0	0	0	0			2011-03-13 21:00:00	0	0	0	0	0	0
2011-03-13 22:00:00	0	0	0	0	0	0			2011-03-13 22:00:00	0	0	0	0	0	0
2011-03-13 23:00:00	0	0	0	0	0	0			2011-03-13 23:00:00	0	0	0	0	0	0
2011-03-14	0	0	0	0	0	0			2011-03-14	0	0	0	0	0	0
2011-03-14 01:00:00	0	0	0	0	0	0			2011-03-14 01:00:00	0	0	0	0	0	0
2011-03-14 02:00:00	0	0	0	0	0	0			2011-03-14 02:00:00	0	0	0	0	0	0
2011-03-14 03:00:00	0	0	0	0	0	0			2011-03-14 03:00:00	0	0	0	0	0	0
2011-03-14 04:00:00	0	0	0	0	0	0			2011-03-14 04:00:00	0	0	0	0	0	0
2011-03-14 05:00:00	0	0	0	0	0	0			2011-03-14 05:00:00	0	0	0	0	0	0
2011-03-14 06:00:00	0	0	0	0	0	0			2011-03-14 06:00:00	0	0	0	0	0	0
2011-03-14 07:00:00	0	0	0	0	0	0			2011-03-14 07:00:00	0	0	0	0	0	0
2011-03-14 08:00:00	0	0	0	0	0	0			2011-03-14 08:00:00	0	0	0	0	0	0
2011-03-14 09:00:00	0	0	0	0	0	0			2011-03-14 09:00:00	0	0	0	0	0	0
2011-03-14 10:00:00	0	0	0	0	0	0			2011-03-14 10:00:00	0	0	0	0	0	0
2011-03-14 11:00:00	0	0	0	0	0	0			2011-03-14 11:00:00	0	0	0	0	0	0
2011-03-14 12:00:00	0	0	0	0	0	0			2011-03-14 12:00:00	0	0	0	0	0	0
2011-03-14 13:00:00	0	0	0	0	0	0			2011-03-14 13:00:00	0	0	0	0	0	0
2011-03-14 14:00:00	0	0	0	0	0	0			2011-03-14 14:00:00	0	0	0	0	0	0
2011-03-14 15:00:00	0	0	0	0	0	0			2011-03-14 15:00:00	0	0	0	0	0	0
2011-03-14 16:00:00	0	0	0	0	0	0			2011-03-14 16:00:00	0	0	0	0	0	0
2011-03-14 17:00:00	0	0	0	0	0	0			2011-03-14 17:00:00	0	0	0	0	0	0
2011-03-14 18:00:00	0	0	0	0	0	0			2011-03-14 18:00:00	0	0	0	0	0	0
2011-03-14 19:00:00	0	0	0	0	0	0			2011-03-14 19:00:00	0	0	0	0	0	0
2011-03-14 20:00:00	0	0	0	0	0	0			2011-03-14 20:00:00	0	0	0	0	0	0
2011-03-14 21:00:00	0	0	0	0	0	0			2011-03-14 21:00:00	0	0	0	0	0	0
2011-03-14 22:00:00	0	0	0	0	0	0			2011-03-14 22:00:00	0	0	0	0	0	0
2011-03-14 23:00:00	0	0	0	0	0	0			2011-03-14 23:00:00	0	0	0	0	0	0
2011-03-15	0	0	0	0	0	0			2011-03-15	0	0	0	0	0	0
2011-03-15 01:00:00	0	0	0	0	0	0			2011-03-15 01:00:00	0	0	0	0	0	0
2011-03-15 02:00:00	304.338	303.875	409.075	140.427	253.833	803.335			2011-03-15 02:00:00	444.927	444.249	608.284	204.077	369.626	1181.99
2011-03-15 03:00:00	1327.04	1325	2253.87	828.395	1452.03	4534.29			2011-03-15 03:00:00	371.748	371.175	601.505	219.787	385.043	1206.33
2011-03-15 04:00:00	2710.88	2706.65	5158.94	1882.19	3351.21	10392.3			2011-03-15 04:00:00	865.44	864.09	1632.34	592.767	1062.8	3287.9
2011-03-15 05:00:00	29.8368	29.7898	193.896	75.0912	122.712	391.699			2011-03-15 05:00:00	5.8534	5.84417	38.1388	14.8042	24.2045	77.1475
2011-03-15 06:00:00	248.676	248.279	1628.64	625.494	1040.17	3294.31			2011-03-15 06:00:00	134.645	134.43	882.464	336.22	564.104	1782.79
2011-03-15 07:00:00	189.837	189.531	1200.37	470.287	743.108	2413.77			2011-03-15 07:00:00	120.354	120.16	766.498	298.039	477.845	1542.38
2011-03-15 08:00:00	2161.56	2158.03	15163	5943.24	9459.2	30565.4			2011-03-15 08:00:00	1330.32	1328.15	9322.85	3617.83	5820.62	18761.3
2011-03-15 09:00:00	2233.96	2230.28	15655.3	6027.91	9746.22	31429.5			2011-03-15 09:00:00	776.527	775.246	5430.08	2082.71	3374.46	10887.2
2011-03-15 10:00:00	150.619	150.368	1038.69	394.828	638.595	2072.11			2011-03-15 10:00:00	34.4059	34.3486	236.906	89.9371	145.494	472.337
2011-03-15 11:00:00	2.70852	2.70396	19.4215	7.29866	11.9317	38.6519			2011-03-15 11:00:00	0.42089	0.420181	3.02679	1.13872	1.86423	6.02973
2011-03-15 12:00:00	1.90573e-05	1.90249e-05	0.000117042	4.5055e-05	7.03037e-05	0.000232401			2011-03-15 12:00:00	2.11748e-06	2.11388e-06	1.30047e-05	5.00611e-06	7.81152e-06	2.58223e-05
2011-03-15 13:00:00	0	0	0	0	0	0			2011-03-15 13:00:00	0	0	0	0	0	0
2011-03-15 14:00:00	0	0	0	0	0	0			2011-03-15 14:00:00	0	0	0	0	0	0
2011-03-15 15:00:00	0	0	0	0	0	0			2011-03-15 15:00:00	0	0	0	0	0	0
2011-03-15 16:00:00	0	0	0	0	0	0			2011-03-15 16:00:00	0	0	0	0	0	0
2011-03-15 17:00:00	0	0	0	0	0	0			2011-03-15 17:00:00	0	0	0	0	0	0
2011-03-15 18:00:00	0	0	0	0	0	0			2011-03-15 18:00:00	0	0	0	0	0	0
2011-03-15 19:00:00	0	0	0	0	0	0			2011-03-15 19:00:00	0	0	0	0	0	0
2011-03-15 20:00:00	0	0	0	0	0	0			2011-03-15 20:00:00	0.00871081	0.00869473	0.0746843	0.0296639	0.0540516	0.1584
2011-03-15 21:00:00	0	0	0	0	0	0			2011-03-15 21:00:00	0.00214073	0.00213674	0.0182028	0.00719326	0.0133192	0.0387153
2011-03-15 22:00:00	0	0	0	0	0	0			2011-03-15 22:00:00	0	0	0	0	0	0
2011-03-15 23:00:00	4.94468e-05	4.93529e-05	0.000328016	0.000316414	0.000837894	0.00148232			2011-03-15 23:00:00	0.00681198	0.00679903	0.0293855	0.0163163	0.0497304	0.0954321
2011-03-16	193.089	192.719	1056.03	994.898	2723.96	4774.89			2011-03-16	650.501	649.254	3888.95	2146.93	4650.73	10686.6
2011-03-16 01:00:00	1964.05	1960.25	16168.1	8282.75	18963.5	43414.3			2011-03-16 01:00:00	1402.26	1399.55	10688.2	5574.51	12136.6	28399.3
2011-03-16 02:00:00	322.161	321.532	3397.71	2036.34	4599.56	10033.6			2011-03-16 02:00:00	537.781	536.73	6938.21	3908.18	8016.87	18863.3
2011-03-16 03:00:00	1.04124	1.03918	17.6124	12.7546	25.0077	55.3747			2011-03-16 03:00:00	85.1906	85.0227	1418.38	809.607	1475.66	3703.64
2011-03-16 04:00:00	17.0926	17.0586	293.772	177.529	327.189	798.49			2011-03-16 04:00:00	163.332	163.007	2741.79	1695.55	3104.97	7542.31
2011-03-16 05:00:00	13.5493	13.5221	231.894	134.876	240.945	607.714			2011-03-16 05:00:00	160.021	159.7	2672.29	1328.56	2358.64	6359.49
2011-03-16 06:00:00	21.1293	21.0865	166.665	61.9909	112.597	341.253			2011-03-16 06:00:00	244.801	244.305	2484.52	858.61	1515.16	4858.28
2011-03-16 07:00:00	780.028	778.434	5936.78	2015.73	3720.3	11672.8			2011-03-16 07:00:00	595.03	593.815	4471.89	1506.52	2774.95	8753.37
2011-03-16 08:00:00	1010.24	1008.15	7591.11	2633.61	4807.85	15032.6			2011-03-16 08:00:00	432.448	431.556	3228.87	1125.61	2043.9	6398.38
2011-03-16 09:00:00	479.023	478.027	3563.39	1204.73	2255.95	7024.07			2011-03-16 09:00:00	474.203	473.217	3415.3	1184.36	2225.25	6824.91
2011-03-16 10:00:00	25.3116	25.2585	113.269	36.0996	74.3988	223.767			2011-03-16 10:00:00	1061.07	1058.84	4558.94	1444.46	2856.59	8860
2011-03-16 11:00:00	1527.35	1524.12	7129.75	2260.42	4811.87	14202			2011-03-16 11:00:00	2933.89	2927.69	13133	4354.11	8628.65	26115.8
2011-03-16 12:00:00	0	0	0	0	0	0			2011-03-16 12:00:00	7.14099	7.12576	48.2246	17.6567	35.0853	100.967
2011-03-16 13:00:00	0	0	0	0	0	0			2011-03-16 13:00:00	1.38393	1.38095	8.60852	3.34856	6.87353	18.8306
2011-03-16 14:00:00	0	0	0	0	0	0			2011-03-16 14:00:00	0.0252018	0.0251472	0.156738	0.0472876	0.0941124	0.298138
2011-03-16 15:00:00	0	0	0	0	0	0			2011-03-16 15:00:00	0.977786	0.975648	6.07396	1.84941	3.64924	11.5726
2011-03-16 16:00:00	0	0	0	0	0	0			2011-03-16 16:00:00	0	0	0	0	0	0
2011-03-16 17:00:00	0	0	0	0	0	0			2011-03-16 17:00:00	0	0	0	0	0	0
2011-03-16 18:00:00	0	0	0	0	0	0			2011-03-16 18:00:00	0	0	0	0	0	0
2011-03-16 19:00:00	0	0	0	0	0	0			2011-03-16 19:00:00	0	0	0	0	0	0
2011-03-16 20:00:00	0	0	0	0	0	0			2011-03-16 20:00:00	0	0	0	0	0	0
2011-03-16 21:00:00	0	0	0	0	0	0			2011-03-16 21:00:00	0	0	0	0	0	0
2011-03-16 22:00:00	0	0	0	0	0	0			2011-03-16 22:00:00	0	0	0	0	0	0
2011-03-16 23:00:00	0	0	0	0	0	0			2011-03-16 23:00:00	0	0	0	0	0	0
2011-03-17	0	0	0	0	0	0			2011-03-17	0	0	0	0	0	0
2011-03-17 01:00:00	0	0	0	0	0	0			2011-03-17 01:00:00	0	0	0	0	0	0
2011-03-17 02:00:00	0	0	0	0	0	0			2011-03-17 02:00:00	0	0	0	0	0	0
2011-03-17 03:00:00	0	0	0	0	0	0			2011-03-17 03:00:00	0	0	0	0	0	0
2011-03-17 04:00:00	0	0	0	0	0	0			2011-03-17 04:00:00	0	0	0	0	0	0
2011-03-17 05:00:00	0	0	0	0	0	0			2011-03-17 05:00:00	0	0	0	0	0	0
2011-03-17 06:00:00	0	0	0	0	0	0			2011-03-17 06:00:00	0	0	0	0	0	0
2011-03-17 07:00:00	0	0	0	0	0	0			2011-03-17 07:00:00	0	0	0	0	0	0
2011-03-17 08:00:00	0	0	0	0	0	0			2011-03-17 08:00:00	0	0	0	0	0	0
2011-03-17 09:00:00	0	0	0	0	0	0			2011-03-17 09:00:00	0	0	0	0	0	0
2011-03-17 10:00:00	0	0	0	0	0	0			2011-03-17 10:00:00	0	0	0	0	0	0
2011-03-17 11:00:00	0	0	0	0	0	0			2011-03-17 11:00:00	0	0	0	0	0	0
2011-03-17 12:00:00	0	0	0	0	0	0			2011-03-17 12:00:00	0	0	0	0	0	0
2011-03-17 13:00:00	0	0	0	0	0	0			2011-03-17 13:00:00	0	0	0	0	0	0
2011-03-17 14:00:00	0	0	0	0	0	0			2011-03-17 14:00:00	0	0	0	0	0	0
2011-03-17 15:00:00	0	0	0	0	0	0			2011-03-17 15:00:00	0	0	0	0	0	0
2011-03-17 16:00:00	0	0	0	0	0	0			2011-03-17 16:00:00	0	0	0	0	0	0
2011-03-17 17:00:00	0	0	0	0	0	0			2011-03-17 17:00:00	0	0	0	0	0	0
2011-03-17 18:00:00	0	0	0	0	0	0			2011-03-17 18:00:00	0	0	0	0	0	0
2011-03-17 19:00:00	0	0	0	0	0	0			2011-03-17 19:00:00	0	0	0	0	0	0
2011-03-17 20:00:00	0	0	0	0	0	0			2011-03-17 20:00:00	0	0	0	0	0	0
2011-03-17 21:00:00	0	0	0	0	0	0			2011-03-17 21:00:00	0	0	0	0	0	0
2011-03-17 22:00:00	0	0	0	0	0	0			2011-03-17 22:00:00	0	0	0	0	0	0
2011-03-17 23:00:00	0	0	0	0	0	0			2011-03-17 23:00:00	0	0	0	0	0	0
2011-03-18	0	0	0	0	0	0			2011-03-18	0	0	0	0	0	0
2011-03-18 01:00:00	0	0	0	0	0	0			2011-03-18 01:00:00	0	0	0	0	0	0
2011-03-18 02:00:00	0	0	0	0	0	0			2011-03-18 02:00:00	0	0	0	0	0	0
2011-03-18 03:00:00	0	0	0	0	0	0			2011-03-18 03:00:00	0	0	0	0	0	0
2011-03-18 04:00:00	0	0	0	0	0	0			2011-03-18 04:00:00	0	0	0	0	0	0
2011-03-18 05:00:00	0	0	0	0	0	0			2011-03-18 05:00:00	0	0	0	0	0	0
2011-03-18 06:00:00	0	0	0	0	0	0			2011-03-18 06:00:00	0	0	0	0	0	0
2011-03-18 07:00:00	0	0	0	0	0	0			2011-03-18 07:00:00	0	0	0	0	0	0
2011-03-18 08:00:00	0	0	0	0	0	0			2011-03-18 08:00:00	0	0	0	0	0	0
2011-03-18 09:00:00	0	0	0	0	0	0			2011-03-18 09:00:00	0.114861	0.114524	6.26067	2.17109	3.76078	12.1925
2011-03-18 10:00:00	22.2876	22.2217	982.213	352.623	598.549	1933.39			2011-03-18 10:00:00	28.8518	28.7665	1251	444.37	756.183	2451.55
2011-03-18 11:00:00	62.2099	62.0249	2928.25	1051.65	1785.27	5765.17			2011-03-18 11:00:00	60.6246	60.4443	2798.19	993.368	1695.24	5486.8
2011-03-18 12:00:00	43.4312	43.3013	1965.52	691.993	1202.96	3860.48			2011-03-18 12:00:00	48.5045	48.3594	2107.83	734.35	1277.93	4120.12
2011-03-18 13:00:00	38.1732	38.0583	1295.13	426.221	791.459	2512.81			2011-03-18 13:00:00	39.8068	39.687	1412.59	458.363	855.547	2726.5
2011-03-18 14:00:00	1.7897	1.78428	25.1631	8.03977	15.5001	48.7029			2011-03-18 14:00:00	1.84899	1.84339	30.9276	9.11964	18.6973	58.7446
2011-03-18 15:00:00	0	0	0	0	0	0			2011-03-18 15:00:00	0	0	0	0	0	0
2011-03-18 16:00:00	0	0	0	0	0	0			2011-03-18 16:00:00	0	0	0	0	0	0
2011-03-18 17:00:00	0	0	0	0	0	0			2011-03-18 17:00:00	0	0	0	0	0	0
2011-03-18 18:00:00	0	0	0	0	0	0			2011-03-18 18:00:00	0	0	0	0	0	0
2011-03-18 19:00:00	0	0	0	0	0	0			2011-03-18 19:00:00	0	0	0	0	0	0
2011-03-18 20:00:00	0	0	0	0	0	0			2011-03-18 20:00:00	0	0	0	0	0	0
2011-03-18 21:00:00	0	0	0	0	0	0			2011-03-18 21:00:00	0	0	0	0	0	0
2011-03-18 22:00:00	0	0	0	0	0	0			2011-03-18 22:00:00	0	0	0	0	0	0
2011-03-18 23:00:00	0	0	0	0	0	0			2011-03-18 23:00:00	0	0	0	0	0	0
2011-03-19	0	0	0	0	0	0			2011-03-19	0	0	0	0	0	0
2011-03-19 01:00:00	0	0	0	0	0	0			2011-03-19 01:00:00	0	0	0	0	0	0
2011-03-19 02:00:00	0	0	0	0	0	0			2011-03-19 02:00:00	0	0	0	0	0	0
2011-03-19 03:00:00	0	0	0	0	0	0			2011-03-19 03:00:00	0	0	0	0	0	0
2011-03-19 04:00:00	0	0	0	0	0	0			2011-03-19 04:00:00	0	0	0	0	0	0
2011-03-19 05:00:00	0	0	0	0	0	0			2011-03-19 05:00:00	0	0	0	0	0	0
2011-03-19 06:00:00	0	0	0	0	0	0			2011-03-19 06:00:00	0	0	0	0	0	0
2011-03-19 07:00:00	0	0	0	0	0	0			2011-03-19 07:00:00	0	0	0	0	0	0
2011-03-19 08:00:00	0	0	0	0	0	0			2011-03-19 08:00:00	0	0	0	0	0	0
2011-03-19 09:00:00	0	0	0	0	0	0			2011-03-19 09:00:00	0	0	0	0	0	0
2011-03-19 10:00:00	0	0	0	0	0	0			2011-03-19 10:00:00	0	0	0	0	0	0
2011-03-19 11:00:00	0	0	0	0	0	0			2011-03-19 11:00:00	0	0	0	0	0	0
2011-03-19 12:00:00	0	0	0	0	0	0			2011-03-19 12:00:00	0	0	0	0	0	0
2011-03-19 13:00:00	0	0	0	0	0	0			2011-03-19 13:00:00	0	0	0	0	0	0
2011-03-19 14:00:00	0	0	0	0	0	0			2011-03-19 14:00:00	0	0	0	0	0	0
2011-03-19 15:00:00	0	0	0	0	0	0			2011-03-19 15:00:00	0	0	0	0	0	0
2011-03-19 16:00:00	0	0	0	0	0	0			2011-03-19 16:00:00	0	0	0	0	0	0
2011-03-19 17:00:00	0	0	0	0	0	0			2011-03-19 17:00:00	0	0	0	0	0	0
2011-03-19 18:00:00	0	0	0	0	0	0			2011-03-19 18:00:00	0	0	0	0	0	0
2011-03-19 19:00:00	0	0	0	0	0	0			2011-03-19 19:00:00	0	0	0	0	0	0
2011-03-19 20:00:00	0	0	0	0	0	0			2011-03-19 20:00:00	0	0	0	0	0	0
2011-03-19 21:00:00	0	0	0	0	0	0			2011-03-19 21:00:00	0	0	0	0	0	0
2011-03-19 22:00:00	0	0	0	0	0	0			2011-03-19 22:00:00	0	0	0	0	0	0
2011-03-19 23:00:00	0	0	0	0	0	0			2011-03-19 23:00:00	0	0	0	0	0	0
2011-03-20	0	0	0	0	0	0			2011-03-20	0	0	0	0	0	0
2011-03-20 01:00:00	0	0	0	0	0	0			2011-03-20 01:00:00	0	0	0	0	0	0
2011-03-20 02:00:00	0	0	0	0	0	0			2011-03-20 02:00:00	0	0	0	0	0	0
2011-03-20 03:00:00	0	0	0	0	0	0			2011-03-20 03:00:00	1.68451e-07	1.6783e-07	7.18582e-07	2.02338e-07	4.34262e-07	1.35518e-06
2011-03-20 04:00:00	0.140171	0.139651	0.603225	0.193715	0.37458	1.17152			2011-03-20 04:00:00	1.18117	1.17679	4.94655	1.55634	2.99442	9.49731
2011-03-20 05:00:00	15.0011	14.9452	65.9241	21.6324	41.9093	129.466			2011-03-20 05:00:00	23.5495	23.4618	99.4251	32.8309	60.8536	193.11
2011-03-20 06:00:00	17.907	17.84	79.2166	24.3432	50.6126	154.172			2011-03-20 06:00:00	23.2679	23.1808	99.8726	32.6746	62.0422	194.589
2011-03-20 07:00:00	15.1752	15.1181	66.1231	23.7741	41.8707	131.768			2011-03-20 07:00:00	12.0572	12.0119	51.9641	18.1397	32.5413	102.645
2011-03-20 08:00:00	403.726	402.2	1917.65	712.194	1321.74	3951.59			2011-03-20 08:00:00	234.014	233.13	1094.06	402.9	743.201	2240.16
2011-03-20 09:00:00	167.944	167.306	788	285.351	537.026	1610.38			2011-03-20 09:00:00	385.811	384.347	1771	493.805	1158.12	3422.93
2011-03-20 10:00:00	268.83	267.805	1143.27	302.972	700.856	2147.09			2011-03-20 10:00:00	375.513	374.081	1603.1	369.877	978.653	2951.63
2011-03-20 11:00:00	0.525552	0.523538	2.18925	0.751084	1.33918	4.27951			2011-03-20 11:00:00	0.312956	0.311757	1.30535	0.432005	0.798396	2.53575
2011-03-20 12:00:00	0.741804	0.738948	3.10017	1.12891	1.90687	6.13594			2011-03-20 12:00:00	0.379017	0.377557	1.59122	0.578005	0.984631	3.15385
2011-03-20 13:00:00	0.380487	0.379016	1.56786	0.540446	0.955256	3.06356			2011-03-20 13:00:00	0.46466	0.462863	1.92552	0.612128	1.17686	3.71451
2011-03-20 14:00:00	0.625637	0.623206	2.64297	0.768258	1.64081	5.05204			2011-03-20 14:00:00	0.475501	0.473653	1.98676	0.553125	1.21927	3.75916
2011-03-20 15:00:00	0.723234	0.720411	3.04873	0.823292	1.88877	5.7608			2011-03-20 15:00:00	0.400028	0.398467	1.69548	0.419674	1.05252	3.16767
2011-03-20 16:00:00	0.490494	0.488571	2.09142	0.555332	1.30991	3.95666			2011-03-20 16:00:00	0.792634	0.789526	3.39335	0.887915	2.13099	6.41226
2011-03-20 17:00:00	0.730284	0.727407	3.23459	0.840464	2.09816	6.17322			2011-03-20 17:00:00	1.0724	1.06817	4.74392	1.12522	3.05686	8.92599
2011-03-20 18:00:00	1.5621	1.55592	7.2792	1.33441	4.85606	13.4697			2011-03-20 18:00:00	1.55645	1.5503	7.00988	1.29408	4.57641	12.8804
2011-03-20 19:00:00	0.438184	0.436442	2.07635	0.363966	1.45363	3.89395			2011-03-20 19:00:00	0.881671	0.878167	3.99408	0.91347	2.61343	7.52098
2011-03-20 20:00:00	0.874515	0.871023	3.94652	0.740056	2.60341	7.28999			2011-03-20 20:00:00	1.94373	1.93597	8.90035	1.65478	5.86118	16.4163
2011-03-20 21:00:00	1.61075	1.60429	7.45421	1.08505	4.98412	13.5234			2011-03-20 21:00:00	1.27	1.26491	5.85371	0.99368	3.88427	10.7317
2011-03-20 22:00:00	616.229	613.747	3397.54	1025.72	2414.92	6838.19			2011-03-20 22:00:00	4464.5	4446.52	10495.9	3142.79	6632.52	20271.2
2011-03-20 23:00:00	82.5774	82.2432	483.702	113.783	361.916	959.401			2011-03-20 23:00:00	2762.05	2750.87	5987.61	1674.61	3707.26	11369.5
2011-03-21	75.9771	75.6684	189.822	48.2343	126.606	364.663			2011-03-21	2567.44	2557	5368.37	1401.3	3308.65	10078.3
2011-03-21 01:00:00	11.7217	11.6738	31.1276	9.07976	22.2443	62.4517			2011-03-21 01:00:00	859.573	856.064	1778.11	504.835	1089	3371.95
2011-03-21 02:00:00	872.799	869.221	1912.62	609.079	1235.81	3757.51			2011-03-21 02:00:00	1689.5	1682.57	3572.45	1059.37	2230.84	6862.66
2011-03-21 03:00:00	3218.3	3205.05	7053.44	2313.6	4563.14	13930.2			2011-03-21 03:00:00	1433.45	1427.55	3132.89	1000.95	2021.46	6155.3
2011-03-21 04:00:00	6467.65	6440.9	14843	4636.07	10009	29488			2011-03-21 04:00:00	3702.5	3687.19	8409.71	2615.12	5626.95	16651.8
2011-03-21 05:00:00	4239.04	4221.44	9598.56	2899.88	6433.02	18931.5			2011-03-21 05:00:00	4831.43	4811.36	10668.4	3055.81	6996.1	20720.3
2011-03-21 06:00:00	2956.09	2943.76	6485.56	1823	4259.12	12567.7			2011-03-21 06:00:00	3105.63	3092.68	6689.67	1836.21	4314.16	12840
2011-03-21 07:00:00	2616.81	2605.85	5721.42	1645.45	3754.05	11120.9			2011-03-21 07:00:00	952.472	948.482	2072.89	595.703	1357.38	4025.97
2011-03-21 08:00:00	1679.34	1672.27	3661.42	1058.14	2349.08	7068.65			2011-03-21 08:00:00	2132.48	2123.51	4699.9	1319.23	2952.8	8971.93
2011-03-21 09:00:00	297.689	296.431	2426.54	663.988	1520.02	4610.55			2011-03-21 09:00:00	395.983	394.31	3076.26	831.544	1901.05	5808.86
2011-03-21 10:00:00	41.7294	41.5524	339.769	106.639	214.87	661.279			2011-03-21 10:00:00	15.3219	15.2569	124.729	38.2458	78.9215	241.897
2011-03-21 11:00:00	0.107514	0.107056	0.842644	0.329535	0.574322	1.7465			2011-03-21 11:00:00	0.0358858	0.0357329	0.284975	0.169564	0.391335	0.845874
2011-03-21 12:00:00	0.0607	0.0604403	1.41908	0.54213	0.899638	2.86085			2011-03-21 12:00:00	0.0134812	0.0134235	0.246454	0.0976062	0.176022	0.520082
2011-03-21 13:00:00	0.0259081	0.0257968	2.48851	0.96489	1.52913	4.98254			2011-03-21 13:00:00	0.00504157	0.00501991	0.484062	0.189037	0.297495	0.970595
2011-03-21 14:00:00	0.000305757	0.000304437	0.0288186	0.0112905	0.01748	0.0575891			2011-03-21 14:00:00	0.000138484	0.000137886	0.0133342	0.0052346	0.00824305	0.0268119
2011-03-21 15:00:00	0.00159788	0.00159095	0.154001	0.0584495	0.0952573	0.307707			2011-03-21 15:00:00	0.000186213	0.000185407	0.017958	0.00682486	0.0111148	0.0358977
2011-03-21 16:00:00	15.5453	15.4776	117.015	44.1859	74.8439	236.044			2011-03-21 16:00:00	3.6718	3.65583	27.6729	10.437	17.6653	55.7751
2011-03-21 17:00:00	102.21	101.763	643.551	236.926	407.52	1288			2011-03-21 17:00:00	224.835	223.853	1381.87	451.944	854.897	2688.71
2011-03-21 18:00:00	295.984	294.686	1871.69	660.213	1193.63	3725.53			2011-03-21 18:00:00	358.946	357.372	2234.9	700.704	1401.26	4336.87
2011-03-21 19:00:00	34.5818	34.4295	216.999	75.5854	137.695	430.279			2011-03-21 19:00:00	256.619	255.489	1562.44	478.54	963.631	3004.61
2011-03-21 20:00:00	30.1313	29.998	183.395	68.0048	113.631	365.031			2011-03-21 20:00:00	196.502	195.633	1188.13	380.874	730.306	2299.31
2011-03-21 21:00:00	96.17	95.743	2068.8	766.86	1292.6	4128.27			2011-03-21 21:00:00	192.583	191.729	3188.44	1094.32	1985.98	6268.73
2011-03-21 22:00:00	26.8282	26.7086	2485.08	910.185	1569.03	4964.3			2011-03-21 22:00:00	82.2026	81.8362	7540	2482.06	4718.14	14740.2
2011-03-21 23:00:00	0	0	0	0	0	0			2011-03-21 23:00:00	0.169543	0.168785	15.0541	4.92728	9.1441	29.1255
2011-03-22	0	0	0	0	0	0			2011-03-22	0	0	0	0	0	0
2011-03-22 01:00:00	0	0	0	0	0	0			2011-03-22 01:00:00	0	0	0	0	0	0
2011-03-22 02:00:00	0	0	0	0	0	0			2011-03-22 02:00:00	0	0	0	0	0	0
2011-03-22 03:00:00	0.00460792	0.00458697	0.0225616	0.00907303	0.0222007	0.0538353			2011-03-22 03:00:00	0.00403034	0.00401202	0.0198169	0.00794652	0.0195604	0.0473238
2011-03-22 04:00:00	0.0124389	0.0123822	0.0652133	0.0199681	0.0753474	0.160529			2011-03-22 04:00:00	0.0141913	0.0141265	0.0742563	0.0234594	0.0897411	0.187457
2011-03-22 05:00:00	1.5725e-05	1.56529e-05	6.19071e-05	2.78456e-05	0.000105008	0.00019476			2011-03-22 05:00:00	0.00286196	0.00284885	0.0607634	0.0238462	0.0469915	0.131601
2011-03-22 06:00:00	0.00426635	0.00424673	0.371528	0.143796	0.224972	0.740297			2011-03-22 06:00:00	1.612	1.60458	140.064	47.3045	84.6004	271.969
2011-03-22 07:00:00	8.14741	8.10978	756.707	325.879	573.628	1656.21			2011-03-22 07:00:00	24.4667	24.3537	2177.77	770.195	1415.62	4363.59
2011-03-22 08:00:00	29.0403	28.9056	2699.61	1096.47	1894.37	5690.45			2011-03-22 08:00:00	18.1994	18.1151	1666.63	664.624	1161.75	3493
2011-03-22 09:00:00	0.790235	0.786557	73.6559	25.2888	48.9883	147.933			2011-03-22 09:00:00	12.0088	11.953	1057.21	363.47	676.828	2097.51
2011-03-22 10:00:00	0.0043819	0.00436143	0.383581	0.141135	0.266662	0.791377			2011-03-22 10:00:00	5.242	5.21751	451.84	153.719	288.13	893.689
2011-03-22 11:00:00	0.216706	0.21569	19.0819	6.63391	13.4298	39.1456			2011-03-22 11:00:00	23.01	22.9021	1990.57	642.493	1257.92	3890.99
2011-03-22 12:00:00	1.4587	1.45184	127.223	44.8345	79.8081	251.865			2011-03-22 12:00:00	5.25085	5.22614	454.174	152.02	279.792	885.986
2011-03-22 13:00:00	7.20724	7.17319	631.901	199.741	386.513	1218.16			2011-03-22 13:00:00	18.9653	18.8757	1643.69	513.839	994.111	3151.63
2011-03-22 14:00:00	3.75707	3.73925	331.258	101.385	202.377	635.021			2011-03-22 14:00:00	11.1482	11.0953	975.965	286.522	591.686	1854.17
2011-03-22 15:00:00	0	0	0	0	0	0			2011-03-22 15:00:00	0	0	0	0	0	0
2011-03-22 16:00:00	0	0	0	0	0	0			2011-03-22 16:00:00	0	0	0	0	0	0
2011-03-22 17:00:00	0	0	0	0	0	0			2011-03-22 17:00:00	0	0	0	0	0	0
2011-03-22 18:00:00	0	0	0	0	0	0			2011-03-22 18:00:00	0	0	0	0	0	0
2011-03-22 19:00:00	0	0	0	0	0	0			2011-03-22 19:00:00	0	0	0	0	0	0
2011-03-22 20:00:00	0	0	0	0	0	0			2011-03-22 20:00:00	0	0	0	0	0	0
2011-03-22 21:00:00	0	0	0	0	0	0			2011-03-22 21:00:00	0	0	0	0	0	0
2011-03-22 22:00:00	0	0	0	0	0	0			2011-03-22 22:00:00	0	0	0	0	0	0
2011-03-22 23:00:00	0	0	0	0	0	0			2011-03-22 23:00:00	0	0	0	0	0	0
2011-03-23	5.8073e-07	5.77872e-07	2.46831e-05	0.00126516	0.00272368	0.00401353			2011-03-23	0.000882381	0.000878038	0.0893216	0.112757	0.285151	0.48723
2011-03-23 01:00:00	0.000390489	0.00038856	0.0398466	0.356696	0.863153	1.2597			2011-03-23 01:00:00	0.00093789	0.000933258	0.0922888	0.31769	0.842204	1.25218
2011-03-23 02:00:00	7.94297e-06	7.90359e-06	0.000827137	0.653993	1.88373	2.53855			2011-03-23 02:00:00	2.86329e-05	2.8491e-05	0.00465608	0.411407	1.28288	1.69894
2011-03-23 03:00:00	2.4525e-10	2.4403e-10	2.53108e-08	0.200061	0.464657	0.664719			2011-03-23 03:00:00	1.85138e-07	1.84217e-07	2.10056e-05	0.322042	0.882878	1.20494
2011-03-23 04:00:00	4.64147e-11	4.61829e-11	6.5089e-09	0.10226	0.243245	0.345505			2011-03-23 04:00:00	3.524e-10	3.50641e-10	4.90489e-08	0.114011	0.293636	0.407648
2011-03-23 05:00:00	0	0	0	0	0	0			2011-03-23 05:00:00	2.35263e-16	2.34085e-16	3.35168e-14	0.00373819	0.0122807	0.0160188
2011-03-23 06:00:00	0	0	0	0	0	0			2011-03-23 06:00:00	0	0	0	0	0	0
2011-03-23 07:00:00	0	0	0	0	0	0			2011-03-23 07:00:00	0.00305995	0.00304451	0.237019	0.0801681	0.142129	0.459316
2011-03-23 08:00:00	0	0	0	0	0	0			2011-03-23 08:00:00	0.781123	0.777167	60.4938	19.5262	36.3075	116.328
2011-03-23 09:00:00	0	0	0	0	0	0			2011-03-23 09:00:00	0	0	0	0	0	0
2011-03-23 10:00:00	6.8278e-05	6.79298e-05	0.00525465	0.00188124	0.00315024	0.0102861			2011-03-23 10:00:00	2.96805	2.95291	229.44	73.2575	137.92	440.617
2011-03-23 11:00:00	0.107202	0.106653	8.68939	2.80407	5.4038	16.8973			2011-03-23 11:00:00	4.32611	4.30397	341.555	109.447	208.928	659.93
2011-03-23 12:00:00	1.35522	1.34826	107.423	33.0994	65.871	206.394			2011-03-23 12:00:00	1.61196	1.60368	127.416	39.7219	77.9698	245.108
2011-03-23 13:00:00	3.3453	3.32806	270.505	93.2039	169.102	532.81			2011-03-23 13:00:00	2.24857	2.23699	179.975	63.2712	111.655	354.902
2011-03-23 14:00:00	31.447	31.2844	2574.52	952.758	1629.42	5156.7			2011-03-23 14:00:00	15.0332	14.9555	1223.47	448.7	770.648	2442.81
2011-03-23 15:00:00	27.0635	26.9231	2215.26	806.531	1403.09	4424.88			2011-03-23 15:00:00	29.7785	29.624	2403.74	823.996	1505.34	4733.08
2011-03-23 16:00:00	0	0	0	0	0	0			2011-03-23 16:00:00	0	0	0	0	0	0
2011-03-23 17:00:00	0	0	0	0	0	0			2011-03-23 17:00:00	0	0	0	0	0	0
2011-03-23 18:00:00	0	0	0	0	0	0			2011-03-23 18:00:00	0	0	0	0	0	0
2011-03-23 19:00:00	0	0	0	0	0	0			2011-03-23 19:00:00	0	0	0	0	0	0
2011-03-23 20:00:00	0	0	0	0	0	0			2011-03-23 20:00:00	0.00238929	0.00237668	0.180526	0.0686928	0.108217	0.357435
2011-03-23 21:00:00	0.0961847	0.0956753	7.50864	2.60734	4.62115	14.7371			2011-03-23 21:00:00	10.4609	10.4055	795.376	280.095	479.584	1555.06
2011-03-23 22:00:00	0.0741718	0.0737777	5.79408	1.9984	3.57311	11.3656			2011-03-23 22:00:00	4.99792	4.97136	378.424	128.419	227.463	734.306
2011-03-23 23:00:00	69.574	69.203	5436.93	1944.05	3363.3	10744.3			2011-03-23 23:00:00	96.4622	95.9479	7403.74	2608.62	4510.42	14522.8
2011-03-24	189.404	188.391	15001.5	5597.98	9415.92	30015.4			2011-03-24	107.387	106.812	8434.77	3135.35	5273.08	16843.2
2011-03-24 01:00:00	42.6799	42.4509	3207.88	1237.98	2028.69	6474.55			2011-03-24 01:00:00	70.5025	70.1241	4796.83	1839.16	3052.7	9688.68
2011-03-24 02:00:00	0.00180866	0.00179892	0.0488675	0.0188986	0.0322517	0.100018			2011-03-24 02:00:00	0.793384	0.789111	25.7822	9.88561	16.1301	51.7979
2011-03-24 03:00:00	0	0	0	0	0	0			2011-03-24 03:00:00	0.0719901	0.0716011	1.71034	0.667533	1.02546	3.40334
2011-03-24 04:00:00	1.57184e-05	1.56332e-05	0.000371705	0.000148952	0.000222737	0.000743394			2011-03-24 04:00:00	0.05851	0.0581928	1.38767	0.549951	0.832797	2.77042
2011-03-24 05:00:00	0.335506	0.333681	25.34	9.32658	17.7029	52.3695			2011-03-24 05:00:00	0.190104	0.18907	9.97737	3.73733	6.66935	20.3841
2011-03-24 06:00:00	0.723824	0.719875	31.3221	12.1635	21.2014	64.687			2011-03-24 06:00:00	0.990388	0.984984	37.7964	14.5788	25.1421	77.5173
2011-03-24 07:00:00	1.39817	1.39051	87.4357	33.2295	58.3788	179.044			2011-03-24 07:00:00	1.75466	1.74505	97.8931	36.2566	64.84	198.99
2011-03-24 08:00:00	1.19997	1.19338	86.658	32.9766	58.2365	177.871			2011-03-24 08:00:00	1.31899	1.31175	88.3949	31.8071	58.9979	179.2
2011-03-24 09:00:00	1.19724	1.19064	80.2477	27.4801	55.5486	163.276			2011-03-24 09:00:00	1.27756	1.27052	74.2287	23.663	49.9034	147.795
2011-03-24 10:00:00	0.705814	0.701912	44.5315	13.2326	30.3095	88.0736			2011-03-24 10:00:00	0.784238	0.779903	46.3931	13.2691	30.4554	90.1176
2011-03-24 11:00:00	0.355684	0.353711	21.8771	6.05088	14.149	42.077			2011-03-24 11:00:00	0.32998	0.32815	21.4137	5.77841	13.9897	41.1818
2011-03-24 12:00:00	0.115398	0.114756	8.25288	2.3514	5.55513	16.1594			2011-03-24 12:00:00	0.129733	0.129011	8.95576	2.45227	5.90156	17.3096
2011-03-24 13:00:00	0.0495372	0.0492607	3.65703	1.10017	2.354	7.1112			2011-03-24 13:00:00	0.0419273	0.0416933	3.13303	0.925794	2.01631	6.07513
2011-03-24 14:00:00	0.044339	0.0440908	4.00336	1.25082	2.98184	8.23603			2011-03-24 14:00:00	0.021535	0.0214144	1.88186	0.575267	1.36325	3.82038
2011-03-24 15:00:00	0.0277186	0.0275629	1.95571	0.614741	1.31115	3.8816			2011-03-24 15:00:00	0.0219339	0.0218107	1.83968	0.584785	1.28285	3.70732
2011-03-24 16:00:00	0.0209224	0.0208044	1.90542	0.618155	1.37929	3.90286			2011-03-24 16:00:00	0.022228	0.0221027	1.88594	0.579379	1.31121	3.77653
2011-03-24 17:00:00	0.0552378	0.0549256	4.55956	1.28899	3.2188	9.06734			2011-03-24 17:00:00	0.0491248	0.0488471	3.74187	1.10121	2.54385	7.38693
2011-03-24 18:00:00	0.0288017	0.0286384	2.68891	0.758379	2.09665	5.54394			2011-03-24 18:00:00	0.040509	0.0402793	3.14086	0.881405	2.31505	6.33731
2011-03-24 19:00:00	0.0333763	0.0331865	2.87306	0.979229	2.67481	6.52709			2011-03-24 19:00:00	0.0172051	0.0171072	1.47604	0.45305	1.21138	3.14047
2011-03-24 20:00:00	0.0274815	0.0273247	2.95412	0.60598	2.81174	6.37184			2011-03-24 20:00:00	0.015056	0.01497	1.38369	0.354361	1.12751	2.86557
2011-03-24 21:00:00	0.025307	0.0251621	2.06967	0.810668	2.34277	5.22311			2011-03-24 21:00:00	0.0179501	0.0178474	1.38925	0.648625	1.76669	3.80456
2011-03-24 22:00:00	0.0103823	0.0103227	0.360882	0.504006	1.70559	2.57048			2011-03-24 22:00:00	0.0114361	0.0113704	1.06502	0.362091	1.176	2.60311
2011-03-24 23:00:00	0.00238838	0.00237462	0.0812695	0.0275037	0.0802991	0.189072			2011-03-24 23:00:00	0.00529756	0.00526705	0.440367	0.220209	0.974779	1.63536
2011-03-25	0.0171636	0.0170644	0.767146	0.180897	0.670312	1.61836			2011-03-25	0.0132827	0.0132059	1.20395	0.403484	1.36195	2.96939
2011-03-25 01:00:00	0.00404112	0.0040177	0.247493	0.0758263	0.2829	0.606219			2011-03-25 01:00:00	0.0161479	0.0160543	1.78934	0.583252	2.33699	4.70959
2011-03-25 02:00:00	0.000456332	0.000453679	0.0423752	0.133182	0.561182	0.736739			2011-03-25 02:00:00	0.00144278	0.00143439	0.128465	0.185585	0.717341	1.03139
2011-03-25 03:00:00	2.27411e-05	2.26085e-05	0.00210815	0.00369345	0.0155794	0.021381			2011-03-25 03:00:00	0.000297416	0.000295681	0.0248813	0.0105201	0.0439563	0.0793578
2011-03-25 04:00:00	0	0	0	0	0	0			2011-03-25 04:00:00	0	0	0	0	0	0
2011-03-25 05:00:00	0	0	0	0	0	0			2011-03-25 05:00:00	0	0	0	0	0	0
2011-03-25 06:00:00	0	0	0	0	0	0			2011-03-25 06:00:00	0	0	0	0	0	0
2011-03-25 07:00:00	0	0	0	0	0	0			2011-03-25 07:00:00	0	0	0	0	0	0
2011-03-25 08:00:00	0	0	0	0	0	0			2011-03-25 08:00:00	0	0	0	0	0	0
2011-03-25 09:00:00	6.91301	6.87195	111.995	36.7979	67.9603	216.753			2011-03-25 09:00:00	7.98799	7.94055	128.56	41.5513	77.6183	247.729
2011-03-25 10:00:00	3.2926	3.27299	53.1138	18.2006	32.2227	103.537			2011-03-25 10:00:00	3.21035	3.19123	51.5927	17.3688	31.2039	100.165
2011-03-25 11:00:00	1.58842	1.57893	25.6968	8.71922	15.6359	50.0519			2011-03-25 11:00:00	1.3758	1.36758	22.1787	7.37277	13.4423	42.9938
2011-03-25 12:00:00	1.17193	1.16491	18.9991	6.29815	11.6108	36.908			2011-03-25 12:00:00	1.0454	1.03913	16.8451	5.45034	10.2391	32.5345
2011-03-25 13:00:00	0.26972	0.268099	4.44553	1.4005	2.73595	8.58198			2011-03-25 13:00:00	0.232736	0.231337	3.84383	1.17285	2.37216	7.38884
2011-03-25 14:00:00	0.143916	0.143049	2.40835	0.783566	1.49744	4.68935			2011-03-25 14:00:00	0.179987	0.178902	2.98476	0.941912	1.84275	5.76942
2011-03-25 15:00:00	0.314752	0.31285	5.33294	1.39706	3.28369	10.0137			2011-03-25 15:00:00	0.369383	0.36715	6.35148	1.57051	3.91271	11.8347
2011-03-25 16:00:00	0.697037	0.692811	12.1091	2.58214	7.50791	22.1992			2011-03-25 16:00:00	0.856409	0.851216	14.4245	3.09638	8.92148	26.4423
2011-03-25 17:00:00	0.020052	0.0199301	0.404819	0.0765599	0.252404	0.733783			2011-03-25 17:00:00	0.0132226	0.0131422	0.588513	0.119066	0.372293	1.07987
2011-03-25 18:00:00	0	0	0	0	0	0			2011-03-25 18:00:00	0	0	0	0	0	0
2011-03-25 19:00:00	0.00477871	0.00474948	0.36441	0.0406216	0.231125	0.636156			2011-03-25 19:00:00	0.00148439	0.00147531	0.113063	0.0126025	0.071634	0.197299
2011-03-25 20:00:00	0.000208767	0.000207486	0.0170481	0.00248316	0.0114194	0.0309507			2011-03-25 20:00:00	0.00225243	0.00223862	0.179125	0.0106181	0.115483	0.305227
2011-03-25 21:00:00	0	0	0	0	0	0			2011-03-25 21:00:00	9.5179e-06	9.45935e-06	0.000747927	9.10388e-05	0.00051465	0.00135362
2011-03-25 22:00:00	0	0	0	0	0	0			2011-03-25 22:00:00	3.32533e-07	3.30481e-07	2.74022e-05	5.59825e-06	1.94604e-05	5.24608e-05
2011-03-25 23:00:00	0	0	0	0	0	0			2011-03-25 23:00:00	0	0	0	0	0	0
2011-03-26	0	0	0	0	0	0			2011-03-26	0	0	0	0	0	0
2011-03-26 01:00:00	0	0	0	0	0	0			2011-03-26 01:00:00	0	0	0	0	0	0
2011-03-26 02:00:00	0	0	0	0	0	0			2011-03-26 02:00:00	7.05963e-09	7.01556e-09	9.47582e-07	0.00990879	0.108772	0.118682
2011-03-26 03:00:00	2.85009e-12	2.83225e-12	6.53993e-11	0.000234129	0.00222926	0.00246339			2011-03-26 03:00:00	1.19854	1.19104	19.0499	4.46976	11.6856	35.2052
2011-03-26 04:00:00	8.55911	8.50538	140.218	36.7366	90.262	267.216			2011-03-26 04:00:00	161.456	160.443	2544.6	674.382	1549.59	4768.57
2011-03-26 05:00:00	407.554	404.988	6654.14	1894.06	4194.86	12743.1			2011-03-26 05:00:00	365.561	363.26	5870.45	1685.22	3651.36	11207
2011-03-26 06:00:00	81.8712	81.3544	1350.82	376.457	861.312	2588.59			2011-03-26 06:00:00	183.112	181.956	2935.31	814.722	1826.11	5576.14
2011-03-26 07:00:00	0.000157954	0.000156954	0.00466565	0.0973759	0.492264	0.594306			2011-03-26 07:00:00	0.981476	0.975262	15.2478	3.62448	9.80082	28.6731
2011-03-26 08:00:00	5.45758e-09	5.42293e-09	1.26472e-07	0.0555099	0.11823	0.17374			2011-03-26 08:00:00	1.33541e-09	1.32693e-09	3.09391e-08	0.0432431	0.1257	0.168943
2011-03-26 09:00:00	4.24814e-10	4.2211e-10	6.44574e-09	0.013076	0.0261753	0.0392513			2011-03-26 09:00:00	5.69235e-08	5.65611e-08	5.81392e-06	0.0235902	0.0576867	0.0812827
2011-03-26 10:00:00	0	0	0	0	0	0			2011-03-26 10:00:00	0	0	0	0.0051021	0.00847402	0.0135761
2011-03-26 11:00:00	0	0	0	0	0	0			2011-03-26 11:00:00	0	0	0	0	0	0
2011-03-26 12:00:00	0	0	0	0	0	0			2011-03-26 12:00:00	0	0	0	0	0	0
2011-03-26 13:00:00	0	0	0	0	0	0			2011-03-26 13:00:00	0	0	0	0	0	0
2011-03-26 14:00:00	0	0	0	0	0	0			2011-03-26 14:00:00	0	0	0	0	0	0
2011-03-26 15:00:00	0	0	0	0	0	0			2011-03-26 15:00:00	0	0	0	0	0	0
2011-03-26 16:00:00	0	0	0	0	0	0			2011-03-26 16:00:00	0	0	0	0	0	0
2011-03-26 17:00:00	0	0	0	0	0	0			2011-03-26 17:00:00	0	0	0	0	0	0
2011-03-26 18:00:00	0	0	0	0	0	0			2011-03-26 18:00:00	0	0	0	0	0	0
2011-03-26 19:00:00	0	0	0	0	0	0			2011-03-26 19:00:00	0	0	0	0	0	0
2011-03-26 20:00:00	0.0359366	0.0357008	0.890032	0.303751	0.542754	1.73654			2011-03-26 20:00:00	0.0611693	0.0607679	1.49156	0.524896	0.898655	2.91511
2011-03-26 21:00:00	0.316972	0.314886	7.93684	2.75502	4.89399	15.5859			2011-03-26 21:00:00	0.501801	0.498499	12.2519	4.34724	7.39348	23.9926
2011-03-26 22:00:00	0.204485	0.203136	5.10211	1.79622	3.13905	10.0374			2011-03-26 22:00:00	0.373613	0.371148	9.23569	3.28116	5.62827	18.1451
2011-03-26 23:00:00	0.575292	0.571486	15.006	5.57109	9.65481	30.2319			2011-03-26 23:00:00	0.935209	0.929022	23.7683	9.00745	14.9569	47.7327
2011-03-27	0.0142	0.0141058	0.453611	0.163219	0.345838	0.962668			2011-03-27	0.00960132	0.00953763	0.292582	0.108401	0.216202	0.617185
2011-03-27 01:00:00	0	0	0	0	0	0			2011-03-27 01:00:00	0	0	0	0	0	0
2011-03-27 02:00:00	0	0	0	0	0	0			2011-03-27 02:00:00	0	0	0	0	0	0
2011-03-27 03:00:00	0	0	0	0	0	0			2011-03-27 03:00:00	0	0	0	0	0	0
2011-03-27 04:00:00	0	0	0	0	0	0			2011-03-27 04:00:00	0	0	0	0	0	0
2011-03-27 05:00:00	0	0	0	0	0	0			2011-03-27 05:00:00	0	0	0	0	0	0
2011-03-27 06:00:00	0	0	0	0	0	0			2011-03-27 06:00:00	0	0	0	0	0	0
2011-03-27 07:00:00	0	0	0	0	0	0			2011-03-27 07:00:00	0	0	0	0	0	0
2011-03-27 08:00:00	0	0	0	0	0	0			2011-03-27 08:00:00	0	0	0	0	0	0
2011-03-27 09:00:00	0	0	0	0	0	0			2011-03-27 09:00:00	0	0	0	0	0	0
2011-03-27 10:00:00	0	0	0	0	0	0			2011-03-27 10:00:00	0	0	0	0	0	0
2011-03-27 11:00:00	0	0	0	0	0	0			2011-03-27 11:00:00	0	0	0	0	0	0
2011-03-27 12:00:00	0	0	0	0	0	0			2011-03-27 12:00:00	0	0	0	0	0	0
2011-03-27 13:00:00	0	0	0	0	0	0			2011-03-27 13:00:00	0	0	0	0	0	0
2011-03-27 14:00:00	0.0234114	0.0232503	0.562004	0.172467	0.342533	1.077			2011-03-27 14:00:00	0.0296478	0.0294437	0.706972	0.218261	0.429174	1.35441
2011-03-27 15:00:00	0.00296243	0.00294198	0.0717399	0.0223383	0.044063	0.138141			2011-03-27 15:00:00	0.0338253	0.0335919	0.802757	0.262031	0.486097	1.55089
2011-03-27 16:00:00	0.0279671	0.0277736	0.66442	0.238508	0.400875	1.3038			2011-03-27 16:00:00	0.287234	0.285247	6.76568	2.36383	4.08545	13.215
2011-03-27 17:00:00	0.119252	0.118425	2.8319	0.971095	1.70797	5.51096			2011-03-27 17:00:00	0.348553	0.346135	8.20097	2.8419	4.94108	15.984
2011-03-27 18:00:00	0	0	0	0	0	0			2011-03-27 18:00:00	0.00257565	0.00255773	0.0613266	0.0204483	0.0371281	0.118903
2011-03-27 19:00:00	0	0	0	0	0	0			2011-03-27 19:00:00	0	0	0	0	0	0
2011-03-27 20:00:00	0	0	0	0	0	0			2011-03-27 20:00:00	0	0	0	0	0	0
2011-03-27 21:00:00	0	0	0	0	0	0			2011-03-27 21:00:00	0	0	0	0	0	0
2011-03-27 22:00:00	0	0	0	0	0	0			2011-03-27 22:00:00	0	0	0	0	0	0
2011-03-27 23:00:00	0.582663	0.578559	13.9351	5.06979	8.56275	27.5677			2011-03-27 23:00:00	2.29729	2.28111	54.1997	19.5926	32.8617	106.654
2011-03-28	1.40409	1.39418	33.9984	12.4759	21.0351	67.5094			2011-03-28	5.74448	5.70392	137.112	49.8572	83.5092	270.478
2011-03-28 01:00:00	0.497861	0.494337	11.7996	4.41484	7.22143	23.4359			2011-03-28 01:00:00	4.71483	4.68146	113.237	40.5637	69.0399	222.84
2011-03-28 02:00:00	0.282617	0.280611	6.78991	2.36581	4.1972	13.3529			2011-03-28 02:00:00	0.850887	0.844848	20.1711	7.19682	12.2983	39.6662
2011-03-28 03:00:00	0	0	0	0	0	0			2011-03-28 03:00:00	0.00140771	0.0013977	0.0433787	0.0126359	0.0288249	0.0848395
2011-03-28 04:00:00	0	0	0	0	0	0			2011-03-28 04:00:00	0	0	0	0	0	0
2011-03-28 05:00:00	0	0	0	0	0	0			2011-03-28 05:00:00	0	0	0	0	0	0
2011-03-28 06:00:00	0	0	0	0	0	0			2011-03-28 06:00:00	0	0	0	0	0	0
2011-03-28 07:00:00	0	0	0	0	0	0			2011-03-28 07:00:00	0	0	0	0	0	0
2011-03-28 08:00:00	0.000843994	0.000837914	0	0	0	0			2011-03-28 08:00:00	0.000207766	0.000206269	0.0286143	0.0103692	0.0174003	0.0563838
2011-03-28 09:00:00	0.21907	0.217488	12.6738	3.91129	7.75289	24.338			2011-03-28 09:00:00	0.168751	0.167532	31.1849	9.46151	18.9665	59.6129
2011-03-28 10:00:00	0.454874	0.451581	82.3201	25.1641	50.2529	157.737			2011-03-28 10:00:00	0.259818	0.257937	84.9674	25.6084	51.5702	162.146
2011-03-28 11:00:00	0.0394726	0.0391861	3.11204	0.997291	1.8963	6.00564			2011-03-28 11:00:00	0.0315597	0.0313307	1.57769	0.508573	0.955596	3.04186
2011-03-28 12:00:00	0.00988786	0.00981593	0.301041	0.0955721	0.183983	0.580596			2011-03-28 12:00:00	0.0146653	0.0145586	0.37314	0.121283	0.228194	0.722617
2011-03-28 13:00:00	0.0104953	0.0104188	0.252498	0.0818709	0.154767	0.489136			2011-03-28 13:00:00	0.0138016	0.013701	0.273668	0.0915726	0.165881	0.531122
2011-03-28 14:00:00	0	0	0.0126066	0.00398983	0.00761432	0.0242107			2011-03-28 14:00:00	5.58506e-06	5.54423e-06	0.00427055	0.00135171	0.00257885	0.00820111
2011-03-28 15:00:00	0	0	0	0	0	0			2011-03-28 15:00:00	0	0	0	0	0	0
2011-03-28 16:00:00	0.000128172	0.00012723	0.0219272	0.00370646	0.0134361	0.0390697			2011-03-28 16:00:00	0.00168261	0.00167025	0.0162581	0.00295315	0.0099557	0.0291669
2011-03-28 17:00:00	5.29855e-07	5.25953e-07	0.000402078	7.40044e-05	0.000260884	0.000736967			2011-03-28 17:00:00	0.0028234	0.00280261	0.0247365	0.00471657	0.016003	0.045456
2011-03-28 18:00:00	0.000915125	0.00090837	0	0	0	0			2011-03-28 18:00:00	0.000257518	0.000255617	0.231433	0.0430307	0.149387	0.423851
2011-03-28 19:00:00	0	0	0.206806	0.0439011	0.12882	0.379527			2011-03-28 19:00:00	0	0	0.308717	0.0642215	0.191302	0.56424
2011-03-28 20:00:00	0	0	0.833378	0.123337	0.586112	1.54283			2011-03-28 20:00:00	0	0	0.217207	0.0323242	0.152335	0.401866
2011-03-28 21:00:00	0	0	0.0485113	0.00772618	0.0336557	0.0898931			2011-03-28 21:00:00	0	0	0.0957242	0.0173169	0.0639336	0.176975
2011-03-28 22:00:00	0	0	0	0	0	0			2011-03-28 22:00:00	0	0	0.10353	0.020999	0.0678281	0.192357
2011-03-28 23:00:00	0.0745527	0.0739957	0	0	0	0			2011-03-28 23:00:00	0.0135648	0.0134635	0.233628	0.0352696	0.174101	0.442998
2011-03-29	109.031	108.215	0	0	0	0			2011-03-29	83.0965	82.4742	0	0	0	0
2011-03-29 01:00:00	105.787	104.993	0	0	0	0			2011-03-29 01:00:00	115.539	114.672	0	0	0	0
2011-03-29 02:00:00	71.4015	70.8643	0	0	0	0			2011-03-29 02:00:00	136.904	135.873	0	0	0	0
2011-03-29 03:00:00	62.599	62.1269	0	0	0	0			2011-03-29 03:00:00	147.944	146.828	0	0	0	0
2011-03-29 04:00:00	46.2168	45.8674	0.00153893	0.000190167	0.00131453	0.00304363			2011-03-29 04:00:00	27.7895	27.5794	0.00464917	0.00090258	0.00336772	0.00891947
2011-03-29 05:00:00	8.24267	8.18021	0.157129	0.0251899	0.148065	0.330384			2011-03-29 05:00:00	3.44146	3.41538	0.0883326	0.0157631	0.0770812	0.181177
2011-03-29 06:00:00	0.0466886	0.046334	0.452174	0.0964595	0.328069	0.876702			2011-03-29 06:00:00	0.0238313	0.0236502	0.447873	0.0926248	0.318967	0.859465
2011-03-29 07:00:00	0.000772479	0.000766597	1.16834	0.219407	0.854828	2.24257			2011-03-29 07:00:00	0.00923834	0.00916801	1.3884	0.285044	0.964296	2.63774
2011-03-29 08:00:00	0.0166027	0.016476	0.862126	0.15287	0.632523	1.64752			2011-03-29 08:00:00	0.0157969	0.0156763	1.30006	0.209672	0.935476	2.44521
2011-03-29 09:00:00	0.0118212	0.0117308	0.81095	0.165624	0.569357	1.54593			2011-03-29 09:00:00	0.0148134	0.0147001	0.634258	0.115281	0.45793	1.20747
2011-03-29 10:00:00	0.00535743	0.00531635	0.397089	0.0615595	0.323507	0.782156			2011-03-29 10:00:00	0.00718171	0.00712665	0.539091	0.0846244	0.383025	1.00674
2011-03-29 11:00:00	0.00894946	0.00888068	0.284507	0.0578721	0.195953	0.538332			2011-03-29 11:00:00	0.00590572	0.00586033	0.385849	0.0683024	0.314352	0.768504
2011-03-29 12:00:00	0.000647566	0.000642578	0.428993	0.0618848	0.303541	0.794418			2011-03-29 12:00:00	0.00208084	0.00206481	0.421814	0.0545323	0.310155	0.786501
2011-03-29 13:00:00	0.0201197	0.0199644	0.49949	0.0534414	0.345363	0.898295			2011-03-29 13:00:00	0.00703706	0.00698274	0.400732	0.0444479	0.282226	0.727406
2011-03-29 14:00:00	0.0115646	0.0114751	0.502688	0.0647229	0.357178	0.924589			2011-03-29 14:00:00	0.010967	0.0108821	0.289264	0.0336725	0.207098	0.530035
2011-03-29 15:00:00	0.00852243	0.00845633	0.221121	0.0307822	0.190246	0.442149			2011-03-29 15:00:00	0.0127922	0.012693	0.238774	0.0337208	0.178988	0.451483
2011-03-29 16:00:00	0.010729	0.0106456	0.176967	0.0413304	0.150711	0.369008			2011-03-29 16:00:00	0.0181495	0.0180084	0.157663	0.0291737	0.127616	0.314453
2011-03-29 17:00:00	0.0117743	0.0116825	0.0589375	0.0124729	0.0830296	0.15444			2011-03-29 17:00:00	0.0155669	0.0154456	0.102606	0.0161063	0.0935816	0.212294
2011-03-29 18:00:00	0.000958408	0.000950923	0.0197337	0.0040787	0.0153553	0.0391677			2011-03-29 18:00:00	0.0128676	0.0127671	0.0703552	0.0208702	0.0807884	0.172014
2011-03-29 19:00:00	0.0113751	0.0112861	0.218617	0.0402607	0.246742	0.50562			2011-03-29 19:00:00	0.0135347	0.0134288	0.13555	0.0318712	0.17948	0.346901
2011-03-29 20:00:00	0.00236098	0.00234246	0.00321652	0.000412519	0.00347074	0.00709978			2011-03-29 20:00:00	0.0036089	0.00358059	0.048792	0.00961126	0.0533618	0.111765
2011-03-29 21:00:00	0	0	0	0	0	0			2011-03-29 21:00:00	0.00239183	0.00237302	0.000919876	0.000314396	0.00166424	0.00289851
2011-03-29 22:00:00	0	0	0	0	0	0			2011-03-29 22:00:00	3.19178e-05	3.16663e-05	0	0	0	0
2011-03-29 23:00:00	0	0	0	0	0	0			2011-03-29 23:00:00	2.10058e-05	2.08398e-05	0	0	0	0
2011-03-30	0	0	0	0	0	0			2011-03-30	0	0	0	0	0	0
2011-03-30 01:00:00	0	0	0	0	0	0			2011-03-30 01:00:00	0	0	0	0	0	0
2011-03-30 02:00:00	0	0	0	0	0	0			2011-03-30 02:00:00	0	0	0	0	0	0
2011-03-30 03:00:00	0	0	0	0	0	0			2011-03-30 03:00:00	0	0	0	0	0	0
2011-03-30 04:00:00	0	0	0	0	0	0			2011-03-30 04:00:00	0	0	0	0	0	0
2011-03-30 05:00:00	0	0	0	0	0	0			2011-03-30 05:00:00	0	0	0	0	0	0
2011-03-30 06:00:00	0	0	0	0	0	0			2011-03-30 06:00:00	0	0	0	0	0	0
2011-03-30 07:00:00	0	0	0	0	0	0			2011-03-30 07:00:00	0	0	0	0	0	0
2011-03-30 08:00:00	0	0	3.64904	1.1173	2.22288	6.98922			2011-03-30 08:00:00	0	0	67.7977	20.6874	41.1345	129.62
2011-03-30 09:00:00	6.86294	6.80751	95.7091	32.9996	58.4295	187.138			2011-03-30 09:00:00	38.3418	38.0321	351.987	119.395	213.113	684.495
2011-03-30 10:00:00	139.039	137.913	93.7582	34.2572	57.2248	185.24			2011-03-30 10:00:00	209.689	207.992	89.8042	33.0828	54.4079	177.295
2011-03-30 11:00:00	123.844	122.839	66.3764	24.0264	40.4236	130.826			2011-03-30 11:00:00	131.611	130.543	69.9203	24.7292	42.4306	137.08
2011-03-30 12:00:00	41.2347	40.8994	65.9257	20.4878	40.5335	126.947			2011-03-30 12:00:00	45.9673	45.5936	60.9019	18.608	37.1494	116.659
2011-03-30 13:00:00	25.8791	25.6683	36.0496	10.3513	22.1717	68.5726			2011-03-30 13:00:00	26.1047	25.892	31.597	9.17451	19.2779	60.0495
2011-03-30 14:00:00	21.6162	21.4397	23.0321	6.05249	14.215	43.2996			2011-03-30 14:00:00	22.9361	22.7489	21.0687	5.5792	12.89	39.5379
2011-03-30 15:00:00	19.3198	19.1617	19.3441	3.78033	12.4237	35.5481			2011-03-30 15:00:00	22.3845	22.2013	20.6116	4.0819	13.0485	37.742
2011-03-30 16:00:00	16.4822	16.3471	14.276	3.28642	11.3982	28.9606			2011-03-30 16:00:00	18.6286	18.4759	14.5451	3.23444	10.8443	28.6239
2011-03-30 17:00:00	2.86996	2.84637	2.4102	1.16568	4.65049	8.22637			2011-03-30 17:00:00	3.53801	3.50893	2.77955	1.0764	4.06608	7.92203
2011-03-30 18:00:00	0.782444	0.776	0.707362	0.397877	1.84838	2.95362			2011-03-30 18:00:00	0.861057	0.853965	0.730572	0.366936	1.6792	2.77671
2011-03-30 19:00:00	0.292517	0.290103	0.22924	0.425739	1.57663	2.23161			2011-03-30 19:00:00	0.347592	0.344723	0.437042	0.412446	1.66248	2.51196
2011-03-30 20:00:00	0.118084	0.117107	0.124948	0.240335	1.44454	1.80983			2011-03-30 20:00:00	0.183935	0.182414	0.247898	0.307689	1.65523	2.21081
2011-03-30 21:00:00	0.0064363	0.00638294	0.0365191	0.0196006	0.127561	0.183681			2011-03-30 21:00:00	0.0204771	0.0203073	0.0311866	0.0808072	0.495096	0.60709
2011-03-30 22:00:00	0.000473714	0.000469779	0.026855	0.017135	0.131525	0.175515			2011-03-30 22:00:00	0.00198573	0.00196923	0.0309422	0.0468394	0.359199	0.43698
2011-03-30 23:00:00	0.030981	0.0307231	0.0231162	0.0262126	0.252963	0.302292			2011-03-30 23:00:00	123.555	122.526	0.0245518	0.0455823	0.295007	0.365141
2011-03-31	98.141	97.3222	0.000464505	0.000845885	0.00515266	0.00646305			2011-03-31	1617.15	1603.66	0.0060492	0.0115447	0.0679774	0.0855713
2011-03-31 01:00:00	1789.76	1774.8	0	0	0	0			2011-03-31 01:00:00	1154.43	1144.78	0	0	0	0
2011-03-31 02:00:00	484.451	480.392	0	0	0	0			2011-03-31 02:00:00	94.491	93.6993	0	0	0	0
2011-03-31 03:00:00	576.388	571.549	0	0	0	0			2011-03-31 03:00:00	172.088	170.643	0	0	0	0
2011-03-31 04:00:00	234.667	232.693	0	0	0	0			2011-03-31 04:00:00	136.797	135.646	0	0	0	0
2011-03-31 05:00:00	24.9524	24.742	0	0	0	0			2011-03-31 05:00:00	12.7308	12.6234	0	0	0	0
2011-03-31 06:00:00	12.8152	12.7069	0.0925412	0.0191367	0.0568108	0.168489			2011-03-31 06:00:00	9.45603	9.37613	6.14979	1.34628	3.82069	11.3168
2011-03-31 07:00:00	8.54905	8.47666	0.678917	0.14067	0.423088	1.24268			2011-03-31 07:00:00	5.04014	4.99747	24.0564	5.44161	15.1878	44.6858
2011-03-31 08:00:00	10.1408	10.0548	0.00259264	0.000369991	0.00188487	0.0048475			2011-03-31 08:00:00	9.06277	8.98587	0.00316848	0.000571114	0.0023666	0.00610619
2011-03-31 09:00:00	9.10284	9.02543	0	0	0	0			2011-03-31 09:00:00	6.82622	6.76817	0	0	0	0
2011-03-31 10:00:00	16.5079	16.3673	0	0	0	0			2011-03-31 10:00:00	10.7275	10.6361	0	0	0	0
2011-03-31 11:00:00	1.805	1.78958	0	0	0	0			2011-03-31 11:00:00	5.19421	5.14986	0	0	0	0
2011-03-31 12:00:00	0	0	57.4163	18.6741	35.3509	111.441			2011-03-31 12:00:00	0.00569137	0.00564267	134.142	41.38	81.1763	256.698
2011-03-31 13:00:00	0.000285941	0.000283489	137.425	47.1306	85.9697	270.525			2011-03-31 13:00:00	1.85272	1.83684	118.566	39.8733	73.7107	232.15
2011-03-31 14:00:00	0	0	35.2038	11.351	22.628	69.1828			2011-03-31 14:00:00	0	0	18.9055	5.87978	12.0839	36.8692
2011-03-31 15:00:00	0	0	60.8776	20.2318	39.2681	120.377			2011-03-31 15:00:00	0	0	38.6755	13.17	24.4512	76.2968
2011-03-31 16:00:00	14.3453	14.2215	322.169	102.123	215.242	639.534			2011-03-31 16:00:00	7.84737	7.77966	265.741	87.9883	174.892	528.621
2011-03-31 17:00:00	134.174	133.014	1497.2	497.012	931.27	2925.48			2011-03-31 17:00:00	90.8527	90.0672	1475.99	505.483	905.134	2886.61
2011-03-31 18:00:00	15.5987	15.4635	418.179	139.571	263.317	821.067			2011-03-31 18:00:00	47.0078	46.6005	644.266	217.121	397.677	1259.06
2011-03-31 19:00:00	0	0	0.0664257	0.0189941	0.0484676	0.133887			2011-03-31 19:00:00	0	0	0.732092	0.214283	0.506759	1.45313
2011-03-31 20:00:00	0	0	0	0	0	0			2011-03-31 20:00:00	0	0	4.61313e-05	1.74605e-05	2.771e-05	9.13018e-05
2011-03-31 21:00:00	0	0	0	0	0	0			2011-03-31 21:00:00	2.20378e-07	2.18457e-07	17.0757	5.87043	10.2851	33.2311
2011-03-31 22:00:00	0	0	0.324576	0.0675883	0.34675	0.738915			2011-03-31 22:00:00	0.0467978	0.046389	0.109236	0.0273869	0.104086	0.240709
2011-03-31 23:00:00	9.91477e-05	9.828e-05	0	0	0	0			2011-03-31 23:00:00	0.000791564	0.000784636	0.010143	0.0020668	0.0110757	0.0232855

## Sheet: Pattern03
Pattern03
Wspeedi2019L									Wspeedi2019R
seq	1								seq	1
place	Okuma Town								place	Okuma Town
address	Town Office								address	Town Office
lon	140.983								lon	140.983
lat	37.4044								lat	37.4044
sim_idx	22392								sim_idx	20290
Lon_sim	140.987								Lon_sim	140.975
Lat_sim	37.403								Lat_sim	37.4123
dist	0.335116								dist	1.13275
	Cs137	Cs134	I131_p	I131_I2g	I131_CH3Ig	I131_Total				Cs137	Cs134	I131_p	I131_I2g	I131_CH3Ig	I131_Total
2011-03-12	0	0	0	0	0	0			2011-03-12	0	0	0	0	0	0
2011-03-12 01:00:00	0	0	0	0	0	0			2011-03-12 01:00:00	0	0	0	0	0	0
2011-03-12 02:00:00	0	0	0	0	0	0			2011-03-12 02:00:00	0	0	0	0	0	0
2011-03-12 03:00:00	0	0	0	0	0	0			2011-03-12 03:00:00	0	0	0	0	0	0
2011-03-12 04:00:00	0	0	0	0	0	0			2011-03-12 04:00:00	0	0	0	0	0	0
2011-03-12 05:00:00	0.346095	0.345996	2.04117	0.803184	1.41604	4.26039			2011-03-12 05:00:00	0.0430871	0.0430748	0.253321	0.099554	0.175178	0.528052
2011-03-12 06:00:00	320.215	320.117	1731.12	648.133	1101.7	3480.94			2011-03-12 06:00:00	83.2103	83.1849	456.412	172.06	294.875	923.347
2011-03-12 07:00:00	604.482	604.286	3283.89	1230.6	2098.96	6613.46			2011-03-12 07:00:00	243.833	243.754	1333.77	506.019	859.34	2699.12
2011-03-12 08:00:00	0.00701075	0.00700836	0.0397449	0.0162946	0.0265219	0.0825614			2011-03-12 08:00:00	0.582706	0.582508	3.22317	1.2629	2.09595	6.58203
2011-03-12 09:00:00	0	0	0	0	0	0			2011-03-12 09:00:00	0	0	0	0	0	0
2011-03-12 10:00:00	0	0	0	0	0	0			2011-03-12 10:00:00	0	0	0	0	0	0
2011-03-12 11:00:00	0	0	0	0	0	0			2011-03-12 11:00:00	0	0	0	0	0	0
2011-03-12 12:00:00	0	0	0	0	0	0			2011-03-12 12:00:00	0	0	0	0	0	0
2011-03-12 13:00:00	0.129983	0.129927	0.731872	0.213088	0.469738	1.4147			2011-03-12 13:00:00	0.325339	0.325199	1.85482	0.570652	1.19635	3.62182
2011-03-12 14:00:00	0.382411	0.38224	2.11155	0.510499	1.3164	3.93845			2011-03-12 14:00:00	0.965043	0.96461	5.38437	1.46315	3.4101	10.2576
2011-03-12 15:00:00	0.000319463	0.000319314	0.00180207	0.000457335	0.0011308	0.0033902			2011-03-12 15:00:00	0.0498012	0.049778	0.28264	0.0740626	0.179803	0.536506
2011-03-12 16:00:00	0	0	0	0	0	0			2011-03-12 16:00:00	0	0	0	0	0	0
2011-03-12 17:00:00	0	0	0	0	0	0			2011-03-12 17:00:00	0	0	0	0	0	0
2011-03-12 18:00:00	0	0	0	0	0	0			2011-03-12 18:00:00	0	0	0	0	0	0
2011-03-12 19:00:00	0	0	0	0	0	0			2011-03-12 19:00:00	0	0	0	0	0	0
2011-03-12 20:00:00	0	0	0	0	0	0			2011-03-12 20:00:00	0	0	0	0	0	0
2011-03-12 21:00:00	0	0	0	0	0	0			2011-03-12 21:00:00	0	0	0	0	0	0
2011-03-12 22:00:00	0	0	0	0	0	0			2011-03-12 22:00:00	0	0	0	0	0	0
2011-03-12 23:00:00	0	0	0	0	0	0			2011-03-12 23:00:00	0	0	0	0	0	0
2011-03-13	0	0	0	0	0	0			2011-03-13	0	0	0	0	0	0
2011-03-13 01:00:00	0	0	0	0	0	0			2011-03-13 01:00:00	0	0	0	0	0	0
2011-03-13 02:00:00	0	0	0	0	0	0			2011-03-13 02:00:00	0	0	0	0	0	0
2011-03-13 03:00:00	0	0	0	0	0	0			2011-03-13 03:00:00	0	0	0	0	0	0
2011-03-13 04:00:00	0	0	0	0	0	0			2011-03-13 04:00:00	0	0	0	0	0	0
2011-03-13 05:00:00	0	0	0	0	0	0			2011-03-13 05:00:00	0	0	0	0	0	0
2011-03-13 06:00:00	0	0	0	0	0	0			2011-03-13 06:00:00	0	0	0	0	0	0
2011-03-13 07:00:00	0	0	0	0	0	0			2011-03-13 07:00:00	0	0	0	0	0	0
2011-03-13 08:00:00	0	0	0	0	0	0			2011-03-13 08:00:00	0	0	0	0	0	0
2011-03-13 09:00:00	0	0	0	0	0	0			2011-03-13 09:00:00	0	0	0	0	0	0
2011-03-13 10:00:00	0	0	0	0	0	0			2011-03-13 10:00:00	0	0	0	0	0	0
2011-03-13 11:00:00	0	0	0	0	0	0			2011-03-13 11:00:00	0	0	0	0	0	0
2011-03-13 12:00:00	0	0	0	0	0	0			2011-03-13 12:00:00	0	0	0	0	0	0
2011-03-13 13:00:00	22.3007	22.2815	128.439	51.4899	80.5281	260.457			2011-03-13 13:00:00	14.742	14.7293	89.5329	36.0738	55.6836	181.29
2011-03-13 14:00:00	123.558	123.45	706.747	283.705	433.083	1423.53			2011-03-13 14:00:00	121.052	120.945	712.798	286.252	436.584	1435.63
2011-03-13 15:00:00	0.000499285	0.000498838	0.00275004	0.00109574	0.00167164	0.00551742			2011-03-13 15:00:00	0.573874	0.57336	3.22997	1.29844	1.99862	6.52703
2011-03-13 16:00:00	0	0	0	0	0	0			2011-03-13 16:00:00	0	0	0	0	0	0
2011-03-13 17:00:00	0	0	0	0	0	0			2011-03-13 17:00:00	0	0	0	0	0	0
2011-03-13 18:00:00	0	0	0	0	0	0			2011-03-13 18:00:00	0	0	0	0	0	0
2011-03-13 19:00:00	0	0	0	0	0	0			2011-03-13 19:00:00	0	0	0	0	0	0
2011-03-13 20:00:00	0	0	0	0	0	0			2011-03-13 20:00:00	0	0	0	0	0	0
2011-03-13 21:00:00	0	0	0	0	0	0			2011-03-13 21:00:00	0	0	0	0	0	0
2011-03-13 22:00:00	0	0	0	0	0	0			2011-03-13 22:00:00	0	0	0	0	0	0
2011-03-13 23:00:00	0	0	0	0	0	0			2011-03-13 23:00:00	0	0	0	0	0	0
2011-03-14	0	0	0	0	0	0			2011-03-14	0	0	0	0	0	0
2011-03-14 01:00:00	0	0	0	0	0	0			2011-03-14 01:00:00	0	0	0	0	0	0
2011-03-14 02:00:00	0	0	0	0	0	0			2011-03-14 02:00:00	0	0	0	0	0	0
2011-03-14 03:00:00	0	0	0	0	0	0			2011-03-14 03:00:00	0	0	0	0	0	0
2011-03-14 04:00:00	0	0	0	0	0	0			2011-03-14 04:00:00	0	0	0	0	0	0
2011-03-14 05:00:00	0	0	0	0	0	0			2011-03-14 05:00:00	0	0	0	0	0	0
2011-03-14 06:00:00	0	0	0	0	0	0			2011-03-14 06:00:00	0	0	0	0	0	0
2011-03-14 07:00:00	0	0	0	0	0	0			2011-03-14 07:00:00	0	0	0	0	0	0
2011-03-14 08:00:00	0	0	0	0	0	0			2011-03-14 08:00:00	0	0	0	0	0	0
2011-03-14 09:00:00	0	0	0	0	0	0			2011-03-14 09:00:00	0	0	0	0	0	0
2011-03-14 10:00:00	0	0	0	0	0	0			2011-03-14 10:00:00	0	0	0	0	0	0
2011-03-14 11:00:00	0	0	0	0	0	0			2011-03-14 11:00:00	0	0	0	0	0	0
2011-03-14 12:00:00	0	0	0	0	0	0			2011-03-14 12:00:00	0	0	0	0	0	0
2011-03-14 13:00:00	0	0	0	0	0	0			2011-03-14 13:00:00	0	0	0	0	0	0
2011-03-14 14:00:00	0	0	0	0	0	0			2011-03-14 14:00:00	0	0	0	0	0	0
2011-03-14 15:00:00	0	0	0	0	0	0			2011-03-14 15:00:00	0	0	0	0	0	0
2011-03-14 16:00:00	0	0	0	0	0	0			2011-03-14 16:00:00	0	0	0	0	0	0
2011-03-14 17:00:00	0	0	0	0	0	0			2011-03-14 17:00:00	0	0	0	0	0	0
2011-03-14 18:00:00	0	0	0	0	0	0			2011-03-14 18:00:00	0	0	0	0	0	0
2011-03-14 19:00:00	0	0	0	0	0	0			2011-03-14 19:00:00	0	0	0	0	0	0
2011-03-14 20:00:00	0	0	0	0	0	0			2011-03-14 20:00:00	0	0	0	0	0	0
2011-03-14 21:00:00	0	0	0	0	0	0			2011-03-14 21:00:00	0	0	0	0	0	0
2011-03-14 22:00:00	0	0	0	0	0	0			2011-03-14 22:00:00	0	0	0	0	0	0
2011-03-14 23:00:00	0	0	0	0	0	0			2011-03-14 23:00:00	0	0	0	0	0	0
2011-03-15	0	0	0	0	0	0			2011-03-15	0	0	0	0	0	0
2011-03-15 01:00:00	0	0	0	0	0	0			2011-03-15 01:00:00	0	0	0	0	0	0
2011-03-15 02:00:00	0	0	0	0	0	0			2011-03-15 02:00:00	0	0	0	0	0	0
2011-03-15 03:00:00	0	0	0	0	0	0			2011-03-15 03:00:00	0	0	0	0	0	0
2011-03-15 04:00:00	0	0	0	0	0	0			2011-03-15 04:00:00	0	0	0	0	0	0
2011-03-15 05:00:00	0	0	0	0	0	0			2011-03-15 05:00:00	0	0	0	0	0	0
2011-03-15 06:00:00	0	0	0	0	0	0			2011-03-15 06:00:00	0	0	0	0	0	0
2011-03-15 07:00:00	0	0	0	0	0	0			2011-03-15 07:00:00	0	0	0	0	0	0
2011-03-15 08:00:00	0	0	0	0	0	0			2011-03-15 08:00:00	0	0	0	0	0	0
2011-03-15 09:00:00	0	0	0	0	0	0			2011-03-15 09:00:00	0	0	0	0	0	0
2011-03-15 10:00:00	0	0	0	0	0	0			2011-03-15 10:00:00	0	0	0	0	0	0
2011-03-15 11:00:00	0	0	0	0	0	0			2011-03-15 11:00:00	0	0	0	0	0	0
2011-03-15 12:00:00	18.1086	18.0778	114.776	45.1387	70.7014	230.616			2011-03-15 12:00:00	2.08909	2.08553	13.2428	5.20826	8.15824	26.6093
2011-03-15 13:00:00	1124.4	1122.47	7111.41	2793.98	4377.75	14283.1			2011-03-15 13:00:00	410.175	409.469	2599.61	1022.55	1603	5225.17
2011-03-15 14:00:00	62.8176	62.7084	396.805	156.261	244.305	797.371			2011-03-15 14:00:00	783.94	782.577	4959.57	1962.98	3058.39	9980.94
2011-03-15 15:00:00	91.0425	90.8826	572.228	226.498	351.439	1150.16			2011-03-15 15:00:00	831.566	830.105	5233.5	2076.99	3218.38	10528.9
2011-03-15 16:00:00	216.134	215.751	1044.2	414.326	641.295	2099.82			2011-03-15 16:00:00	2156.41	2152.59	11167.8	4444.65	6867.8	22480.2
2011-03-15 17:00:00	7929.62	7915.41	36134.8	14325.7	22169.5	72630			2011-03-15 17:00:00	6727.41	6715.35	30757	12207.1	18909.9	61874
2011-03-15 18:00:00	2407.6	2403.24	10915.4	4314.09	6680.53	21910.1			2011-03-15 18:00:00	1030.2	1028.33	4695.87	1854.32	2886.35	9436.54
2011-03-15 19:00:00	217.585	217.187	762.951	301.33	463.669	1527.95			2011-03-15 19:00:00	53.8241	53.7257	210.051	82.8357	128.026	420.912
2011-03-15 20:00:00	36872.8	36804.7	123033	47435.1	76114.4	246582			2011-03-15 20:00:00	23855.3	23811.3	80013.7	31172.4	50039.8	161226
2011-03-15 21:00:00	156.018	155.727	523.141	192.913	331.136	1047.19			2011-03-15 21:00:00	4785.65	4776.73	16130.3	6284.63	10472	32886.9
2011-03-15 22:00:00	109.196	108.99	404.693	177.55	395.07	977.314			2011-03-15 22:00:00	537.442	536.43	1981.74	924.378	1919.14	4825.25
2011-03-15 23:00:00	2589.2	2584.28	10267.2	7746.21	18963.4	36976.8			2011-03-15 23:00:00	3396.36	3389.9	13293	9005.67	21209.8	43508.5
2011-03-16	3375.69	3369.21	13543.3	7143.47	16749.3	37436			2011-03-16	3113.01	3107.04	12472.9	7266.44	17071.6	36811
2011-03-16 01:00:00	2.61404	2.60898	11.119	132.553	253.944	397.617			2011-03-16 01:00:00	17.7529	17.7185	71.4335	352.332	707.62	1131.39
2011-03-16 02:00:00	0.000711304	0.000709914	0.00299672	2.19415	4.45073	6.64788			2011-03-16 02:00:00	0.0195249	0.0194868	0.0914574	21.2558	40.4075	61.7548
2011-03-16 03:00:00	4.45949e-08	4.4507e-08	1.49165e-07	0.0266129	0.0455099	0.0721229			2011-03-16 03:00:00	0.000109886	0.000109669	0.000464855	0.700769	1.22891	1.93014
2011-03-16 04:00:00	8.13005e-10	8.11388e-10	3.16337e-09	0.440175	1.05191	1.49209			2011-03-16 04:00:00	1.98587e-06	1.98191e-06	1.53296e-05	0.659274	1.37112	2.03041
2011-03-16 05:00:00	2.55551e-10	2.55038e-10	9.60418e-10	0.326015	0.573119	0.899135			2011-03-16 05:00:00	6.07283e-08	6.06064e-08	2.28922e-07	1.87521	3.52107	5.39628
2011-03-16 06:00:00	5.02084e-07	5.01067e-07	2.83775e-06	0.735681	1.61518	2.35087			2011-03-16 06:00:00	7.61677e-07	7.60134e-07	4.12714e-06	1.58477	3.31574	4.90052
2011-03-16 07:00:00	5.96888e-07	5.95668e-07	2.00921e-06	4.03715	7.45121	11.4884			2011-03-16 07:00:00	3.87057e-05	3.86266e-05	0.00013132	3.37329	6.20097	9.57439
2011-03-16 08:00:00	4.23608e-14	4.22735e-14	2.7318e-13	1.09518	1.94743	3.04261			2011-03-16 08:00:00	5.58629e-09	5.57477e-09	1.10259e-08	0.694097	1.31767	2.01176
2011-03-16 09:00:00	9.84318e-08	9.82272e-08	5.57544e-07	0.525913	1.08552	1.61144			2011-03-16 09:00:00	1.48594e-05	1.48285e-05	8.17228e-05	1.73029	3.27516	5.00553
2011-03-16 10:00:00	2.49241e-10	2.48718e-10	1.695e-09	2.46779	4.69384	7.16163			2011-03-16 10:00:00	6.74022e-11	6.72609e-11	4.45647e-10	1.2944	2.57714	3.87153
2011-03-16 11:00:00	1.21597e-14	1.2134e-14	1.09005e-13	0.0138188	0.0311932	0.045012			2011-03-16 11:00:00	7.16716e-15	7.15201e-15	6.46433e-14	0.00820292	0.0186582	0.0268612
2011-03-16 12:00:00	0	0	0	0	0	0			2011-03-16 12:00:00	0	0	0	0	0	0
2011-03-16 13:00:00	0	0	0	0	0	0			2011-03-16 13:00:00	0	0	0	0	0	0
2011-03-16 14:00:00	0	0	0	0	0	0			2011-03-16 14:00:00	0	0	0	0	0	0
2011-03-16 15:00:00	0	0	0	0	0	0			2011-03-16 15:00:00	0	0	0	0	0	0
2011-03-16 16:00:00	0	0	0	0	0	0			2011-03-16 16:00:00	0	0	0	0	0	0
2011-03-16 17:00:00	0	0	0	0	0	0			2011-03-16 17:00:00	0	0	0	0	0	0
2011-03-16 18:00:00	0	0	0	0	0	0			2011-03-16 18:00:00	0	0	0	0	0	0
2011-03-16 19:00:00	0	0	0	0	0	0			2011-03-16 19:00:00	0	0	0	0	0	0
2011-03-16 20:00:00	0	0	0	0	0	0			2011-03-16 20:00:00	0	0	0	0	0	0
2011-03-16 21:00:00	0	0	0	0	0	0			2011-03-16 21:00:00	0	0	0	0	0	0
2011-03-16 22:00:00	0	0	0	0	0	0			2011-03-16 22:00:00	0	0	0	0	0	0
2011-03-16 23:00:00	0	0	0	0	0	0			2011-03-16 23:00:00	0	0	0	0	0	0
2011-03-17	0	0	0	0	0	0			2011-03-17	0	0	0	0	0	0
2011-03-17 01:00:00	0	0	0	0	0	0			2011-03-17 01:00:00	0	0	0	0	0	0
2011-03-17 02:00:00	0	0	0	0	0	0			2011-03-17 02:00:00	0	0	0	0	0	0
2011-03-17 03:00:00	0	0	0	0	0	0			2011-03-17 03:00:00	0	0	0	0	0	0
2011-03-17 04:00:00	0	0	0	0	0	0			2011-03-17 04:00:00	0	0	0	0	0	0
2011-03-17 05:00:00	0	0	0	0	0	0			2011-03-17 05:00:00	0	0	0	0	0	0
2011-03-17 06:00:00	0	0	0	0	0	0			2011-03-17 06:00:00	0	0	0	0	0	0
2011-03-17 07:00:00	0	0	0	0	0	0			2011-03-17 07:00:00	0	0	0	0	0	0
2011-03-17 08:00:00	0	0	0	0	0	0			2011-03-17 08:00:00	0	0	0	0	0	0
2011-03-17 09:00:00	0	0	0	0	0	0			2011-03-17 09:00:00	0	0	0	0	0	0
2011-03-17 10:00:00	0	0	0	0	0	0			2011-03-17 10:00:00	0	0	0	0	0	0
2011-03-17 11:00:00	0	0	0	0	0	0			2011-03-17 11:00:00	0	0	0	0	0	0
2011-03-17 12:00:00	0	0	0	0	0	0			2011-03-17 12:00:00	0	0	0	0	0	0
2011-03-17 13:00:00	0	0	0	0	0	0			2011-03-17 13:00:00	0	0	0	0	0	0
2011-03-17 14:00:00	0	0	0	0	0	0			2011-03-17 14:00:00	0	0	0	0	0	0
2011-03-17 15:00:00	0	0	0	0	0	0			2011-03-17 15:00:00	0	0	0	0	0	0
2011-03-17 16:00:00	0	0	0	0	0	0			2011-03-17 16:00:00	0	0	0	0	0	0
2011-03-17 17:00:00	0	0	0	0	0	0			2011-03-17 17:00:00	0	0	0	0	0	0
2011-03-17 18:00:00	0	0	0	0	0	0			2011-03-17 18:00:00	0	0	0	0	0	0
2011-03-17 19:00:00	0	0	0	0	0	0			2011-03-17 19:00:00	0	0	0	0	0	0
2011-03-17 20:00:00	0	0	0	0	0	0			2011-03-17 20:00:00	0	0	0	0	0	0
2011-03-17 21:00:00	0	0	0	0	0	0			2011-03-17 21:00:00	0	0	0	0	0	0
2011-03-17 22:00:00	0	0	0	0	0	0			2011-03-17 22:00:00	0	0	0	0	0	0
2011-03-17 23:00:00	0	0	0	0	0	0			2011-03-17 23:00:00	0	0	0	0	0	0
2011-03-18	0	0	0	0	0	0			2011-03-18	0	0	0	0	0	0
2011-03-18 01:00:00	0	0	0	0	0	0			2011-03-18 01:00:00	0	0	0	0	0	0
2011-03-18 02:00:00	0	0	0	0	0	0			2011-03-18 02:00:00	0	0	0	0	0	0
2011-03-18 03:00:00	0	0	0	0	0	0			2011-03-18 03:00:00	0	0	0	0	0	0
2011-03-18 04:00:00	0	0	0	0	0	0			2011-03-18 04:00:00	0	0	0	0	0	0
2011-03-18 05:00:00	0	0	0	0	0	0			2011-03-18 05:00:00	0	0	0	0	0	0
2011-03-18 06:00:00	0	0	0	0	0	0			2011-03-18 06:00:00	0	0	0	0	0	0
2011-03-18 07:00:00	0	0	0	0	0	0			2011-03-18 07:00:00	0	0	0	0	0	0
2011-03-18 08:00:00	0	0	0	0	0	0			2011-03-18 08:00:00	0	0	0	0	0	0
2011-03-18 09:00:00	0	0	0	0	0	0			2011-03-18 09:00:00	0	0	0	0	0	0
2011-03-18 10:00:00	0	0	0	0	0	0			2011-03-18 10:00:00	0	0	0	0	0	0
2011-03-18 11:00:00	15.9067	15.8594	904.11	331.294	563.312	1798.72			2011-03-18 11:00:00	7.17162	7.15029	403.198	146.665	252.848	802.711
2011-03-18 12:00:00	29.9527	29.8631	1660.54	608.976	1025.7	3295.22			2011-03-18 12:00:00	29.806	29.7168	1628.15	597.167	1012.4	3237.71
2011-03-18 13:00:00	23.0844	23.0149	1049.43	360.42	653.288	2063.14			2011-03-18 13:00:00	18.714	18.6577	896.207	309.896	561.265	1767.37
2011-03-18 14:00:00	23.6205	23.549	730.264	233.871	455.35	1419.49			2011-03-18 14:00:00	18.0993	18.0445	597.055	193.033	374.65	1164.74
2011-03-18 15:00:00	0.092623	0.092341	0.901327	0.259903	0.548482	1.70971			2011-03-18 15:00:00	0.0876733	0.0874063	1.61215	0.496343	0.997179	3.10567
2011-03-18 16:00:00	0	0	0	0	0	0			2011-03-18 16:00:00	0.0323848	0.0322856	0.406859	0.152065	0.265988	0.824912
2011-03-18 17:00:00	0	0	0	0	0	0			2011-03-18 17:00:00	1.96574	1.95969	30.8169	11.622	20.7662	63.2051
2011-03-18 18:00:00	0.825921	0.823361	11.5434	3.80892	8.08788	23.4402			2011-03-18 18:00:00	1.13554	1.13202	15.2458	5.40099	10.5292	31.176
2011-03-18 19:00:00	143.245	142.798	1707.83	639.199	1093.77	3440.81			2011-03-18 19:00:00	328.224	327.201	3870.1	1437.29	2460.35	7767.74
2011-03-18 20:00:00	45.1942	45.0525	654.297	227.349	487.885	1369.53			2011-03-18 20:00:00	34.0563	33.9495	489.883	169.761	362.977	1022.62
2011-03-18 21:00:00	0	0	0	0	0	0			2011-03-18 21:00:00	0.0490095	0.048855	1.23124	0.313662	1.10403	2.64894
2011-03-18 22:00:00	0	0	0	0	0	0			2011-03-18 22:00:00	0	0	0	0	0	0
2011-03-18 23:00:00	0	0	0	0	0	0			2011-03-18 23:00:00	0	0	0	0	0	0
2011-03-19	0	0	0	0	0	0			2011-03-19	0	0	0	0	0	0
2011-03-19 01:00:00	0	0	0	0	0	0			2011-03-19 01:00:00	0	0	0	0	0	0
2011-03-19 02:00:00	0	0	0	0	0	0			2011-03-19 02:00:00	0	0	0	0	0	0
2011-03-19 03:00:00	0	0	0	0	0	0			2011-03-19 03:00:00	0	0	0	0	0	0
2011-03-19 04:00:00	0	0	0	0	0	0			2011-03-19 04:00:00	0	0	0	0	0	0
2011-03-19 05:00:00	0	0	0	0	0	0			2011-03-19 05:00:00	0	0	0	0	0	0
2011-03-19 06:00:00	0	0	0	0	0	0			2011-03-19 06:00:00	0	0	0	0	0	0
2011-03-19 07:00:00	0	0	0	0	0	0			2011-03-19 07:00:00	0	0	0	0	0	0
2011-03-19 08:00:00	0	0	0	0	0	0			2011-03-19 08:00:00	0	0	0	0	0	0
2011-03-19 09:00:00	0	0	0	0	0	0			2011-03-19 09:00:00	0	0	0	0	0	0
2011-03-19 10:00:00	0	0	0	0	0	0			2011-03-19 10:00:00	0	0	0	0	0	0
2011-03-19 11:00:00	0	0	0	0	0	0			2011-03-19 11:00:00	0	0	0	0	0	0
2011-03-19 12:00:00	0	0	0	0	0	0			2011-03-19 12:00:00	0	0	0	0	0	0
2011-03-19 13:00:00	0	0	0	0	0	0			2011-03-19 13:00:00	0	0	0	0	0	0
2011-03-19 14:00:00	0	0	0	0	0	0			2011-03-19 14:00:00	0	0	0	0	0	0
2011-03-19 15:00:00	0	0	0	0	0	0			2011-03-19 15:00:00	0	0	0	0	0	0
2011-03-19 16:00:00	0	0	0	0	0	0			2011-03-19 16:00:00	0	0	0	0	0	0
2011-03-19 17:00:00	0	0	0	0	0	0			2011-03-19 17:00:00	0	0	0	0	0	0
2011-03-19 18:00:00	0	0	0	0	0	0			2011-03-19 18:00:00	0	0	0	0	0	0
2011-03-19 19:00:00	0	0	0	0	0	0			2011-03-19 19:00:00	0	0	0	0	0	0
2011-03-19 20:00:00	0	0	0	0	0	0			2011-03-19 20:00:00	0	0	0	0	0	0
2011-03-19 21:00:00	0	0	0	0	0	0			2011-03-19 21:00:00	0	0	0	0	0	0
2011-03-19 22:00:00	0	0	0	0	0	0			2011-03-19 22:00:00	0	0	0	0	0	0
2011-03-19 23:00:00	0	0	0	0	0	0			2011-03-19 23:00:00	0	0	0	0	0	0
2011-03-20	0	0	0	0	0	0			2011-03-20	0	0	0	0	0	0
2011-03-20 01:00:00	0	0	0	0	0	0			2011-03-20 01:00:00	0	0	0	0	0	0
2011-03-20 02:00:00	0	0	0	0	0	0			2011-03-20 02:00:00	0	0	0	0	0	0
2011-03-20 03:00:00	0	0	0	0	0	0			2011-03-20 03:00:00	0	0	0	0	0	0
2011-03-20 04:00:00	5.15152	5.13242	23.513	8.91042	15.5978	48.0212			2011-03-20 04:00:00	0.612784	0.610512	2.79478	1.05929	1.85253	5.7066
2011-03-20 05:00:00	336.935	335.68	1576.05	594.719	1078.39	3249.16			2011-03-20 05:00:00	47.4104	47.2339	223.049	84.0669	153.555	460.671
2011-03-20 06:00:00	118.562	118.118	541.366	206.524	360.509	1108.4			2011-03-20 06:00:00	14.28	14.2265	65.6336	24.9163	44.0347	134.585
2011-03-20 07:00:00	0.0313982	0.0312801	0.132304	0.0531327	0.0819408	0.267377			2011-03-20 07:00:00	0.00348869	0.00347557	0.0147004	0.00590364	0.00910453	0.0297086
2011-03-20 08:00:00	0.00161905	0.00161294	0.00674204	0.00260511	0.00412548	0.0134726			2011-03-20 08:00:00	0.00212434	0.00211631	0.00912271	0.00359588	0.00574584	0.0184644
2011-03-20 09:00:00	596.748	594.483	2566.62	997.249	1610.23	5174.1			2011-03-20 09:00:00	225.473	224.617	964.117	374.32	602.035	1940.47
2011-03-20 10:00:00	48.1059	47.9225	206.17	79.2496	128.937	414.356			2011-03-20 10:00:00	611.884	609.551	2873.85	1125.2	1802.4	5801.46
2011-03-20 11:00:00	0.305896	0.304724	1.28376	0.479321	0.792775	2.55585			2011-03-20 11:00:00	0.814404	0.811283	3.60412	1.36135	2.22281	7.18828
2011-03-20 12:00:00	1.18332	1.17877	4.93889	1.8467	3.03964	9.82522			2011-03-20 12:00:00	1.03069	1.02672	4.33323	1.60634	2.68038	8.61995
2011-03-20 13:00:00	0.539888	0.5378	2.26888	0.825975	1.40501	4.49987			2011-03-20 13:00:00	0.737325	0.734473	3.12541	1.13456	1.94906	6.20903
2011-03-20 14:00:00	0.751779	0.748858	3.22852	0.914564	2.02755	6.17064			2011-03-20 14:00:00	0.679903	0.677261	2.94647	0.883367	1.86424	5.69407
2011-03-20 15:00:00	0.410763	0.409159	1.74248	0.486123	1.08472	3.31332			2011-03-20 15:00:00	0.521878	0.519841	2.2432	0.629513	1.40944	4.28215
2011-03-20 16:00:00	0.924768	0.921142	3.94959	1.07463	2.47233	7.49655			2011-03-20 16:00:00	0.852024	0.848683	3.67858	0.990073	2.32577	6.99443
2011-03-20 17:00:00	0.765518	0.762503	3.23111	0.882332	2.0096	6.12304			2011-03-20 17:00:00	0.760164	0.757169	3.29469	0.776059	2.08843	6.15918
2011-03-20 18:00:00	1.17338	1.16874	4.91609	1.21294	3.02517	9.1542			2011-03-20 18:00:00	1.0359	1.0318	4.41773	1.03957	2.76215	8.21945
2011-03-20 19:00:00	0.53586	0.53373	2.25764	0.501309	1.39992	4.15887			2011-03-20 19:00:00	0.594693	0.592329	2.60386	0.562131	1.66792	4.83391
2011-03-20 20:00:00	190.004	189.245	1178.66	394.774	832.814	2406.24			2011-03-20 20:00:00	450.641	448.842	2776.23	961.19	1934.25	5671.67
2011-03-20 21:00:00	2564.31	2554.02	15730.2	5271.03	10996.3	31997.6			2011-03-20 21:00:00	2013.95	2005.87	12426.2	4016.26	8656.35	25098.9
2011-03-20 22:00:00	64.9077	64.6463	422.493	107.832	306.747	837.072			2011-03-20 22:00:00	81.3455	81.0178	529.211	133.078	382.645	1044.93
2011-03-20 23:00:00	11.7823	11.7346	77.9282	16.1956	60.219	154.343			2011-03-20 23:00:00	11.5274	11.4807	74.5107	16.6124	56.427	147.55
2011-03-21	1.48269	1.47667	9.52707	2.31308	8.40901	20.2492			2011-03-21	1.79636	1.78906	11.344	3.3169	10.4845	25.1454
2011-03-21 01:00:00	0.329858	0.328512	1.85516	1.12356	2.38518	5.3639			2011-03-21 01:00:00	0.704176	0.701302	4.10916	2.20413	4.98231	11.2956
2011-03-21 02:00:00	0.52286	0.520716	2.90167	2.31114	4.83156	10.0444			2011-03-21 02:00:00	0.396164	0.39454	2.21858	2.7189	5.68332	10.6208
2011-03-21 03:00:00	0.175592	0.174869	1.00515	2.89697	6.3514	10.2535			2011-03-21 03:00:00	0.292906	0.2917	1.79022	3.27798	7.82432	12.8925
2011-03-21 04:00:00	0.0926798	0.0922965	0.444884	1.53448	3.30555	5.28491			2011-03-21 04:00:00	0.158999	0.158342	0.833265	2.37159	5.72145	8.92631
2011-03-21 05:00:00	0.168055	0.167357	0.987007	1.38871	3.52563	5.90135			2011-03-21 05:00:00	0.257259	0.25619	1.49961	1.57987	4.10284	7.18233
2011-03-21 06:00:00	0.0256777	0.0255706	0.185438	0.642698	2.01425	2.84239			2011-03-21 06:00:00	0.0742826	0.0739727	0.48203	1.06257	3.23987	4.78447
2011-03-21 07:00:00	0.00450707	0.00448819	0.0253154	0.189387	0.623809	0.838512			2011-03-21 07:00:00	0.0334736	0.0333333	0.206045	0.60709	1.91121	2.72434
2011-03-21 08:00:00	0.00534421	0.00532172	0.0284552	0.173038	0.662854	0.864348			2011-03-21 08:00:00	0.0174588	0.0173853	0.111585	0.496698	1.749	2.35728
2011-03-21 09:00:00	0.013817	0.0137586	0.0936627	0.116924	0.312098	0.522685			2011-03-21 09:00:00	0.0126414	0.012588	0.0857517	0.272282	0.846818	1.20485
2011-03-21 10:00:00	0.00237341	0.00236334	0.0174459	0.155722	0.598222	0.77139			2011-03-21 10:00:00	0.00228969	0.00227998	0.0150278	0.184838	0.486378	0.686244
2011-03-21 11:00:00	0.0022756	0.00226591	0.0200183	0.0382534	0.155881	0.214153			2011-03-21 11:00:00	0.00839162	0.00835587	0.0739182	0.0466158	0.182029	0.302563
2011-03-21 12:00:00	0	0	0	0	0	0			2011-03-21 12:00:00	6.14469e-10	6.1184e-10	4.59664e-09	0.00118246	0.00468538	0.00586784
2011-03-21 13:00:00	6.75023e-06	6.72123e-06	4.43305e-05	4.06758e-05	0.000148595	0.000233602			2011-03-21 13:00:00	0.000360928	0.000359378	0.00237236	0.00217693	0.00795807	0.0125074
2011-03-21 14:00:00	0	0	0	0	0	0			2011-03-21 14:00:00	0	0	0	0	0	0
2011-03-21 15:00:00	0	0	0	0	0	0			2011-03-21 15:00:00	0	0	0	0	0	0
2011-03-21 16:00:00	0	0	0	0	0	0			2011-03-21 16:00:00	0	0	0	0	0	0
2011-03-21 17:00:00	0	0	0	0	0	0			2011-03-21 17:00:00	0	0	0	0	0	0
2011-03-21 18:00:00	0	0	0	0	0	0			2011-03-21 18:00:00	0	0	0	0	0	0
2011-03-21 19:00:00	0	0	0	0	0	0			2011-03-21 19:00:00	0	0	0	0	0	0
2011-03-21 20:00:00	0	0	0	0	0	0			2011-03-21 20:00:00	0	0	0	0	0	0
2011-03-21 21:00:00	0	0	0	0	0	0			2011-03-21 21:00:00	0	0	0	0	0	0
2011-03-21 22:00:00	0	0	0	0	0	0			2011-03-21 22:00:00	0	0	0	0	0	0
2011-03-21 23:00:00	0	0	0	0	0	0			2011-03-21 23:00:00	0	0	0	0	0	0
2011-03-22	0	0	0	0	0	0			2011-03-22	0	0	0	0	0	0
2011-03-22 01:00:00	0.000559602	0.000557078	0.00218138	0.000836894	0.00174788	0.00476615			2011-03-22 01:00:00	0.0050413	0.00501856	0.0201215	0.00774486	0.0164591	0.0443255
2011-03-22 02:00:00	0	0	0	0	0	0			2011-03-22 02:00:00	6.22266e-05	6.19448e-05	0.000392737	0.000567959	0.0171881	0.0181488
2011-03-22 03:00:00	0	0	0	0	0	0			2011-03-22 03:00:00	0.00186163	0.00185316	0.0115719	0.00271047	0.0114375	0.0257199
2011-03-22 04:00:00	0	0	0	0	0	0			2011-03-22 04:00:00	0.000372968	0.000371265	0.00151555	0.000525549	0.0016718	0.0037129
2011-03-22 05:00:00	1.24843e-06	1.24271e-06	5.05179e-06	1.90226e-06	5.56676e-06	1.25208e-05			2011-03-22 05:00:00	2.19563e-07	2.18557e-07	9.63057e-07	1.74176e-06	7.97322e-06	1.0678e-05
2011-03-22 06:00:00	0	0	0	0	0	0			2011-03-22 06:00:00	0	0	0	0	0	0
2011-03-22 07:00:00	0	0	0	0	0	0			2011-03-22 07:00:00	0	0	0	0	0	0
2011-03-22 08:00:00	0	0	0	0	0	0			2011-03-22 08:00:00	0.000108266	0.000107764	0.000484394	0.00227191	0.00760328	0.0103596
2011-03-22 09:00:00	1.69153e-05	1.68366e-05	7.64106e-05	0.000354467	0.00120952	0.00164039			2011-03-22 09:00:00	0.000142426	0.000141763	0.000642724	0.00299315	0.0101652	0.0138011
2011-03-22 10:00:00	0	0	0	0	0	0			2011-03-22 10:00:00	0	0	0	0	0	0
2011-03-22 11:00:00	0	0	0	0	0	0			2011-03-22 11:00:00	0	0	0	0	0	0
2011-03-22 12:00:00	0.000378533	0.000376751	0.0323597	0.0128261	0.0194922	0.0646781			2011-03-22 12:00:00	4.23342e-05	4.21349e-05	0.00361911	0.00143452	0.00218006	0.00723369
2011-03-22 13:00:00	63.4373	63.1376	5639.82	2101.94	3498.59	11240.4			2011-03-22 13:00:00	21.6828	21.5804	1929.28	719.014	1198.66	3846.96
2011-03-22 14:00:00	31.2644	31.1161	2802.49	1025.32	1749.13	5576.94			2011-03-22 14:00:00	52.7194	52.4694	4703.84	1750.72	2926.87	9381.44
2011-03-22 15:00:00	0	0	0	0	0	0			2011-03-22 15:00:00	0.00614977	0.00612049	0.539263	0.213149	0.333304	1.08572
2011-03-22 16:00:00	0	0	0	0	0	0			2011-03-22 16:00:00	0	0	0	0	0	0
2011-03-22 17:00:00	0	0	0	0	0	0			2011-03-22 17:00:00	0	0	0	0	0	0
2011-03-22 18:00:00	0	0	0	0	0	0			2011-03-22 18:00:00	0	0	0	0	0	0
2011-03-22 19:00:00	0	0	0	0	0	0			2011-03-22 19:00:00	0	0	0	0	0	0
2011-03-22 20:00:00	0	0	0	0	0	0			2011-03-22 20:00:00	0	0	0	0	0	0
2011-03-22 21:00:00	0	0	0	0	0	0			2011-03-22 21:00:00	0	0	0	0	0	0
2011-03-22 22:00:00	0	0	0	0	0	0			2011-03-22 22:00:00	0	0	0	0	0	0
2011-03-22 23:00:00	0	0	0	0	0	0			2011-03-22 23:00:00	0	0	0	0	0	0
2011-03-23	0	0	0	0	0	0			2011-03-23	0.000564147	0.00056137	0.0535063	0.0399921	0.0831373	0.176636
2011-03-23 01:00:00	3.91093e-07	3.89161e-07	3.08744e-06	0.197495	0.499215	0.696713			2011-03-23 01:00:00	0.000562311	0.000559533	0.0560179	0.274912	0.677397	1.00833
2011-03-23 02:00:00	4.15509e-08	4.13449e-08	5.0193e-06	0.570773	1.36294	1.93372			2011-03-23 02:00:00	1.33819e-07	1.33155e-07	1.83145e-05	0.373898	1.11764	1.49155
2011-03-23 03:00:00	3.45287e-05	3.43569e-05	0.00424277	1.02416	3.45665	4.48505			2011-03-23 03:00:00	9.19567e-06	9.14992e-06	0.00113261	0.550744	1.83739	2.38927
2011-03-23 04:00:00	1.84895e-16	1.83972e-16	2.30381e-14	0.0101042	0.0400434	0.0501476			2011-03-23 04:00:00	1.74299e-08	1.73429e-08	2.66026e-06	0.0158239	0.0629219	0.0787485
2011-03-23 05:00:00	0	0	0	0	0	0			2011-03-23 05:00:00	0	0	0	0	0	0
2011-03-23 06:00:00	0	0	0	0	0	0			2011-03-23 06:00:00	0	0	0	0	0	0
2011-03-23 07:00:00	0	0	0	0	0	0			2011-03-23 07:00:00	0	0	0	0	0	0
2011-03-23 08:00:00	0	0	0	0	0	0			2011-03-23 08:00:00	0	0	0	0	0	0
2011-03-23 09:00:00	0	0	0	0	0	0			2011-03-23 09:00:00	0	0	0	0	0	0
2011-03-23 10:00:00	0	0	0	0	0	0			2011-03-23 10:00:00	0	0	0	0	0	0
2011-03-23 11:00:00	0	0	0	0	0	0			2011-03-23 11:00:00	0	0	0	0	0	0
2011-03-23 12:00:00	0	0	0	0	0	0			2011-03-23 12:00:00	0	0	0	0	0	0
2011-03-23 13:00:00	0	0	0	0	0	0			2011-03-23 13:00:00	0	0	0	0	0	0
2011-03-23 14:00:00	0	0	0	0	0	0			2011-03-23 14:00:00	0	0	0	0	0	0
2011-03-23 15:00:00	0	0	0	0	0	0			2011-03-23 15:00:00	0	0	0	0	0	0
2011-03-23 16:00:00	0	0	0	0	0	0			2011-03-23 16:00:00	0	0	0	0	0	0
2011-03-23 17:00:00	0	0	0	0	0	0			2011-03-23 17:00:00	0	0	0	0	0	0
2011-03-23 18:00:00	0	0	0	0	0	0			2011-03-23 18:00:00	0	0	0	0	0	0
2011-03-23 19:00:00	0	0	0	0	0	0			2011-03-23 19:00:00	0	0	0	0	0	0
2011-03-23 20:00:00	0	0	0	0	0	0			2011-03-23 20:00:00	0	0	0	0	0	0
2011-03-23 21:00:00	0	0	0	0	0	0			2011-03-23 21:00:00	0	0	0	0	0	0
2011-03-23 22:00:00	0	0	0	0	0	0			2011-03-23 22:00:00	0	0	0	0	0	0
2011-03-23 23:00:00	0	0	0	0	0	0			2011-03-23 23:00:00	0	0	0	0	0	0
2011-03-24	0	0	0	0	0	0			2011-03-24	0	0	0	0	0	0
2011-03-24 01:00:00	0	0	0	0	0	0			2011-03-24 01:00:00	0	0	0	0	0	0
2011-03-24 02:00:00	0	0	0	0	0	0			2011-03-24 02:00:00	0	0	0	0	0	0
2011-03-24 03:00:00	0	0	0	0	0	0			2011-03-24 03:00:00	0	0	0	0	0	0
2011-03-24 04:00:00	0	0	0	0	0	0			2011-03-24 04:00:00	0.01685	0.0167586	1.51266	0.630172	1.04882	3.19166
2011-03-24 05:00:00	0.791489	0.787184	72.2076	28.0822	51.6449	151.935			2011-03-24 05:00:00	0.933837	0.928757	84.2731	33.618	60.4008	178.292
2011-03-24 06:00:00	0.348749	0.346846	34.4851	13.5289	27.0284	75.0425			2011-03-24 06:00:00	0.318771	0.317031	31.7214	12.4607	24.7962	68.9783
2011-03-24 07:00:00	0.274813	0.273308	26.5794	10.2045	20.1872	56.9711			2011-03-24 07:00:00	0.0638829	0.0635332	6.08352	2.33134	4.52913	12.944
2011-03-24 08:00:00	0.0847176	0.0842523	7.95463	3.16997	5.95789	17.0825			2011-03-24 08:00:00	0.0205104	0.0203977	1.95132	0.788587	1.45808	4.19798
2011-03-24 09:00:00	0.667442	0.663765	43.5467	15.3454	29.4656	88.3577			2011-03-24 09:00:00	0.432016	0.429635	30.0831	10.7491	20.699	61.5312
2011-03-24 10:00:00	0.773333	0.769057	45.6802	14.8576	31.1684	91.7062			2011-03-24 10:00:00	0.805064	0.800613	48.5681	16.1947	33.3529	98.1158
2011-03-24 11:00:00	0.422218	0.419877	27.7838	8.02216	18.8427	54.6486			2011-03-24 11:00:00	0.431855	0.42946	27.5849	8.03654	18.6765	54.298
2011-03-24 12:00:00	0.199357	0.198248	14.8752	4.29798	10.2646	29.4378			2011-03-24 12:00:00	0.174283	0.173313	11.9691	3.43584	8.24827	23.6532
2011-03-24 13:00:00	0.073627	0.073216	5.00725	1.62092	3.35869	9.98687			2011-03-24 13:00:00	0.0974821	0.0969379	7.34256	2.38231	5.1793	14.9042
2011-03-24 14:00:00	0.0493423	0.049066	4.02403	1.26865	2.93219	8.22487			2011-03-24 14:00:00	0.0451953	0.0449422	3.67052	1.19673	2.64912	7.51637
2011-03-24 15:00:00	0.0789023	0.078459	6.7595	2.15428	4.79321	13.707			2011-03-24 15:00:00	0.0537931	0.0534909	4.5496	1.41114	3.24234	9.20308
2011-03-24 16:00:00	0.0537693	0.0534663	4.39952	1.27822	2.98272	8.66047			2011-03-24 16:00:00	0.0453499	0.0450943	3.90788	1.2151	2.77764	7.90062
2011-03-24 17:00:00	0.0552032	0.0548911	4.25259	1.41837	3.02328	8.69424			2011-03-24 17:00:00	0.0884097	0.0879099	7.55289	2.33429	5.44977	15.3369
2011-03-24 18:00:00	0.0670356	0.0666554	5.65198	2.47202	6.77228	14.8963			2011-03-24 18:00:00	0.0660146	0.0656402	5.72942	2.25951	6.2338	14.2227
2011-03-24 19:00:00	0.0386471	0.0384273	3.37563	1.32011	3.88335	8.57909			2011-03-24 19:00:00	0.0275213	0.0273648	2.36522	1.11482	3.38785	6.86789
2011-03-24 20:00:00	0.0281264	0.0279659	2.00554	0.907533	2.2318	5.14487			2011-03-24 20:00:00	0.0259072	0.0257593	2.2783	1.03364	3.30452	6.61646
2011-03-24 21:00:00	0.00070864	0.000704584	0.0732476	0.0556957	0.244596	0.373539			2011-03-24 21:00:00	0.00151256	0.0015039	0.129127	0.645642	2.82877	3.60354
2011-03-24 22:00:00	0.0030368	0.00301936	0.335138	1.10431	3.54401	4.98346			2011-03-24 22:00:00	0.00282058	0.00280438	0.301065	0.487204	2.15451	2.94278
2011-03-24 23:00:00	0.00287934	0.00286276	0.292065	0.238282	0.702679	1.23303			2011-03-24 23:00:00	0.0101797	0.0101211	1.03451	0.465287	1.68723	3.18703
2011-03-25	0.00384678	0.00382456	0.325517	0.0832521	0.258544	0.667313			2011-03-25	0.0138656	0.0137855	1.28689	0.553804	1.87462	3.71532
2011-03-25 01:00:00	0	0	0	0	0	0			2011-03-25 01:00:00	7.24945e-05	7.20743e-05	0.00651088	0.358315	1.85347	2.21829
2011-03-25 02:00:00	3.20679e-05	3.18815e-05	0.00312784	0.0235973	0.0957874	0.122513			2011-03-25 02:00:00	3.68048e-05	3.65909e-05	0.00357885	0.0419691	0.164188	0.209736
2011-03-25 03:00:00	0.000136616	0.000135819	0.0139333	0.0923529	0.392181	0.498467			2011-03-25 03:00:00	0.000141558	0.000140733	0.016676	0.0748811	0.345256	0.436813
2011-03-25 04:00:00	0	0	0	0	0	0			2011-03-25 04:00:00	0	0	0	0	0	0
2011-03-25 05:00:00	0	0	0	0	0	0			2011-03-25 05:00:00	0	0	0	0	0	0
2011-03-25 06:00:00	0	0	0	0	0	0			2011-03-25 06:00:00	0	0	0	0	0	0
2011-03-25 07:00:00	0	0	0	0	0	0			2011-03-25 07:00:00	0	0	0	0	0	0
2011-03-25 08:00:00	19.6412	19.5249	330.944	127.368	207.61	665.923			2011-03-25 08:00:00	24.0205	23.8782	400.524	158.177	249.831	808.532
2011-03-25 09:00:00	11.6076	11.5387	187.713	66.7367	114.058	368.508			2011-03-25 09:00:00	109.887	109.235	1815.23	713.947	1125.26	3654.43
2011-03-25 10:00:00	2.43789	2.42337	39.4281	14.0414	24.0005	77.47			2011-03-25 10:00:00	3.94882	3.9253	64.132	22.8941	39.1388	126.165
2011-03-25 11:00:00	2.31976	2.3059	37.7933	12.8721	23.1508	73.8162			2011-03-25 11:00:00	2.37837	2.36416	38.9522	13.3506	23.9978	76.3006
2011-03-25 12:00:00	0.923965	0.918428	15.1804	5.17479	9.36957	29.7248			2011-03-25 12:00:00	1.04969	1.0434	17.4691	5.93803	10.8876	34.2947
2011-03-25 13:00:00	0.451327	0.448615	7.4334	2.45771	4.59429	14.4854			2011-03-25 13:00:00	0.480324	0.477437	7.9507	2.61101	4.93055	15.4923
2011-03-25 14:00:00	0.121635	0.120902	2.06299	0.675928	1.29787	4.03679			2011-03-25 14:00:00	0.127432	0.126664	2.18115	0.709654	1.39629	4.28709
2011-03-25 15:00:00	0.137803	0.13697	2.43363	0.686923	1.53454	4.65509			2011-03-25 15:00:00	0.12023	0.119503	2.15689	0.601857	1.37171	4.13047
2011-03-25 16:00:00	1.01678	1.01061	17.7011	4.36318	11.1316	33.1959			2011-03-25 16:00:00	0.908831	0.90332	15.9983	3.82343	10.1488	29.9706
2011-03-25 17:00:00	0.190495	0.189337	4.30292	0.857527	2.83203	7.99248			2011-03-25 17:00:00	0.162732	0.161742	3.6135	0.845401	2.4483	6.9072
2011-03-25 18:00:00	0.00102191	0.00101568	0.0720568	0.0233437	0.0435894	0.13899			2011-03-25 18:00:00	0.00326142	0.00324152	0.231907	0.0743843	0.14173	0.448021
2011-03-25 19:00:00	0.000917362	0.000911751	0.0670759	0.00996363	0.0423627	0.119402			2011-03-25 19:00:00	0.00075705	0.000752419	0.0555636	0.0082546	0.0352142	0.0990324
2011-03-25 20:00:00	1.36221e-05	1.35386e-05	0.00106702	0.000142068	0.000690005	0.00189909			2011-03-25 20:00:00	0.00322909	0.00320928	0.243824	0.0450845	0.155245	0.444154
2011-03-25 21:00:00	0.0168218	0.0167183	1.49207	0.151645	1.08968	2.7334			2011-03-25 21:00:00	0.00547312	0.00543944	0.515334	0.0585435	0.39418	0.968057
2011-03-25 22:00:00	0.00254017	0.00252449	0.279448	0.0330142	0.240882	0.553344			2011-03-25 22:00:00	0.0199988	0.0198754	1.9382	0.26075	1.54067	3.73962
2011-03-25 23:00:00	0.00335932	0.00333853	0.327999	0.039013	0.41907	0.786083			2011-03-25 23:00:00	0.00547153	0.00543767	0.537333	0.063508	0.689698	1.29054
2011-03-26	0	0	0	0	0	0			2011-03-26	3.51119e-14	3.4894e-14	4.80708e-12	0.0279392	0.290737	0.318676
2011-03-26 01:00:00	0	0	0	0	0	0			2011-03-26 01:00:00	2.16882e-09	2.15533e-09	2.34209e-07	0.00180395	0.0217995	0.0236037
2011-03-26 02:00:00	9.56971e-11	9.50998e-11	1.2361e-08	0.157749	1.75359	1.91134			2011-03-26 02:00:00	4.42628e-08	4.39865e-08	3.66067e-06	0.0497438	0.697211	0.746959
2011-03-26 03:00:00	4.17245e-05	4.14633e-05	0.000963153	0.0306194	0.239314	0.270897			2011-03-26 03:00:00	0.000335544	0.000333443	0.00853834	0.130164	0.944206	1.08291
2011-03-26 04:00:00	0.00179554	0.00178427	0.0445408	1.1112	5.14521	6.30095			2011-03-26 04:00:00	0.00149933	0.00148992	0.0358942	0.824819	3.60306	4.46377
2011-03-26 05:00:00	4.75672e-05	4.72678e-05	0.0014952	0.485855	1.70511	2.19246			2011-03-26 05:00:00	6.84116e-05	6.79809e-05	0.00201023	0.437757	1.60244	2.04221
2011-03-26 06:00:00	0.000262588	0.00026093	0.00676796	0.532265	2.06405	2.60308			2011-03-26 06:00:00	0.00018061	0.00017947	0.00417001	0.407907	1.60822	2.0203
2011-03-26 07:00:00	3.23826e-05	3.21776e-05	0.000652731	0.365379	1.24492	1.61095			2011-03-26 07:00:00	0.000196689	0.000195443	0.00685854	0.310544	1.179	1.4964
2011-03-26 08:00:00	3.40451e-10	3.3829e-10	7.2989e-09	0.114129	0.308538	0.422667			2011-03-26 08:00:00	5.36291e-10	5.32886e-10	1.18834e-08	0.067155	0.163433	0.230588
2011-03-26 09:00:00	1.24541e-14	1.23748e-14	3.67244e-13	0.012008	0.0240984	0.0361064			2011-03-26 09:00:00	4.78644e-14	4.75597e-14	1.42395e-12	0.0142136	0.0415538	0.0557673
2011-03-26 10:00:00	9.01962e-08	8.96204e-08	1.57135e-06	0.00707344	0.0134592	0.0205343			2011-03-26 10:00:00	1.17102e-07	1.16355e-07	2.00485e-06	0.0108302	0.0243129	0.0351451
2011-03-26 11:00:00	0	0	0	0	0	0			2011-03-26 11:00:00	0	0	0	0	0	0
2011-03-26 12:00:00	0	0	0	0	0	0			2011-03-26 12:00:00	0	0	0	0	0	0
2011-03-26 13:00:00	0	0	0	0	0	0			2011-03-26 13:00:00	0	0	0	0	0	0
2011-03-26 14:00:00	0	0	0	0	0	0			2011-03-26 14:00:00	0	0	0	0	0	0
2011-03-26 15:00:00	0	0	0	0	0	0			2011-03-26 15:00:00	0	0	0	0	0	0
2011-03-26 16:00:00	0	0	0	0	0	0			2011-03-26 16:00:00	0	0	0	0	0	0
2011-03-26 17:00:00	0	0	0	0	0	0			2011-03-26 17:00:00	0	0	0	0	0	0
2011-03-26 18:00:00	0	0	0	0	0	0			2011-03-26 18:00:00	0	0	0	0	0	0
2011-03-26 19:00:00	0	0	0	0	0	0			2011-03-26 19:00:00	0	0	0	0	0	0
2011-03-26 20:00:00	0.0277043	0.0275224	0.725266	0.2824	0.469559	1.47723			2011-03-26 20:00:00	0.00388002	0.00385456	0.101888	0.0398258	0.0661461	0.20786
2011-03-26 21:00:00	20.535	20.3999	529.616	208.616	338.497	1076.73			2011-03-26 21:00:00	13.9544	13.8626	365.035	142.5	235.813	743.347
2011-03-26 22:00:00	1.90532	1.89275	51.7062	19.6567	34.7111	106.074			2011-03-26 22:00:00	2.88628	2.86724	79.1317	29.7099	53.3425	162.184
2011-03-26 23:00:00	0.0945042	0.0938789	3.19787	1.17629	2.57774	6.95189			2011-03-26 23:00:00	0.194398	0.193112	5.90501	2.11584	4.33087	12.3517
2011-03-27	0	0	0	0	0	0			2011-03-27	7.96013e-07	7.90732e-07	2.37807e-05	9.29864e-06	1.70901e-05	5.01695e-05
2011-03-27 01:00:00	0	0	0	0	0	0			2011-03-27 01:00:00	0	0	0	0	0	0
2011-03-27 02:00:00	0	0	0	0	0	0			2011-03-27 02:00:00	0	0	0	0	0	0
2011-03-27 03:00:00	0	0	0	0	0	0			2011-03-27 03:00:00	0	0	0	0	0	0
2011-03-27 04:00:00	0	0	0	0	0	0			2011-03-27 04:00:00	0	0	0	0	0	0
2011-03-27 05:00:00	0	0	0	0	0	0			2011-03-27 05:00:00	0	0	0	0	0	0
2011-03-27 06:00:00	0	0	0	0	0	0			2011-03-27 06:00:00	0	0	0	0	0	0
2011-03-27 07:00:00	0	0	0	0	0	0			2011-03-27 07:00:00	0	0	0	0	0	0
2011-03-27 08:00:00	0	0	0	0	0	0			2011-03-27 08:00:00	0	0	0	0	0	0
2011-03-27 09:00:00	0	0	0	0	0	0			2011-03-27 09:00:00	0	0	0	0	0	0
2011-03-27 10:00:00	0	0	0	0	0	0			2011-03-27 10:00:00	0	0	0	0	0	0
2011-03-27 11:00:00	0	0	0	0	0	0			2011-03-27 11:00:00	0	0	0	0	0	0
2011-03-27 12:00:00	0	0	0	0	0	0			2011-03-27 12:00:00	0	0	0	0	0	0
2011-03-27 13:00:00	0	0	0	0	0	0			2011-03-27 13:00:00	0	0	0	0	0	0
2011-03-27 14:00:00	0	0	0	0	0	0			2011-03-27 14:00:00	0	0	0	0	0	0
2011-03-27 15:00:00	0	0	0	0	0	0			2011-03-27 15:00:00	0	0	0	0	0	0
2011-03-27 16:00:00	0	0	0	0	0	0			2011-03-27 16:00:00	0	0	0	0	0	0
2011-03-27 17:00:00	0	0	0	0	0	0			2011-03-27 17:00:00	0	0	0	0	0	0
2011-03-27 18:00:00	0	0	0	0	0	0			2011-03-27 18:00:00	0	0	0	0	0	0
2011-03-27 19:00:00	0	0	0	0	0	0			2011-03-27 19:00:00	0	0	0	0	0	0
2011-03-27 20:00:00	0	0	0	0	0	0			2011-03-27 20:00:00	0	0	0	0	0	0
2011-03-27 21:00:00	0	0	0	0	0	0			2011-03-27 21:00:00	0	0	0	0	0	0
2011-03-27 22:00:00	0	0	0	0	0	0			2011-03-27 22:00:00	0	0	0	0	0	0
2011-03-27 23:00:00	0	0	0	0	0	0			2011-03-27 23:00:00	0	0	0	0	0	0
2011-03-28	0.728549	0.723405	16.8702	6.71366	10.1733	33.7571			2011-03-28	0.23507	0.23341	5.43516	2.16555	3.27495	10.8757
2011-03-28 01:00:00	0.423783	0.420783	9.80271	3.86086	5.909	19.5726			2011-03-28 01:00:00	0.444878	0.441728	10.2968	4.0837	6.21417	20.5946
2011-03-28 02:00:00	0.00749363	0.00744045	0.172814	0.0672505	0.103911	0.343975			2011-03-28 02:00:00	0.000939678	0.000933009	0.0216682	0.00842333	0.0130287	0.0431202
2011-03-28 03:00:00	0	0	0	0	0	0			2011-03-28 03:00:00	0	0	0	0	0	0
2011-03-28 04:00:00	0	0	0	0	0	0			2011-03-28 04:00:00	0	0	0	0	0	0
2011-03-28 05:00:00	0	0	0	0	0	0			2011-03-28 05:00:00	0	0	0	0	0	0
2011-03-28 06:00:00	0	0	0	0	0	0			2011-03-28 06:00:00	0	0	0	0	0	0
2011-03-28 07:00:00	0	0	0	0	0	0			2011-03-28 07:00:00	0	0	0	0	0	0
2011-03-28 08:00:00	0	0	0	0	0	0			2011-03-28 08:00:00	0	0	0	0	0	0
2011-03-28 09:00:00	7.57596	7.52125	5.80823	1.9483	3.66377	11.4203			2011-03-28 09:00:00	6.73887	6.6902	3.02877	1.0121	1.90482	5.9457
2011-03-28 10:00:00	10.339	10.2641	2.67481	0.859381	1.67359	5.20779			2011-03-28 10:00:00	10.1201	10.0468	3.75833	1.23871	2.36379	7.36083
2011-03-28 11:00:00	8.89676	8.8322	21.8762	6.14584	13.6063	41.6283			2011-03-28 11:00:00	8.31768	8.25732	17.0989	4.79986	10.6824	32.5812
2011-03-28 12:00:00	0.915026	0.908369	2.5592	0.799285	1.58909	4.94758			2011-03-28 12:00:00	1.17582	1.16726	4.59781	1.40346	2.86635	8.86762
2011-03-28 13:00:00	0.120264	0.119387	1.73187	0.574661	1.0862	3.39273			2011-03-28 13:00:00	0.13704	0.13604	2.34186	0.773098	1.47741	4.59237
2011-03-28 14:00:00	0.0229087	0.0227412	0.274956	0.08655	0.173778	0.535283			2011-03-28 14:00:00	0.0167636	0.0166411	0.330971	0.101417	0.209478	0.641866
2011-03-28 15:00:00	0	0	0	0	0	0			2011-03-28 15:00:00	0.000316463	0.000314144	0.0312806	0.0112167	0.0199816	0.0624788
2011-03-28 16:00:00	0.000568997	0.000564817	0	0	0	0			2011-03-28 16:00:00	0.00137191	0.00136183	0	0	0	0
2011-03-28 17:00:00	0.00122018	0.00121119	0	0	0	0			2011-03-28 17:00:00	0.00014767	0.000146582	0	0	0	0
2011-03-28 18:00:00	0.00139412	0.00138383	0	0	0	0			2011-03-28 18:00:00	0.000440793	0.000437539	6.18287e-05	8.98501e-06	4.50501e-05	0.000115864
2011-03-28 19:00:00	0	0	0.176358	0.0200603	0.123978	0.320396			2011-03-28 19:00:00	0	0	0.0455937	0.00609025	0.0308665	0.0825505
2011-03-28 20:00:00	0	0	0	0	0	0			2011-03-28 20:00:00	0	0	0.00206063	0.000230447	0.00146082	0.0037519
2011-03-28 21:00:00	3.34621	3.32133	9.31703e-06	1.20289e-06	6.22343e-06	1.67434e-05			2011-03-28 21:00:00	20.9374	20.7817	0.000594988	7.68171e-05	0.000397429	0.00106923
2011-03-28 22:00:00	134.818	133.813	0.0681591	0.0171028	0.0433185	0.12858			2011-03-28 22:00:00	66.1327	65.6398	0.00889254	0.00223136	0.00565166	0.0167756
2011-03-28 23:00:00	0.564625	0.560407	0.00394848	0.000990768	0.00250949	0.00744874			2011-03-28 23:00:00	0.467978	0.464482	0.000446873	0.000112131	0.000284014	0.000843019
2011-03-29	0.728898	0.72344	0	0	0	0			2011-03-29	0.411466	0.408385	0	0	0	0
2011-03-29 01:00:00	1.00332	0.995787	0	0	0	0			2011-03-29 01:00:00	1.08593	1.07778	0	0	0	0
2011-03-29 02:00:00	3.2693	3.2447	0	0	0	0			2011-03-29 02:00:00	2.95236	2.93014	10.9783	4.20031	6.98577	22.1643
2011-03-29 03:00:00	125.909	124.959	0	0	0	0			2011-03-29 03:00:00	51.8039	51.4131	7.95229	2.98419	5.13262	16.0691
2011-03-29 04:00:00	144.269	143.178	0	0	0	0			2011-03-29 04:00:00	132.997	131.992	0	0	0	0
2011-03-29 05:00:00	9.79744	9.7232	0.31884	0.0771789	0.227925	0.623944			2011-03-29 05:00:00	9.61817	9.54529	0.0573948	0.0138974	0.0410463	0.112339
2011-03-29 06:00:00	0.0746235	0.0740567	0.084031	0.0234262	0.0569153	0.164372			2011-03-29 06:00:00	0.510845	0.506965	0.116333	0.0275314	0.0887652	0.232629
2011-03-29 07:00:00	0.0143833	0.0142738	0.288411	0.0650416	0.225021	0.578473			2011-03-29 07:00:00	0.0433496	0.0430195	0.3736	0.0779826	0.28775	0.739333
2011-03-29 08:00:00	0.00934265	0.00927135	0.761206	0.142753	0.606864	1.51082			2011-03-29 08:00:00	0.0179768	0.0178397	0.315113	0.0572285	0.245875	0.618216
2011-03-29 09:00:00	0.0162428	0.0161185	0.181131	0.0300625	0.144099	0.355293			2011-03-29 09:00:00	0.00846938	0.0084046	0.183317	0.0359097	0.139069	0.358296
2011-03-29 10:00:00	0.00720029	0.00714509	0.193791	0.042063	0.143053	0.378908			2011-03-29 10:00:00	0.00460528	0.00456997	0.179376	0.0382313	0.132894	0.350501
2011-03-29 11:00:00	0.00192416	0.00190937	0.0597552	0.0116459	0.0436566	0.115058			2011-03-29 11:00:00	0.000588392	0.00058387	0.0647749	0.0121576	0.0501345	0.127067
2011-03-29 12:00:00	0.00181882	0.00180481	4.40969e-05	7.83532e-06	3.4604e-05	8.65362e-05			2011-03-29 12:00:00	0.00193845	0.00192352	0.0188977	0.00331723	0.0150596	0.0372746
2011-03-29 13:00:00	0.000295481	0.0002932	0.195423	0.0321835	0.129224	0.35683			2011-03-29 13:00:00	0.00124451	0.0012349	0.088411	0.0154892	0.0646182	0.168518
2011-03-29 14:00:00	0.000116465	0.000115563	0.0793172	0.00776427	0.055893	0.142974			2011-03-29 14:00:00	4.53632e-05	4.50121e-05	0.0320077	0.00363511	0.0215259	0.0571687
2011-03-29 15:00:00	0.000112577	0.000111703	0.0614011	0.0134624	0.0540125	0.128876			2011-03-29 15:00:00	8.42289e-05	8.35756e-05	0.0453169	0.00642448	0.035418	0.0871594
2011-03-29 16:00:00	0.00125509	0.00124533	0.000219428	3.10194e-05	0.00030586	0.000556307			2011-03-29 16:00:00	0.00129287	0.00128282	0.013864	0.00284438	0.0148979	0.0316063
2011-03-29 17:00:00	0.0124844	0.0123871	0	0	0	0			2011-03-29 17:00:00	0.00403473	0.00400329	0	0	0	0
2011-03-29 18:00:00	0.00490996	0.00487161	0.127309	0.0320123	0.100434	0.259755			2011-03-29 18:00:00	0.00334008	0.00331399	0.0169293	0.00414236	0.0138696	0.0349413
2011-03-29 19:00:00	0.000348023	0.000345299	0.243087	0.0461211	0.402588	0.691796			2011-03-29 19:00:00	0.00105558	0.00104731	0.132747	0.0244447	0.202284	0.359476
2011-03-29 20:00:00	0.00649618	0.00644522	0.0110184	0.00532595	0.0423501	0.0586945			2011-03-29 20:00:00	0.00350676	0.00347925	0.0102619	0.00794182	0.0630168	0.0812205
2011-03-29 21:00:00	0	0	0	0	0	0			2011-03-29 21:00:00	6.45058e-06	6.39986e-06	0.0032024	0.00319563	0.0258575	0.0322555
2011-03-29 22:00:00	0	0	0	0	0	0			2011-03-29 22:00:00	0	0	0	0	0	0
2011-03-29 23:00:00	0	0	0	0	0	0			2011-03-29 23:00:00	0	0	0	0	0	0
2011-03-30	0	0	0	0	0	0			2011-03-30	0	0	0	0	0	0
2011-03-30 01:00:00	0	0	0	0	0	0			2011-03-30 01:00:00	0	0	0	0	0	0
2011-03-30 02:00:00	0	0	0	0	0	0			2011-03-30 02:00:00	0	0	0	0	0	0
2011-03-30 03:00:00	0	0	0	0	0	0			2011-03-30 03:00:00	0	0	0	0	0	0
2011-03-30 04:00:00	0	0	0	0	0	0			2011-03-30 04:00:00	0	0	0	0	0	0
2011-03-30 05:00:00	0	0	0	0	0	0			2011-03-30 05:00:00	0	0	0	0	0	0
2011-03-30 06:00:00	0	0	0	0	0	0			2011-03-30 06:00:00	0	0	0	0	0	0
2011-03-30 07:00:00	0	0	0	0	0	0			2011-03-30 07:00:00	0	0	0	0	0	0
2011-03-30 08:00:00	0	0	0	0	0	0			2011-03-30 08:00:00	0	0	0	0	0	0
2011-03-30 09:00:00	0	0	0	0	0	0			2011-03-30 09:00:00	0	0	0	0	0	0
2011-03-30 10:00:00	0.394019	0.39083	0.0963299	0.0374951	0.0597639	0.193589			2011-03-30 10:00:00	8.75635	8.68548	0.0284273	0.0111985	0.0177112	0.057337
2011-03-30 11:00:00	12.1198	12.0215	7.19744	2.7652	4.49784	14.4605			2011-03-30 11:00:00	14.526	14.4082	4.15751	1.59804	2.61518	8.37073
2011-03-30 12:00:00	35.7554	35.4647	28.168	10.1502	17.3812	55.6993			2011-03-30 12:00:00	35.5103	35.2216	24.7604	8.84293	15.3531	48.9565
2011-03-30 13:00:00	18.6596	18.5076	35.0673	11.0199	21.6591	67.7463			2011-03-30 13:00:00	19.7754	19.6143	39.3268	12.0312	24.4613	75.8193
2011-03-30 14:00:00	13.9927	13.8784	18.3281	5.29516	12.3656	35.9888			2011-03-30 14:00:00	11.4967	11.4028	19.093	5.36165	12.6789	37.1335
2011-03-30 15:00:00	17.5189	17.3756	15.8114	3.8972	11.2017	30.9104			2011-03-30 15:00:00	15.818	15.6885	14.2407	3.64311	10.5288	28.4126
2011-03-30 16:00:00	16.1632	16.0306	5.38201	2.72679	10.8779	18.9867			2011-03-30 16:00:00	12.9176	12.8117	4.83955	2.40053	9.70082	16.9409
2011-03-30 17:00:00	4.13841	4.1044	0.219476	1.20202	5.20175	6.62325			2011-03-30 17:00:00	3.07424	3.04897	0.33861	1.23213	5.50408	7.07483
2011-03-30 18:00:00	0.357072	0.354131	0.799533	0.946824	3.91925	5.66561			2011-03-30 18:00:00	0.37495	0.371862	0.657955	0.909546	4.04144	5.60894
2011-03-30 19:00:00	0.0595787	0.059087	0.261866	0.270307	1.35115	1.88332			2011-03-30 19:00:00	0.189372	0.187809	0.444195	0.357256	1.87329	2.67474
2011-03-30 20:00:00	0.0117016	0.0116048	0.0389322	0.0216312	0.185581	0.246145			2011-03-30 20:00:00	0.0965371	0.0957385	0.0464257	0.0521093	0.352844	0.451379
2011-03-30 21:00:00	0.000461058	0.000457236	0.00220572	0.00267445	0.0157565	0.0206367			2011-03-30 21:00:00	0.000883867	0.00087654	0.00700366	0.0171234	0.0707993	0.0949263
2011-03-30 22:00:00	1.08314e-05	1.07414e-05	0	0	0	0			2011-03-30 22:00:00	2.70053e-05	2.67809e-05	0	0	0	0
2011-03-30 23:00:00	0	0	0	0	0	0			2011-03-30 23:00:00	0	0	0	0	0	0
2011-03-31	8.03794e-07	7.97088e-07	0	0	0	0			2011-03-31	0.000105069	0.000104192	0	0	0	0
2011-03-31 01:00:00	40.5647	40.2256	0	0	0	0			2011-03-31 01:00:00	34.7003	34.4102	0	0	0	0
2011-03-31 02:00:00	57.6265	57.1437	0	0	0	0			2011-03-31 02:00:00	19.2353	19.0741	0	0	0	0
2011-03-31 03:00:00	128.325	127.248	0	0	0	0			2011-03-31 03:00:00	28.6173	28.377	0	0	0	0
2011-03-31 04:00:00	282.141	279.767	0	0	0	0			2011-03-31 04:00:00	69.1892	68.607	0	0	0	0
2011-03-31 05:00:00	240.966	238.934	0	0	0	0			2011-03-31 05:00:00	86.8638	86.1314	0	0	0	0
2011-03-31 06:00:00	48.3836	47.9747	0	0	0	0			2011-03-31 06:00:00	46.2687	45.8777	0	0	0	0
2011-03-31 07:00:00	12.2242	12.1207	0	0	0	0			2011-03-31 07:00:00	3.62931	3.59858	0	0	0	0
2011-03-31 08:00:00	0	0	0	0	0	0			2011-03-31 08:00:00	4.28793e-05	4.25154e-05	0	0	0	0
2011-03-31 09:00:00	0.00392786	0.00389446	0	0	0	0			2011-03-31 09:00:00	0.000871619	0.000864207	0	0	0	0
2011-03-31 10:00:00	0.0221837	0.0219947	0	0	0	0			2011-03-31 10:00:00	0.00283868	0.00281449	0	0	0	0
2011-03-31 11:00:00	0	0	0	0	0	0			2011-03-31 11:00:00	0	0	0	0	0	0
2011-03-31 12:00:00	0	0	0.00850802	0.00251641	0.00547758	0.016502			2011-03-31 12:00:00	0	0	0.000945336	0.000279601	0.00060862	0.00183356
2011-03-31 13:00:00	0	0	15.6	4.5801	10.2492	30.4294			2011-03-31 13:00:00	0	0	2.80488	0.827327	1.85014	5.48235
2011-03-31 14:00:00	0.0932397	0.0924386	45.0173	16.1608	27.9961	89.1742			2011-03-31 14:00:00	0.103537	0.102648	108.477	36.5885	68.8854	213.951
2011-03-31 15:00:00	85.1613	84.4281	2075.24	795.987	1279.92	4151.15			2011-03-31 15:00:00	105.834	104.923	1193.94	429.801	749.716	2373.46
2011-03-31 16:00:00	40.5508	40.2009	99.816	37.0668	62.7415	199.624			2011-03-31 16:00:00	31.966	31.6902	47.5388	16.3663	30.2088	94.1138
2011-03-31 17:00:00	1.42825e-05	1.41591e-05	0.0984655	0.01933	0.0657778	0.183573			2011-03-31 17:00:00	0.000821065	0.000813967	0.0529024	0.0113968	0.0347021	0.0990014
2011-03-31 18:00:00	0	0	0	0	0	0			2011-03-31 18:00:00	0	0	0	0	0	0
2011-03-31 19:00:00	0	0	0	0	0	0			2011-03-31 19:00:00	0	0	0	0	0	0
2011-03-31 20:00:00	0	0	0	0	0	0			2011-03-31 20:00:00	0	0	0	0	0	0
2011-03-31 21:00:00	0	0	0	0	0	0			2011-03-31 21:00:00	0	0	0	0	0	0
2011-03-31 22:00:00	0	0	0	0	0	0			2011-03-31 22:00:00	0	0	0	0	0	0
2011-03-31 23:00:00	0	0	0	0	0	0			2011-03-31 23:00:00	0	0	0	0	0	0

## Sheet: Pattern04
Pattern04
Wspeedi2019L									Wspeedi2019R
seq	1								seq	1
place	Futaba Town								place	Futaba Town
address	Town Office								address	Town Office
lon	141.012								lon	141.012
lat	37.4491								lat	37.4491
sim_idx	23329								sim_idx	20478
Lon_sim	141.011								Lon_sim	141.011
Lat_sim	37.4488								Lat_sim	37.4396
dist	0.145819								dist	1.06631
	Cs137	Cs134	I131_p	I131_I2g	I131_CH3Ig	I131_Total				Cs137	Cs134	I131_p	I131_I2g	I131_CH3Ig	I131_Total
2011-03-12	0	0	0	0	0	0			2011-03-12	0	0	0	0	0	0
2011-03-12 01:00:00	0	0	0	0	0	0			2011-03-12 01:00:00	0	0	0	0	0	0
2011-03-12 02:00:00	0	0	0	0	0	0			2011-03-12 02:00:00	0	0	0	0	0	0
2011-03-12 03:00:00	0	0	0	0	0	0			2011-03-12 03:00:00	0	0	0	0	0	0
2011-03-12 04:00:00	0	0	0	0	0	0			2011-03-12 04:00:00	0	0	0	0	0	0
2011-03-12 05:00:00	0	0	0	0	0	0			2011-03-12 05:00:00	0	0	0	0	0	0
2011-03-12 06:00:00	0	0	0	0	0	0			2011-03-12 06:00:00	0	0	0	0	0	0
2011-03-12 07:00:00	30.9206	30.9106	160.742	63.657	98.6917	323.091			2011-03-12 07:00:00	200.123	200.058	1030.17	376.446	625.089	2031.71
2011-03-12 08:00:00	179.372	179.311	942.468	357.227	583.229	1882.92			2011-03-12 08:00:00	428.755	428.609	2211.8	805.896	1345.74	4363.44
2011-03-12 09:00:00	2.46015	2.45927	14.6287	5.76766	10.1129	30.5092			2011-03-12 09:00:00	0.924029	0.923698	5.50951	2.1761	3.82105	11.5067
2011-03-12 10:00:00	2.2955	2.29464	13.2935	5.10904	8.97921	27.3817			2011-03-12 10:00:00	0.913549	0.913205	5.33305	2.04978	3.63138	11.0142
2011-03-12 11:00:00	1.59801	1.59738	8.9243	3.26633	5.83528	18.0259			2011-03-12 11:00:00	1.69984	1.69917	9.51113	3.38356	6.23279	19.1275
2011-03-12 12:00:00	13.1445	13.1391	72.3992	28.6983	45.1246	146.222			2011-03-12 12:00:00	129.073	129.02	693.271	274.952	422.773	1391
2011-03-12 13:00:00	190.798	190.716	1041.13	411.198	645.275	2097.6			2011-03-12 13:00:00	378.211	378.048	2044.97	806.273	1257.08	4108.32
2011-03-12 14:00:00	722.382	722.058	27506.4	11021.8	16710.8	55238.9			2011-03-12 14:00:00	3264.36	3262.9	124490	49855.1	75741.9	250087
2011-03-12 15:00:00	11836.8	11831.3	123473	49422.2	76543.5	249439			2011-03-12 15:00:00	14007.7	14001.2	135315	53399.1	83162.7	271877
2011-03-12 16:00:00	0.0786033	0.0785652	2.6988	1.06471	1.64202	5.40553			2011-03-12 16:00:00	0.348226	0.348058	1.80341	0.70755	1.08712	3.59808
2011-03-12 17:00:00	0.597468	0.597168	2.43877	0.970635	1.48176	4.89116			2011-03-12 17:00:00	16.8172	16.8088	68.1975	26.9776	41.1822	136.357
2011-03-12 18:00:00	0.894685	0.894219	3.66659	1.45922	2.23923	7.36503			2011-03-12 18:00:00	26.0527	26.0392	105.24	41.5455	63.4257	210.212
2011-03-12 19:00:00	0	0	0	0	0	0			2011-03-12 19:00:00	0.70336	0.702982	2.82682	1.09532	1.69774	5.61988
2011-03-12 20:00:00	0	0	0	0	0	0			2011-03-12 20:00:00	1.56308e-05	1.56221e-05	6.26401e-05	2.47198e-05	3.76072e-05	0.000124967
2011-03-12 21:00:00	0	0	0	0	0	0			2011-03-12 21:00:00	0.0388564	0.0388341	0.155589	0.0602618	0.0934314	0.309282
2011-03-12 22:00:00	0	0	0	0	0	0			2011-03-12 22:00:00	0.00502204	0.00501906	0.02009	0.0076218	0.0120663	0.0397782
2011-03-12 23:00:00	0	0	0	0	0	0			2011-03-12 23:00:00	0	0	0	0	0	0
2011-03-13	0	0	0	0	0	0			2011-03-13	0	0	0	0	0	0
2011-03-13 01:00:00	0	0	0	0	0	0			2011-03-13 01:00:00	0	0	0	0	0	0
2011-03-13 02:00:00	0	0	0	0	0	0			2011-03-13 02:00:00	0	0	0	0	0	0
2011-03-13 03:00:00	45.0748	45.044	154.783	61.129	94.451	310.363			2011-03-13 03:00:00	28.2569	28.2376	96.0078	37.9922	57.9989	191.999
2011-03-13 04:00:00	195.898	195.761	902.989	356.058	554.468	1813.51			2011-03-13 04:00:00	77.4251	77.371	362.375	143.542	220.517	726.434
2011-03-13 05:00:00	12.6551	12.6461	62.1759	24.5315	38.1071	124.814			2011-03-13 05:00:00	12.4046	12.3957	60.2826	23.9112	36.5544	120.748
2011-03-13 06:00:00	4.68661e-05	4.68316e-05	0.000224958	8.99385e-05	0.000135078	0.000449974			2011-03-13 06:00:00	0.0169898	0.0169773	0.0815222	0.0325761	0.04893	0.163028
2011-03-13 07:00:00	0	0	0	0	0	0			2011-03-13 07:00:00	0.033182	0.033157	0.159051	0.0619483	0.0954539	0.316453
2011-03-13 08:00:00	0.173658	0.173524	0.842628	0.337945	0.51179	1.69236			2011-03-13 08:00:00	3.54019	3.53746	17.086	6.83706	10.334	34.2571
2011-03-13 09:00:00	0	0	0	0	0	0			2011-03-13 09:00:00	0	0	0	0	0	0
2011-03-13 10:00:00	0	0	0	0	0	0			2011-03-13 10:00:00	0	0	0	0	0	0
2011-03-13 11:00:00	0	0	0	0	0	0			2011-03-13 11:00:00	0	0	0	0	0	0
2011-03-13 12:00:00	0	0	0	0	0	0			2011-03-13 12:00:00	0.00432633	0.00432268	0.0234873	0.00908845	0.0140558	0.0466316
2011-03-13 13:00:00	0.598302	0.597787	3.47356	1.17056	2.19044	6.83456			2011-03-13 13:00:00	213.922	213.738	1300.79	520.633	798.349	2619.77
2011-03-13 14:00:00	3173.93	3171.14	19179.7	7678.46	11710.2	38568.4			2011-03-13 14:00:00	2643.71	2641.39	15939.7	6371.46	9712.15	32023.3
2011-03-13 15:00:00	63.5874	63.5304	384.966	153.135	236.079	774.18			2011-03-13 15:00:00	194.375	194.2	1136.03	450.126	687.294	2273.45
2011-03-13 16:00:00	0	0	0	0	0	0			2011-03-13 16:00:00	0	0	0	0	0	0
2011-03-13 17:00:00	0	0	0	0	0	0			2011-03-13 17:00:00	0	0	0	0	0	0
2011-03-13 18:00:00	0	0	0	0	0	0			2011-03-13 18:00:00	0	0	0	0	0	0
2011-03-13 19:00:00	0	0	0	0	0	0			2011-03-13 19:00:00	0	0	0	0	0	0
2011-03-13 20:00:00	0	0	0	0	0	0			2011-03-13 20:00:00	0	0	0	0	0	0
2011-03-13 21:00:00	0	0	0	0	0	0			2011-03-13 21:00:00	0	0	0	0	0	0
2011-03-13 22:00:00	0	0	0	0	0	0			2011-03-13 22:00:00	0	0	0	0	0	0
2011-03-13 23:00:00	0	0	0	0	0	0			2011-03-13 23:00:00	0	0	0	0	0	0
2011-03-14	0	0	0	0	0	0			2011-03-14	0	0	0	0	0	0
2011-03-14 01:00:00	0	0	0	0	0	0			2011-03-14 01:00:00	0	0	0	0	0	0
2011-03-14 02:00:00	0	0	0	0	0	0			2011-03-14 02:00:00	0	0	0	0	0	0
2011-03-14 03:00:00	0	0	0	0	0	0			2011-03-14 03:00:00	0	0	0	0	0	0
2011-03-14 04:00:00	0	0	0	0	0	0			2011-03-14 04:00:00	0	0	0	0	0	0
2011-03-14 05:00:00	0	0	0	0	0	0			2011-03-14 05:00:00	1.53105e-06	1.5293e-06	8.53083e-06	3.41233e-06	5.1185e-06	1.70617e-05
2011-03-14 06:00:00	0	0	0	0	0	0			2011-03-14 06:00:00	0.00011013	0.000110001	0.000612528	0.000245011	0.000367517	0.00122506
2011-03-14 07:00:00	0.00809702	0.00808743	0.0465139	0.0185559	0.028356	0.0934258			2011-03-14 07:00:00	0.0219314	0.0219054	0.124383	0.0495591	0.0749348	0.248876
2011-03-14 08:00:00	2.38844	2.38557	13.589	5.41864	8.22187	27.2295			2011-03-14 08:00:00	4.12731	4.12235	23.4174	9.34785	14.134	46.8993
2011-03-14 09:00:00	0	0	0	0	0	0			2011-03-14 09:00:00	0.00165678	0.00165476	0.00951994	0.00380495	0.00581668	0.0191416
2011-03-14 10:00:00	0	0	0	0	0	0			2011-03-14 10:00:00	0	0	0	0	0	0
2011-03-14 11:00:00	0	0	0	0	0	0			2011-03-14 11:00:00	0	0	0	0	0	0
2011-03-14 12:00:00	0	0	0	0	0	0			2011-03-14 12:00:00	0	0	0	0	0	0
2011-03-14 13:00:00	0	0	0	0	0	0			2011-03-14 13:00:00	0	0	0	0	0	0
2011-03-14 14:00:00	0	0	0	0	0	0			2011-03-14 14:00:00	0	0	0	0	0	0
2011-03-14 15:00:00	0	0	0	0	0	0			2011-03-14 15:00:00	0	0	0	0	0	0
2011-03-14 16:00:00	0	0	0	0	0	0			2011-03-14 16:00:00	0	0	0	0	0	0
2011-03-14 17:00:00	0	0	0	0	0	0			2011-03-14 17:00:00	0	0	0	0	0	0
2011-03-14 18:00:00	0	0	0	0	0	0			2011-03-14 18:00:00	0	0	0	0	0	0
2011-03-14 19:00:00	0	0	0	0	0	0			2011-03-14 19:00:00	0	0	0	0	0	0
2011-03-14 20:00:00	0	0	0	0	0	0			2011-03-14 20:00:00	0	0	0	0	0	0
2011-03-14 21:00:00	0	0	0	0	0	0			2011-03-14 21:00:00	0	0	0	0	0	0
2011-03-14 22:00:00	0	0	0	0	0	0			2011-03-14 22:00:00	0	0	0	0	0	0
2011-03-14 23:00:00	0	0	0	0	0	0			2011-03-14 23:00:00	0	0	0	0	0	0
2011-03-15	0	0	0	0	0	0			2011-03-15	0	0	0	0	0	0
2011-03-15 01:00:00	0	0	0	0	0	0			2011-03-15 01:00:00	0	0	0	0	0	0
2011-03-15 02:00:00	0	0	0	0	0	0			2011-03-15 02:00:00	0	0	0	0	0	0
2011-03-15 03:00:00	0	0	0	0	0	0			2011-03-15 03:00:00	0	0	0	0	0	0
2011-03-15 04:00:00	0	0	0	0	0	0			2011-03-15 04:00:00	0	0	0	0	0	0
2011-03-15 05:00:00	0	0	0	0	0	0			2011-03-15 05:00:00	0	0	0	0	0	0
2011-03-15 06:00:00	0	0	0	0	0	0			2011-03-15 06:00:00	0	0	0	0	0	0
2011-03-15 07:00:00	0	0	0	0	0	0			2011-03-15 07:00:00	0	0	0	0	0	0
2011-03-15 08:00:00	0	0	0	0	0	0			2011-03-15 08:00:00	0	0	0	0	0	0
2011-03-15 09:00:00	0	0	0	0	0	0			2011-03-15 09:00:00	0	0	0	0	0	0
2011-03-15 10:00:00	0	0	0	0	0	0			2011-03-15 10:00:00	0	0	0	0	0	0
2011-03-15 11:00:00	0	0	0	0	0	0			2011-03-15 11:00:00	0	0	0	0	0	0
2011-03-15 12:00:00	0	0	0	0	0	0			2011-03-15 12:00:00	0	0	0	0	0	0
2011-03-15 13:00:00	0	0	0	0	0	0			2011-03-15 13:00:00	0.0649373	0.0648256	0.397939	0.156807	0.239052	0.793799
2011-03-15 14:00:00	0	0	0	0	0	0			2011-03-15 14:00:00	0.614639	0.61357	3.76615	1.48754	2.26557	7.51926
2011-03-15 15:00:00	0	0	0	0	0	0			2011-03-15 15:00:00	0.238971	0.238551	1.46021	0.578481	0.877583	2.91627
2011-03-15 16:00:00	0	0	0	0	0	0			2011-03-15 16:00:00	0.243227	0.242796	1.1578	0.459096	0.698117	2.31501
2011-03-15 17:00:00	0	0	0	0	0	0			2011-03-15 17:00:00	0.00454667	0.00453852	0.0204903	0.00817445	0.0124751	0.0411398
2011-03-15 18:00:00	0	0	0	0	0	0			2011-03-15 18:00:00	0	0	0	0	0	0
2011-03-15 19:00:00	0	0	0	0	0	0			2011-03-15 19:00:00	1.05095	1.04903	3.35016	1.32942	2.01164	6.69121
2011-03-15 20:00:00	375.265	374.572	1483.53	590.142	901.111	2974.78			2011-03-15 20:00:00	25228.2	25181.6	89301.7	35374	54705.7	179381
2011-03-15 21:00:00	3408.09	3401.74	13553.7	5327.86	8226.91	27108.4			2011-03-15 21:00:00	12955.5	12931.4	51722.4	20180.8	31493.3	103397
2011-03-15 22:00:00	3846.18	3838.94	15768.8	5909.35	9923.76	31601.9			2011-03-15 22:00:00	6217.67	6205.97	25360	9353.15	15986.5	50699.6
2011-03-15 23:00:00	3188.63	3182.57	12760.6	5479.63	10564.6	28804.9			2011-03-15 23:00:00	5382.66	5372.43	21044.2	8617.91	17576.8	47238.9
2011-03-16	19.8201	19.7821	78.7324	306.38	540.554	925.666			2011-03-16	143.087	142.813	552.695	609.001	1149.38	2311.08
2011-03-16 01:00:00	4.47814e-07	4.46947e-07	1.80832e-06	0.000596466	0.00097274	0.00157101			2011-03-16 01:00:00	0.00140466	0.00140194	0.00580566	1.10035	1.87631	2.98246
2011-03-16 02:00:00	0	0	0	0	0	0			2011-03-16 02:00:00	1.43521e-06	1.4324e-06	5.82644e-06	0.0285043	0.0465315	0.0750416
2011-03-16 03:00:00	0	0	0	0	0	0			2011-03-16 03:00:00	0	0	0	0	0	0
2011-03-16 04:00:00	4.99183e-13	4.9819e-13	3.0712e-12	0.00013073	0.000208213	0.000338943			2011-03-16 04:00:00	1.52493e-09	1.5219e-09	1.13314e-08	0.0625894	0.260174	0.322763
2011-03-16 05:00:00	0	0	0	0	0	0			2011-03-16 05:00:00	2.6589e-10	2.65357e-10	1.77477e-09	0.0256761	0.0531964	0.0788725
2011-03-16 06:00:00	0	0	0	0	0	0			2011-03-16 06:00:00	1.77085e-14	1.76726e-14	7.9847e-14	0.0898058	0.143257	0.233062
2011-03-16 07:00:00	4.09053e-19	4.08218e-19	1.62101e-18	0.00954717	0.0148671	0.0244143			2011-03-16 07:00:00	2.59968e-16	2.59437e-16	9.77269e-16	0.478761	0.821888	1.30065
2011-03-16 08:00:00	6.74655e-05	6.73264e-05	0.000332933	0.862934	1.54054	2.4038			2011-03-16 08:00:00	1.01669e-05	1.0146e-05	5.01668e-05	1.55724	2.79745	4.35474
2011-03-16 09:00:00	0.000131164	0.000130891	0.000665024	1.05187	2.09332	3.14586			2011-03-16 09:00:00	4.46057e-05	4.45129e-05	0.00023034	1.36131	2.65106	4.01261
2011-03-16 10:00:00	6.33473e-12	6.32145e-12	3.85702e-11	0.747213	1.34141	2.08862			2011-03-16 10:00:00	2.08189e-09	2.07752e-09	1.24791e-08	0.439402	0.797023	1.23642
2011-03-16 11:00:00	3.52427e-09	3.51682e-09	2.12013e-08	0.0326208	0.0771971	0.109818			2011-03-16 11:00:00	6.76722e-09	6.75291e-09	4.08596e-08	0.0700921	0.162695	0.232787
2011-03-16 12:00:00	0	0	0	0	0	0			2011-03-16 12:00:00	0	0	0	0	0	0
2011-03-16 13:00:00	0	0	0	0	0	0			2011-03-16 13:00:00	0	0	0	0	0	0
2011-03-16 14:00:00	0	0	0	0	0	0			2011-03-16 14:00:00	0	0	0	0	0	0
2011-03-16 15:00:00	0	0	0	0	0	0			2011-03-16 15:00:00	0	0	0	0	0	0
2011-03-16 16:00:00	0	0	0	0	0	0			2011-03-16 16:00:00	0	0	0	0	0	0
2011-03-16 17:00:00	0	0	0	0	0	0			2011-03-16 17:00:00	0	0	0	0	0	0
2011-03-16 18:00:00	0	0	0	0	0	0			2011-03-16 18:00:00	0	0	0	0	0	0
2011-03-16 19:00:00	0	0	0	0	0	0			2011-03-16 19:00:00	0	0	0	0	0	0
2011-03-16 20:00:00	0	0	0	0	0	0			2011-03-16 20:00:00	0	0	0	0	0	0
2011-03-16 21:00:00	0	0	0	0	0	0			2011-03-16 21:00:00	0	0	0	0	0	0
2011-03-16 22:00:00	0	0	0	0	0	0			2011-03-16 22:00:00	0	0	0	0	0	0
2011-03-16 23:00:00	0	0	0	0	0	0			2011-03-16 23:00:00	0	0	0	0	0	0
2011-03-17	0	0	0	0	0	0			2011-03-17	0	0	0	0	0	0
2011-03-17 01:00:00	0	0	0	0	0	0			2011-03-17 01:00:00	0	0	0	0	0	0
2011-03-17 02:00:00	0	0	0	0	0	0			2011-03-17 02:00:00	0	0	0	0	0	0
2011-03-17 03:00:00	0	0	0	0	0	0			2011-03-17 03:00:00	0	0	0	0	0	0
2011-03-17 04:00:00	0	0	0	0	0	0			2011-03-17 04:00:00	0	0	0	0	0	0
2011-03-17 05:00:00	0	0	0	0	0	0			2011-03-17 05:00:00	0	0	0	0	0	0
2011-03-17 06:00:00	0	0	0	0	0	0			2011-03-17 06:00:00	0	0	0	0	0	0
2011-03-17 07:00:00	0	0	0	0	0	0			2011-03-17 07:00:00	0	0	0	0	0	0
2011-03-17 08:00:00	0	0	0	0	0	0			2011-03-17 08:00:00	0	0	0	0	0	0
2011-03-17 09:00:00	0	0	0	0	0	0			2011-03-17 09:00:00	0	0	0	0	0	0
2011-03-17 10:00:00	0	0	0	0	0	0			2011-03-17 10:00:00	0	0	0	0	0	0
2011-03-17 11:00:00	0	0	0	0	0	0			2011-03-17 11:00:00	0	0	0	0	0	0
2011-03-17 12:00:00	0	0	0	0	0	0			2011-03-17 12:00:00	0	0	0	0	0	0
2011-03-17 13:00:00	0	0	0	0	0	0			2011-03-17 13:00:00	0	0	0	0	0	0
2011-03-17 14:00:00	0	0	0	0	0	0			2011-03-17 14:00:00	0	0	0	0	0	0
2011-03-17 15:00:00	0	0	0	0	0	0			2011-03-17 15:00:00	0	0	0	0	0	0
2011-03-17 16:00:00	0	0	0	0	0	0			2011-03-17 16:00:00	0	0	0	0	0	0
2011-03-17 17:00:00	0	0	0	0	0	0			2011-03-17 17:00:00	0	0	0	0	0	0
2011-03-17 18:00:00	0	0	0	0	0	0			2011-03-17 18:00:00	0	0	0	0	0	0
2011-03-17 19:00:00	0	0	0	0	0	0			2011-03-17 19:00:00	0	0	0	0	0	0
2011-03-17 20:00:00	0	0	0	0	0	0			2011-03-17 20:00:00	0	0	0	0	0	0
2011-03-17 21:00:00	0	0	0	0	0	0			2011-03-17 21:00:00	0	0	0	0	0	0
2011-03-17 22:00:00	0	0	0	0	0	0			2011-03-17 22:00:00	0	0	0	0	0	0
2011-03-17 23:00:00	0	0	0	0	0	0			2011-03-17 23:00:00	0	0	0	0	0	0
2011-03-18	0	0	0	0	0	0			2011-03-18	0	0	0	0	0	0
2011-03-18 01:00:00	0	0	0	0	0	0			2011-03-18 01:00:00	0	0	0	0	0	0
2011-03-18 02:00:00	0	0	0	0	0	0			2011-03-18 02:00:00	0	0	0	0	0	0
2011-03-18 03:00:00	0	0	0	0	0	0			2011-03-18 03:00:00	0	0	0	0	0	0
2011-03-18 04:00:00	0	0	0	0	0	0			2011-03-18 04:00:00	0	0	0	0	0	0
2011-03-18 05:00:00	0	0	0	0	0	0			2011-03-18 05:00:00	0	0	0	0	0	0
2011-03-18 06:00:00	0	0	0	0	0	0			2011-03-18 06:00:00	0	0	0	0	0	0
2011-03-18 07:00:00	0	0	0	0	0	0			2011-03-18 07:00:00	0	0	0	0	0	0
2011-03-18 08:00:00	0	0	0	0	0	0			2011-03-18 08:00:00	0	0	0	0	0	0
2011-03-18 09:00:00	0	0	0	0	0	0			2011-03-18 09:00:00	0	0	0	0	0	0
2011-03-18 10:00:00	0	0	0	0	0	0			2011-03-18 10:00:00	0	0	0	0	0	0
2011-03-18 11:00:00	0	0	0	0	0	0			2011-03-18 11:00:00	445.758	444.432	24376	8606.95	14768.6	47751.6
2011-03-18 12:00:00	141.204	140.781	7811.23	2979.01	4789.33	15579.6			2011-03-18 12:00:00	782.276	779.936	42572.5	15949.8	25723.1	84245.5
2011-03-18 13:00:00	2374.06	2366.92	33879	12875.4	20714.3	67468.8			2011-03-18 13:00:00	5404.7	5388.43	66983.1	25220	40449.8	132653
2011-03-18 14:00:00	2039.18	2033.01	23977.9	9073.14	14660.1	47711.2			2011-03-18 14:00:00	5581.74	5564.84	63131.2	23765.7	38100.3	124997
2011-03-18 15:00:00	1771.45	1766.06	20064.7	7666.42	12260.7	39991.9			2011-03-18 15:00:00	4280.81	4267.78	47740.1	18104.5	28808.5	94653.2
2011-03-18 16:00:00	61.1381	60.9509	688.637	262.85	419.925	1371.41			2011-03-18 16:00:00	1581.31	1576.46	17489.2	6614.81	10507.8	34611.8
2011-03-18 17:00:00	531.63	529.992	6019.52	2317.62	3700.02	12037.2			2011-03-18 17:00:00	2531.93	2524.13	28036.5	10752.4	16894.8	55683.7
2011-03-18 18:00:00	798.906	796.43	8925.5	3425.86	5522.37	17873.7			2011-03-18 18:00:00	1367.64	1363.4	14261	5528.46	8658.02	28447.4
2011-03-18 19:00:00	3135.76	3125.99	38946.1	13573.7	26131.1	78650.9			2011-03-18 19:00:00	1881.11	1875.25	23271.3	8169.51	15553.1	46993.9
2011-03-18 20:00:00	436.885	435.515	5659.38	1966.48	3939.91	11565.8			2011-03-18 20:00:00	307.699	306.735	3913.48	1370.13	2689.99	7973.6
2011-03-18 21:00:00	1.06858	1.06521	22.0324	6.11073	22.0119	50.155			2011-03-18 21:00:00	109.737	109.391	1042.2	397.662	628.95	2068.82
2011-03-18 22:00:00	0	0	0	0	0	0			2011-03-18 22:00:00	2.52705	2.51904	23.9423	8.90893	14.3926	47.2438
2011-03-18 23:00:00	0	0	0	0	0	0			2011-03-18 23:00:00	7.86655	7.84147	74.4128	27.2382	44.7358	146.387
2011-03-19	0	0	0	0	0	0			2011-03-19	119.649	119.265	1126.12	419.726	676.651	2222.5
2011-03-19 01:00:00	408.827	407.509	3890.25	1529.7	2355.62	7775.57			2011-03-19 01:00:00	5417.9	5400.43	51033.1	20152.3	30706.7	101892
2011-03-19 02:00:00	645.252	643.16	6365.6	2464.71	3988.53	12818.8			2011-03-19 02:00:00	3591.77	3580.13	34438.3	12905.7	21062.7	68406.7
2011-03-19 03:00:00	9.98987	9.9573	98.4233	36.5546	61.8009	196.779			2011-03-19 03:00:00	1307.05	1302.79	12282.5	4569.98	7405.15	24257.7
2011-03-19 04:00:00	4186.99	4173.27	41083.3	15704.1	25738.2	82525.6			2011-03-19 04:00:00	9173.6	9143.53	87277.2	33229.4	53258	173764
2011-03-19 05:00:00	8555.39	8527.19	64653.4	24942.4	40348.8	129945			2011-03-19 05:00:00	11632.8	11594.5	84114	32474.6	51337.2	167926
2011-03-19 06:00:00	12005.2	11965.4	86218.5	33507	53372.9	173098			2011-03-19 06:00:00	11472.3	11434.3	80593.7	31501.3	49008.2	161103
2011-03-19 07:00:00	2306.16	2298.47	16957.6	6524.94	10712.5	34195.1			2011-03-19 07:00:00	2874.8	2865.23	20448.9	8017.06	12591.7	41057.7
2011-03-19 08:00:00	173.332	172.751	1227.23	474.364	753.685	2455.28			2011-03-19 08:00:00	159.093	158.561	1111.45	421.639	674.522	2207.61
2011-03-19 09:00:00	1194.69	1190.66	8415.37	3314.49	5156.95	16886.8			2011-03-19 09:00:00	987.012	983.689	6899.68	2621.68	4198.26	13719.6
2011-03-19 10:00:00	0	0	0	0	0	0			2011-03-19 10:00:00	0	0	0	0	0	0
2011-03-19 11:00:00	0	0	0	0	0	0			2011-03-19 11:00:00	0	0	0	0	0	0
2011-03-19 12:00:00	0	0	0	0	0	0			2011-03-19 12:00:00	0	0	0	0	0	0
2011-03-19 13:00:00	0	0	0	0	0	0			2011-03-19 13:00:00	0	0	0	0	0	0
2011-03-19 14:00:00	0	0	0	0	0	0			2011-03-19 14:00:00	0	0	0	0	0	0
2011-03-19 15:00:00	0	0	0	0	0	0			2011-03-19 15:00:00	0	0	0	0	0	0
2011-03-19 16:00:00	0	0	0	0	0	0			2011-03-19 16:00:00	0	0	0	0	0	0
2011-03-19 17:00:00	0	0	0	0	0	0			2011-03-19 17:00:00	0	0	0	0	0	0
2011-03-19 18:00:00	0	0	0	0	0	0			2011-03-19 18:00:00	0	0	0	0	0	0
2011-03-19 19:00:00	0	0	0	0	0	0			2011-03-19 19:00:00	1.26922e-08	1.26472e-08	5.29016e-08	2.11297e-08	3.17459e-08	1.05777e-07
2011-03-19 20:00:00	4.47778	4.46183	20.4309	8.20145	13.427	42.0594			2011-03-19 20:00:00	13.0793	13.0327	57.2596	22.9679	36.0687	116.296
2011-03-19 21:00:00	0.000214243	0.000213476	0.000918152	0.000367431	0.000567962	0.00185355			2011-03-19 21:00:00	0.00402536	0.00401095	0.0197293	0.00793182	0.0137699	0.0414309
2011-03-19 22:00:00	0	0	0	0	0	0			2011-03-19 22:00:00	0	0	0	0	0	0
2011-03-19 23:00:00	0	0	0	0	0	0			2011-03-19 23:00:00	0	0	0	0	0	0
2011-03-20	0	0	0	0	0	0			2011-03-20	0	0	0	0	0	0
2011-03-20 01:00:00	0	0	0	0	0	0			2011-03-20 01:00:00	0.00341533	0.00340285	0.0148438	0.00305806	0.00899595	0.0268978
2011-03-20 02:00:00	0	0	0	0	0	0			2011-03-20 02:00:00	1.62135e-05	1.6154e-05	6.82715e-05	1.94863e-05	4.11482e-05	0.000128906
2011-03-20 03:00:00	0	0	0	0	0	0			2011-03-20 03:00:00	0.010426	0.0103875	0.0448914	0.0174187	0.0281226	0.0904327
2011-03-20 04:00:00	0	0	0	0	0	0			2011-03-20 04:00:00	79.3071	79.0131	331.162	130.966	202.316	664.445
2011-03-20 05:00:00	0	0	0	0	0	0			2011-03-20 05:00:00	68.9295	68.6727	290.755	115.033	179.703	585.492
2011-03-20 06:00:00	0	0	0	0	0	0			2011-03-20 06:00:00	0.00021529	0.000214485	0.000889412	0.00034747	0.000539371	0.00177625
2011-03-20 07:00:00	0	0	0	0	0	0			2011-03-20 07:00:00	0	0	0	0	0	0
2011-03-20 08:00:00	0	0	0	0	0	0			2011-03-20 08:00:00	0	0	0	0	0	0
2011-03-20 09:00:00	0	0	0	0	0	0			2011-03-20 09:00:00	0.131822	0.131321	0.541357	0.214291	0.327699	1.08335
2011-03-20 10:00:00	4.25722e-07	4.24099e-07	2.23907e-06	8.91145e-07	1.34616e-06	4.47637e-06			2011-03-20 10:00:00	1067.82	1063.74	5761.59	2263.7	3539	11564.3
2011-03-20 11:00:00	486.404	484.54	2647.55	1040.37	1640.25	5328.17			2011-03-20 11:00:00	3289.97	3277.36	17702.5	6944.06	10857.9	35504.4
2011-03-20 12:00:00	5195.22	5175.22	28220.6	10874.6	17463.2	56558.5			2011-03-20 12:00:00	3498.86	3485.39	18763.2	7225.96	11488.8	37478
2011-03-20 13:00:00	3322.91	3310.06	17989	6848.65	11106.4	35944			2011-03-20 13:00:00	2495.59	2485.94	13306.1	5057.05	8112.37	26475.6
2011-03-20 14:00:00	412.005	410.404	2213.55	845.54	1361.11	4420.19			2011-03-20 14:00:00	1207.38	1202.68	6373.61	2394.14	3862.13	12629.9
2011-03-20 15:00:00	0.441709	0.439985	1.88496	0.546281	1.18165	3.61289			2011-03-20 15:00:00	22.4601	22.3724	116.976	42.559	70.4175	229.953
2011-03-20 16:00:00	0.979869	0.976027	4.197	1.23817	2.64563	8.0808			2011-03-20 16:00:00	0.876251	0.872815	4.00456	1.28605	2.48385	7.77447
2011-03-20 17:00:00	1.21224	1.20746	5.41496	1.43715	3.38212	10.2342			2011-03-20 17:00:00	164.002	163.356	861.349	318.613	519.409	1699.37
2011-03-20 18:00:00	1462.31	1456.52	8144.69	2852.47	5153.79	16151			2011-03-20 18:00:00	4812.02	4792.98	25538.5	9459.95	15575	50573.4
2011-03-20 19:00:00	13797.1	13742.3	74796.8	27861.1	46505.3	149163			2011-03-20 19:00:00	9682.86	9644.37	51260.7	19665.3	31310.5	102236
2011-03-20 20:00:00	12094.9	12046.6	64503	25141.1	39676.5	129321			2011-03-20 20:00:00	9228.12	9191.27	49637.3	19093.2	30805.2	99535.8
2011-03-20 21:00:00	259.143	258.104	1458.13	483.652	938.34	2880.12			2011-03-20 21:00:00	320.247	318.963	1837.84	614.835	1206.21	3658.88
2011-03-20 22:00:00	5.06842	5.048	31.7477	6.90178	22.1812	60.8307			2011-03-20 22:00:00	9.51016	9.47185	60.6836	14.3299	43.5315	118.545
2011-03-20 23:00:00	3.08121	3.06875	18.0714	5.04917	13.613	36.7336			2011-03-20 23:00:00	4.0071	3.99089	24.731	6.39413	19.0688	50.194
2011-03-21	0.793833	0.790607	4.65403	1.30681	4.26211	10.223			2011-03-21	1.1028	1.09832	6.64878	1.9441	5.94467	14.5375
2011-03-21 01:00:00	0.129947	0.129416	0.749803	1.36905	3.02507	5.14393			2011-03-21 01:00:00	0.12329	0.122786	0.675441	1.0819	2.3486	4.10594
2011-03-21 02:00:00	0.023575	0.0234784	0.10854	2.83069	6.12928	9.06851			2011-03-21 02:00:00	0.068552	0.0682709	0.331214	1.57921	3.53328	5.4437
2011-03-21 03:00:00	0.0883655	0.0880016	0.395959	2.6336	5.65665	8.6862			2011-03-21 03:00:00	0.0801337	0.0798037	0.434978	1.83775	3.87873	6.15146
2011-03-21 04:00:00	0.306978	0.305708	1.70717	2.75009	5.98385	10.4411			2011-03-21 04:00:00	0.170575	0.169869	0.916107	1.83503	4.02138	6.77251
2011-03-21 05:00:00	0.164157	0.163475	1.01272	2.15511	5.4277	8.59554			2011-03-21 05:00:00	0.174419	0.173694	1.02653	1.75407	5.58668	8.36728
2011-03-21 06:00:00	0.0511006	0.0508874	0.32606	1.65182	4.71008	6.68796			2011-03-21 06:00:00	0.0767554	0.0764352	0.482049	1.0028	2.85793	4.34277
2011-03-21 07:00:00	0.0220457	0.0219534	0.0925698	0.543748	1.85977	2.49608			2011-03-21 07:00:00	0.0253303	0.0252242	0.119161	0.598203	1.80514	2.52251
2011-03-21 08:00:00	0.0134095	0.0133531	0.0761139	0.367684	1.21183	1.65563			2011-03-21 08:00:00	0.022333	0.022239	0.11242	0.263324	0.82717	1.20291
2011-03-21 09:00:00	0.000746843	0.000743688	0.00452913	0.179313	0.548587	0.732428			2011-03-21 09:00:00	0.00435677	0.00433837	0.023646	0.221373	0.69509	0.94011
2011-03-21 10:00:00	0.00522212	0.00519996	0.0420491	0.164995	0.767491	0.974536			2011-03-21 10:00:00	0.00454846	0.00452916	0.0310372	0.139566	0.452064	0.622667
2011-03-21 11:00:00	0.000363706	0.000362156	0.00309605	0.0273585	0.124026	0.154481			2011-03-21 11:00:00	0.000502518	0.000500377	0.00420847	0.00736646	0.0299201	0.041495
2011-03-21 12:00:00	0	0	0	0	0	0			2011-03-21 12:00:00	0	0	0	0	0	0
2011-03-21 13:00:00	0	0	0	0	0	0			2011-03-21 13:00:00	0	0	0	0	0	0
2011-03-21 14:00:00	0	0	0	0	0	0			2011-03-21 14:00:00	0	0	0	0	0	0
2011-03-21 15:00:00	0	0	0	0	0	0			2011-03-21 15:00:00	0	0	0	0	0	0
2011-03-21 16:00:00	0	0	0	0	0	0			2011-03-21 16:00:00	0	0	0	0	0	0
2011-03-21 17:00:00	0	0	0	0	0	0			2011-03-21 17:00:00	0	0	0	0	0	0
2011-03-21 18:00:00	0	0	0	0	0	0			2011-03-21 18:00:00	0	0	0	0	0	0
2011-03-21 19:00:00	0	0	0	0	0	0			2011-03-21 19:00:00	0	0	0	0	0	0
2011-03-21 20:00:00	0	0	0	0	0	0			2011-03-21 20:00:00	0	0	0	0	0	0
2011-03-21 21:00:00	0	0	0	0	0	0			2011-03-21 21:00:00	0	0	0	0	0	0
2011-03-21 22:00:00	0	0	0	0	0	0			2011-03-21 22:00:00	0	0	0	0	0	0
2011-03-21 23:00:00	0	0	0	0	0	0			2011-03-21 23:00:00	0	0	0	0	0	0
2011-03-22	0	0	0	0	0	0			2011-03-22	0	0	0	0	0	0
2011-03-22 01:00:00	0	0	0	0	0	0			2011-03-22 01:00:00	0	0	0	0	0	0
2011-03-22 02:00:00	0	0	0	0	0	0			2011-03-22 02:00:00	7.90344e-10	7.86765e-10	3.05161e-09	3.89122e-06	7.52274e-06	1.1417e-05
2011-03-22 03:00:00	0	0	0	0	0	0			2011-03-22 03:00:00	0	0	0	0	0	0
2011-03-22 04:00:00	0	0	0	0	0	0			2011-03-22 04:00:00	1.78392e-06	1.77578e-06	7.50701e-06	7.57768e-07	1.15081e-05	1.97729e-05
2011-03-22 05:00:00	0	0	0	0	0	0			2011-03-22 05:00:00	0	0	0	0	0	0
2011-03-22 06:00:00	0	0	0	0	0	0			2011-03-22 06:00:00	0	0	0	0	0	0
2011-03-22 07:00:00	0.000216355	0.000215356	0.00126465	0.000545766	0.00408803	0.00589844			2011-03-22 07:00:00	0.000780571	0.000776966	0.00455528	0.0019661	0.0147054	0.0212268
2011-03-22 08:00:00	0	0	0	0	0	0			2011-03-22 08:00:00	1.85486e-06	1.84626e-06	7.44256e-06	4.52927e-05	0.000158958	0.000211693
2011-03-22 09:00:00	0	0	0	0	0	0			2011-03-22 09:00:00	1.1693e-06	1.16386e-06	5.29721e-06	2.45285e-05	8.40313e-05	0.000113857
2011-03-22 10:00:00	0	0	0	0	0	0			2011-03-22 10:00:00	0	0	0	0	0	0
2011-03-22 11:00:00	0	0	0	0	0	0			2011-03-22 11:00:00	0	0	0	0	0	0
2011-03-22 12:00:00	0	0	0	0	0	0			2011-03-22 12:00:00	0	0	0	0	0	0
2011-03-22 13:00:00	0	0	0	0	0	0			2011-03-22 13:00:00	0	0	0	0	0	0
2011-03-22 14:00:00	7.42873e-07	7.39349e-07	6.55543e-05	2.63164e-05	4.07229e-05	0.000132594			2011-03-22 14:00:00	48.697	48.466	4229.53	1664.35	2590.56	8484.44
2011-03-22 15:00:00	0.0416491	0.0414508	3.60373	1.42799	2.20449	7.23621			2011-03-22 15:00:00	90.9782	90.5451	7856.02	3094.01	4794.62	15744.6
2011-03-22 16:00:00	21.2428	21.1413	1849.51	732.523	1139.05	3721.08			2011-03-22 16:00:00	99.4845	99.0091	8577.67	3387.67	5238.1	17203.4
2011-03-22 17:00:00	165.118	164.326	14353.4	5663.08	8840.04	28856.5			2011-03-22 17:00:00	105.456	104.95	9073.84	3573.28	5539.87	18187
2011-03-22 18:00:00	170.517	169.696	14822.8	5814.13	9139.73	29776.7			2011-03-22 18:00:00	97.8553	97.3842	8395.94	3285.02	5118.78	16799.7
2011-03-22 19:00:00	107.347	106.828	9307.47	3657.76	5734.15	18699.4			2011-03-22 19:00:00	86.8679	86.4481	7422.89	2909.89	4516.06	14848.8
2011-03-22 20:00:00	28.7007	28.5615	2481.19	974.366	1527.02	4982.58			2011-03-22 20:00:00	66.9252	66.6006	5696.1	2228.02	3458.94	11383.1
2011-03-22 21:00:00	4.88619	4.8624	421.551	165.353	259.388	846.292			2011-03-22 21:00:00	50.8014	50.5541	4301.14	1672.16	2603.54	8576.84
2011-03-22 22:00:00	0.00575637	0.00572825	0.491362	0.192368	0.299984	0.983714			2011-03-22 22:00:00	8.70778	8.66523	732.869	276.259	441.223	1450.35
2011-03-22 23:00:00	0	0	0	0	0	0			2011-03-22 23:00:00	0	0	0	0	0	0
2011-03-23	0	0	0	0	0	0			2011-03-23	0	0	0	0	0	0
2011-03-23 01:00:00	9.9857e-05	9.93638e-05	0.011367	0.0662687	0.20683	0.284466			2011-03-23 01:00:00	0.000486239	0.000483837	0.0392254	0.163462	0.409549	0.612236
2011-03-23 02:00:00	0.000220554	0.00021946	0.0235114	1.41799	4.39369	5.83519			2011-03-23 02:00:00	0.000332734	0.000331085	0.0374562	1.29713	3.80901	5.1436
2011-03-23 03:00:00	0.0010652	0.0010599	0.138343	3.21227	10.8631	14.2137			2011-03-23 03:00:00	0.0013804	0.00137353	0.152604	3.17262	10.6168	13.9421
2011-03-23 04:00:00	0.000114929	0.000114355	0.0138247	0.0455304	0.142944	0.202299			2011-03-23 04:00:00	0.00021331	0.000212245	0.026289	0.152595	0.467201	0.646085
2011-03-23 05:00:00	0	0	0	0	0	0			2011-03-23 05:00:00	0	0	0	0	0	0
2011-03-23 06:00:00	0	0	0	0	0	0			2011-03-23 06:00:00	0	0	0	0	0	0
2011-03-23 07:00:00	0	0	0	0	0	0			2011-03-23 07:00:00	0	0	0	0	0	0
2011-03-23 08:00:00	0	0	0	0	0	0			2011-03-23 08:00:00	0	0	0	0	0	0
2011-03-23 09:00:00	0	0	0	0	0	0			2011-03-23 09:00:00	0	0	0	0	0	0
2011-03-23 10:00:00	0	0	0	0	0	0			2011-03-23 10:00:00	0	0	0	0	0	0
2011-03-23 11:00:00	0	0	0	0	0	0			2011-03-23 11:00:00	0	0	0	0	0	0
2011-03-23 12:00:00	0	0	0	0	0	0			2011-03-23 12:00:00	0	0	0	0	0	0
2011-03-23 13:00:00	0	0	0	0	0	0			2011-03-23 13:00:00	0	0	0	0	0	0
2011-03-23 14:00:00	0	0	0	0	0	0			2011-03-23 14:00:00	0	0	0	0	0	0
2011-03-23 15:00:00	0	0	0	0	0	0			2011-03-23 15:00:00	0	0	0	0	0	0
2011-03-23 16:00:00	0	0	0	0	0	0			2011-03-23 16:00:00	0	0	0	0	0	0
2011-03-23 17:00:00	0	0	0	0	0	0			2011-03-23 17:00:00	0	0	0	0	0	0
2011-03-23 18:00:00	0	0	0	0	0	0			2011-03-23 18:00:00	0	0	0	0	0	0
2011-03-23 19:00:00	0	0	0	0	0	0			2011-03-23 19:00:00	0	0	0	0	0	0
2011-03-23 20:00:00	0	0	0	0	0	0			2011-03-23 20:00:00	0	0	0	0	0	0
2011-03-23 21:00:00	0	0	0	0	0	0			2011-03-23 21:00:00	0	0	0	0	0	0
2011-03-23 22:00:00	0	0	0	0	0	0			2011-03-23 22:00:00	0	0	0	0	0	0
2011-03-23 23:00:00	0	0	0	0	0	0			2011-03-23 23:00:00	0	0	0	0	0	0
2011-03-24	0	0	0	0	0	0			2011-03-24	0	0	0	0	0	0
2011-03-24 01:00:00	0	0	0	0	0	0			2011-03-24 01:00:00	0	0	0	0	0	0
2011-03-24 02:00:00	0	0	0	0	0	0			2011-03-24 02:00:00	0	0	0	0	0	0
2011-03-24 03:00:00	0	0	0	0	0	0			2011-03-24 03:00:00	0	0	0	0	0	0
2011-03-24 04:00:00	0	0	0	0	0	0			2011-03-24 04:00:00	0	0	0	0	0	0
2011-03-24 05:00:00	0.286244	0.284688	25.5437	10.1081	18.2351	53.8868			2011-03-24 05:00:00	0.280952	0.279424	24.7075	9.71399	17.3512	51.7727
2011-03-24 06:00:00	0.593867	0.590627	61.628	24.5445	49.5039	135.676			2011-03-24 06:00:00	0.657857	0.654267	66.477	25.956	52.443	144.876
2011-03-24 07:00:00	0.0776758	0.0772505	8.61953	3.03512	7.41138	19.066			2011-03-24 07:00:00	0.169313	0.168386	16.2035	5.85096	12.5934	34.6478
2011-03-24 08:00:00	0.272121	0.270627	8.24557	2.9143	5.32579	16.4857			2011-03-24 08:00:00	15.7538	15.6672	375.377	131.924	225.99	733.291
2011-03-24 09:00:00	6.55215	6.51605	185.139	69.3234	115.691	370.153			2011-03-24 09:00:00	40.9447	40.719	1000	369.731	606.573	1976.31
2011-03-24 10:00:00	7.06638	7.02731	192.791	71.2215	120.191	384.204			2011-03-24 10:00:00	33.3111	33.127	817.407	306.965	497.344	1621.72
2011-03-24 11:00:00	7.99279	7.94846	209.455	77.1889	130.09	416.734			2011-03-24 11:00:00	31.976	31.7987	771.815	289.326	468.232	1529.37
2011-03-24 12:00:00	2.97716	2.9606	79.0996	28.9395	49.3439	157.383			2011-03-24 12:00:00	23.8038	23.6714	567.667	211.916	343.642	1123.22
2011-03-24 13:00:00	0.482351	0.479659	13.5319	4.93469	8.56457	27.0312			2011-03-24 13:00:00	15.4307	15.3446	364.173	134.898	219.809	718.88
2011-03-24 14:00:00	0.073053	0.0726439	3.68418	1.32214	2.45709	7.46341			2011-03-24 14:00:00	9.04982	8.99914	212.371	78.8654	127.816	419.052
2011-03-24 15:00:00	0.0831933	0.082726	7.43168	2.41874	5.41141	15.2618			2011-03-24 15:00:00	5.40828	5.3779	129.749	47.7945	78.5323	256.076
2011-03-24 16:00:00	0.072821	0.0724106	6.63017	2.0491	4.79403	13.4733			2011-03-24 16:00:00	2.28356	2.27069	56.6442	20.7881	34.5209	111.953
2011-03-24 17:00:00	0.0547462	0.0544367	4.74694	1.39998	3.49744	9.64436			2011-03-24 17:00:00	0.18485	0.183805	8.62053	2.75333	5.91724	17.2911
2011-03-24 18:00:00	0.0483844	0.04811	3.72667	1.49708	3.60671	8.83046			2011-03-24 18:00:00	0.0616759	0.0613261	4.90301	1.91173	4.7659	11.5806
2011-03-24 19:00:00	0.0261527	0.0260039	1.92255	0.653894	1.90915	4.48559			2011-03-24 19:00:00	0.0414819	0.0412459	3.38789	1.42011	4.15826	8.96626
2011-03-24 20:00:00	0.00663962	0.00660173	0.774947	0.280204	1.16123	2.21638			2011-03-24 20:00:00	0.011947	0.0118788	1.15376	0.495599	1.59768	3.24704
2011-03-24 21:00:00	6.53827e-06	6.50085e-06	0.000614923	0.0242601	0.114883	0.139758			2011-03-24 21:00:00	0.0158428	0.0157521	0.383705	0.331008	0.9054	1.62011
2011-03-24 22:00:00	0.0113947	0.0113292	0.909651	0.767798	2.19702	3.87447			2011-03-24 22:00:00	2.2098	2.19711	51.2777	19.2929	32.5534	103.124
2011-03-24 23:00:00	0.00947487	0.0094203	0.503312	0.405581	1.42032	2.32921			2011-03-24 23:00:00	5.86924	5.83543	135.511	50.6089	83.7958	269.916
2011-03-25	0.0274503	0.0272917	3.44761	0.75952	3.42025	7.62737			2011-03-25	2.66443	2.64903	48.0653	18.2978	30.3293	96.6924
2011-03-25 01:00:00	1.28357	1.27613	21.2946	8.02178	13.8182	43.1346			2011-03-25 01:00:00	101.443	100.855	1640.54	636.893	987.94	3265.37
2011-03-25 02:00:00	8.94748	8.89546	149.748	54.7085	93.0295	297.486			2011-03-25 02:00:00	121.025	120.322	1980.34	747.993	1205.86	3934.2
2011-03-25 03:00:00	2.78909e-05	2.77282e-05	0.00266543	0.0409047	0.0950712	0.138641			2011-03-25 03:00:00	0.000118809	0.000118116	0.00467185	0.021136	0.0537794	0.0795872
2011-03-25 04:00:00	0	0	0	0	0	0			2011-03-25 04:00:00	0	0	0	0	0	0
2011-03-25 05:00:00	4.21762e-09	4.19288e-09	4.82181e-07	0.0246671	0.0703916	0.0950592			2011-03-25 05:00:00	3.40633e-09	3.38635e-09	3.89454e-07	0.0199231	0.0568577	0.0767811
2011-03-25 06:00:00	0	0	0	0	0	0			2011-03-25 06:00:00	0	0	0	0	0	0
2011-03-25 07:00:00	0	0	0	0	0	0			2011-03-25 07:00:00	0.164814	0.163842	2.61592	1.04005	1.56737	5.22335
2011-03-25 08:00:00	0	0	0	0	0	0			2011-03-25 08:00:00	0.696497	0.692373	11.0485	4.39179	6.627	22.0673
2011-03-25 09:00:00	0.00295955	0.00294198	0.0469968	0.0186875	0.0282546	0.0939388			2011-03-25 09:00:00	61.537	61.1715	993.552	391.116	605.43	1990.1
2011-03-25 10:00:00	0.866095	0.860936	14.0989	5.5573	8.66502	28.3213			2011-03-25 10:00:00	218.047	216.748	3516.97	1378.94	2143.7	7039.61
2011-03-25 11:00:00	88.8836	88.3526	1448.35	566.332	892.249	2906.93			2011-03-25 11:00:00	255.149	253.624	4111.88	1604.63	2509.89	8226.4
2011-03-25 12:00:00	322.143	320.212	5245.67	2028.16	3232.39	10506.2			2011-03-25 12:00:00	239.66	238.224	3849.92	1483.66	2346.01	7679.59
2011-03-25 13:00:00	288.621	286.886	4685.28	1802.93	2881.33	9369.54			2011-03-25 13:00:00	191.984	190.83	3072.2	1177.06	1867.4	6116.66
2011-03-25 14:00:00	189.988	188.842	3074.54	1180.5	1887.78	6142.82			2011-03-25 14:00:00	160.583	159.615	2559.89	976.517	1552.43	5088.84
2011-03-25 15:00:00	92.6472	92.0871	1496.02	572.973	918.559	2987.55			2011-03-25 15:00:00	132.117	131.318	2098.57	796.588	1270.97	4166.13
2011-03-25 16:00:00	15.5838	15.4893	252.072	94.1454	154.987	501.204			2011-03-25 16:00:00	87.5048	86.9743	1382.74	517.583	835.508	2735.84
2011-03-25 17:00:00	0.580792	0.57726	9.98162	2.91266	6.31423	19.2085			2011-03-25 17:00:00	59.9678	59.6031	940.265	347.37	565.654	1853.29
2011-03-25 18:00:00	0.1247	0.12394	3.62832	0.903393	2.3719	6.90361			2011-03-25 18:00:00	48.0712	47.778	752.025	275.012	452.072	1479.11
2011-03-25 19:00:00	8.76269	8.70909	142.119	53.9992	88.1487	284.267			2011-03-25 19:00:00	121.528	120.785	1908.06	717.855	1152.8	3778.71
2011-03-25 20:00:00	33.166	32.9625	536.177	203.112	332.555	1071.85			2011-03-25 20:00:00	182.761	181.64	2873.98	1085.61	1741.25	5700.84
2011-03-25 21:00:00	0.758154	0.753489	12.3063	4.47088	7.6682	24.4454			2011-03-25 21:00:00	95.2186	94.6328	1485.45	547.936	895.367	2928.76
2011-03-25 22:00:00	0.0375674	0.0373356	0.984268	0.251607	0.752151	1.98803			2011-03-25 22:00:00	21.819	21.6844	339.135	126.155	204.025	669.316
2011-03-25 23:00:00	0	0	0	0	0	0			2011-03-25 23:00:00	0.000699375	0.000695047	0.065352	0.00944537	0.0832421	0.158039
2011-03-26	0.000183665	0.000182525	0.0166027	0.0557528	0.562258	0.634613			2011-03-26	1.33333	1.32506	20.638	7.71636	12.5615	40.9158
2011-03-26 01:00:00	0.232729	0.231281	3.74916	1.28332	2.33473	7.3672			2011-03-26 01:00:00	167.967	166.921	2606.95	983.722	1568.26	5158.93
2011-03-26 02:00:00	0.547497	0.544079	9.10109	2.81606	6.36548	18.2826			2011-03-26 02:00:00	8.33075	8.27875	134.392	42.3307	83.457	260.179
2011-03-26 03:00:00	0.00137572	0.0013671	0.031046	0.681517	3.09035	3.80292			2011-03-26 03:00:00	0.0149199	0.0148266	0.261938	0.663698	3.06938	3.99502
2011-03-26 04:00:00	0.000857727	0.000852343	0.0199263	1.17023	4.51813	5.70828			2011-03-26 04:00:00	0.00122545	0.00121776	0.0288838	1.00204	4.35427	5.38519
2011-03-26 05:00:00	0.000162236	0.000161215	0.00494317	0.419564	1.68453	2.10904			2011-03-26 05:00:00	0.000143624	0.00014272	0.00447081	0.335369	1.32686	1.6667
2011-03-26 06:00:00	0.000111167	0.000110465	0.00353834	0.238571	1.20024	1.44235			2011-03-26 06:00:00	9.85131e-05	9.78912e-05	0.00330818	0.249719	1.13743	1.39045
2011-03-26 07:00:00	5.90969e-05	5.87227e-05	0.00168965	0.175361	0.728305	0.905355			2011-03-26 07:00:00	0.000133899	0.000133052	0.00415809	0.248942	1.03768	1.29078
2011-03-26 08:00:00	1.24402e-07	1.23612e-07	5.03637e-06	0.0985832	0.370098	0.468686			2011-03-26 08:00:00	4.7105e-06	4.68059e-06	0.00012444	0.0890783	0.31735	0.406553
2011-03-26 09:00:00	2.77924e-07	2.76155e-07	4.61012e-06	0.0644075	0.145584	0.209996			2011-03-26 09:00:00	2.00242e-07	1.98968e-07	3.33816e-06	0.0597214	0.123494	0.183219
2011-03-26 10:00:00	0	0	0	0	0	0			2011-03-26 10:00:00	3.9266e-09	3.90153e-09	6.51671e-08	0.000293027	0.000538603	0.000831695
2011-03-26 11:00:00	0	0	0	0	0	0			2011-03-26 11:00:00	0	0	0	0	0	0
2011-03-26 12:00:00	0	0	0	0	0	0			2011-03-26 12:00:00	0	0	0	0	0	0
2011-03-26 13:00:00	0	0	0	0	0	0			2011-03-26 13:00:00	0	0	0	0	0	0
2011-03-26 14:00:00	0	0	0	0	0	0			2011-03-26 14:00:00	0	0	0	0	0	0
2011-03-26 15:00:00	0	0	0	0	0	0			2011-03-26 15:00:00	0	0	0	0	0	0
2011-03-26 16:00:00	0	0	0	0	0	0			2011-03-26 16:00:00	0	0	0	0	0	0
2011-03-26 17:00:00	0	0	0	0	0	0			2011-03-26 17:00:00	0	0	0	0	0	0
2011-03-26 18:00:00	0	0	0	0	0	0			2011-03-26 18:00:00	0	0	0	0	0	0
2011-03-26 19:00:00	0	0	0	0	0	0			2011-03-26 19:00:00	0	0	0	0	0	0
2011-03-26 20:00:00	0	0	0	0	0	0			2011-03-26 20:00:00	0.136695	0.135798	3.31522	1.31798	1.99215	6.62536
2011-03-26 21:00:00	96.9345	96.2966	2434.67	930.122	1513.77	4878.56			2011-03-26 21:00:00	60.0555	59.6603	1495.76	579.119	922.711	2997.59
2011-03-26 22:00:00	9.73766	9.67341	255.109	97.1562	165.669	517.934			2011-03-26 22:00:00	5.95272	5.91345	156.664	60.0963	102.297	319.058
2011-03-26 23:00:00	0.514456	0.511053	15.5017	5.56182	11.4497	32.5133			2011-03-26 23:00:00	0.431366	0.428512	13.1808	4.70811	9.85103	27.7399
2011-03-27	0.000570882	0.000567094	0.0171819	0.00644642	0.0126993	0.0363277			2011-03-27	0.0104362	0.010367	0.348625	0.128226	0.279741	0.756592
2011-03-27 01:00:00	0	0	0	0	0	0			2011-03-27 01:00:00	0	0	0	0	0	0
2011-03-27 02:00:00	0	0	0	0	0	0			2011-03-27 02:00:00	0	0	0	0	0	0
2011-03-27 03:00:00	0	0	0	0	0	0			2011-03-27 03:00:00	0	0	0	0	0	0
2011-03-27 04:00:00	0	0	0	0	0	0			2011-03-27 04:00:00	0	0	0	0	0	0
2011-03-27 05:00:00	0	0	0	0	0	0			2011-03-27 05:00:00	0	0	0	0	0	0
2011-03-27 06:00:00	0	0	0	0	0	0			2011-03-27 06:00:00	0	0	0	0	0	0
2011-03-27 07:00:00	0	0	0	0	0	0			2011-03-27 07:00:00	0	0	0	0	0	0
2011-03-27 08:00:00	0	0	0	0	0	0			2011-03-27 08:00:00	0	0	0	0	0	0
2011-03-27 09:00:00	0	0	0	0	0	0			2011-03-27 09:00:00	0	0	0	0	0	0
2011-03-27 10:00:00	0	0	0	0	0	0			2011-03-27 10:00:00	0	0	0	0	0	0
2011-03-27 11:00:00	0	0	0	0	0	0			2011-03-27 11:00:00	0	0	0	0	0	0
2011-03-27 12:00:00	0	0	0	0	0	0			2011-03-27 12:00:00	0	0	0	0	0	0
2011-03-27 13:00:00	0	0	0	0	0	0			2011-03-27 13:00:00	0	0	0	0	0	0
2011-03-27 14:00:00	0	0	0	0	0	0			2011-03-27 14:00:00	0	0	0	0	0	0
2011-03-27 15:00:00	0	0	0	0	0	0			2011-03-27 15:00:00	0	0	0	0	0	0
2011-03-27 16:00:00	0	0	0	0	0	0			2011-03-27 16:00:00	0	0	0	0	0	0
2011-03-27 17:00:00	0	0	0	0	0	0			2011-03-27 17:00:00	0	0	0	0	0	0
2011-03-27 18:00:00	0	0	0	0	0	0			2011-03-27 18:00:00	0	0	0	0	0	0
2011-03-27 19:00:00	0	0	0	0	0	0			2011-03-27 19:00:00	0	0	0	0	0	0
2011-03-27 20:00:00	0	0	0	0	0	0			2011-03-27 20:00:00	0	0	0	0	0	0
2011-03-27 21:00:00	0	0	0	0	0	0			2011-03-27 21:00:00	0	0	0	0	0	0
2011-03-27 22:00:00	0	0	0	0	0	0			2011-03-27 22:00:00	0	0	0	0	0	0
2011-03-27 23:00:00	0	0	0	0	0	0			2011-03-27 23:00:00	0	0	0	0	0	0
2011-03-28	0.000260113	0.000258276	0.00601808	0.00240606	0.00363422	0.0120584			2011-03-28	0.340704	0.338298	8.00936	3.19813	4.89154	16.099
2011-03-28 01:00:00	14.7402	14.6358	350.864	139.4	217.842	708.106			2011-03-28 01:00:00	20.6397	20.4936	485.927	193.501	298.319	977.746
2011-03-28 02:00:00	0.526415	0.522679	12.6833	4.94741	7.93557	25.5663			2011-03-28 02:00:00	0.557546	0.553589	13.2711	5.22841	8.21734	26.7169
2011-03-28 03:00:00	0	0	0	0	0	0			2011-03-28 03:00:00	0.00236273	0.00234592	0.0846245	0.0315619	0.0515504	0.167737
2011-03-28 04:00:00	0	0	0	0	0	0			2011-03-28 04:00:00	0	0	0	0	0	0
2011-03-28 05:00:00	0	0	0	0	0	0			2011-03-28 05:00:00	0	0	0	0	0	0
2011-03-28 06:00:00	0	0	0	0	0	0			2011-03-28 06:00:00	0	0	0	0	0	0
2011-03-28 07:00:00	0	0	0	0	0	0			2011-03-28 07:00:00	0	0	0	0	0	0
2011-03-28 08:00:00	0	0	1.98028	0.770132	1.20323	3.95365			2011-03-28 08:00:00	12.3249	12.2361	1028.58	382.37	620.435	2031.38
2011-03-28 09:00:00	30.4204	30.2007	3031.31	1168.97	1862.61	6062.9			2011-03-28 09:00:00	110.68	109.881	2584.28	991.962	1570.6	5146.85
2011-03-28 10:00:00	468.914	465.52	1650.16	640.304	1009.18	3299.64			2011-03-28 10:00:00	309.501	307.26	830.363	320.932	505.225	1656.52
2011-03-28 11:00:00	451.903	448.623	565.183	214.802	345.993	1125.98			2011-03-28 11:00:00	440.621	437.423	448.772	169.012	272.958	890.742
2011-03-28 12:00:00	500.59	496.948	123.814	44.0774	75.8612	243.753			2011-03-28 12:00:00	407.557	404.592	233.719	85.2702	141.551	460.541
2011-03-28 13:00:00	336.211	333.759	7.00809	2.47439	4.37756	13.86			2011-03-28 13:00:00	258.296	256.412	86.6381	31.8722	52.2558	170.766
2011-03-28 14:00:00	16.2913	16.1722	0.971208	0.294075	0.611494	1.87678			2011-03-28 14:00:00	148.315	147.231	48.0857	17.7867	28.9249	94.7973
2011-03-28 15:00:00	6.28009	6.23407	0.215317	0.0592545	0.136815	0.411387			2011-03-28 15:00:00	129.427	128.479	16.0568	5.97336	9.64776	31.6779
2011-03-28 16:00:00	2.10529	2.08982	37.5002	14.5295	22.8218	74.8515			2011-03-28 16:00:00	65.4664	64.9854	111.445	42.7869	67.2424	221.475
2011-03-28 17:00:00	0	0	267.132	103.888	163.476	534.496			2011-03-28 17:00:00	0.361841	0.359177	261.541	101.098	158.695	521.334
2011-03-28 18:00:00	0	0	49.2721	19.0543	30.2425	98.5689			2011-03-28 18:00:00	0	0	241.137	93.5845	145.987	480.708
2011-03-28 19:00:00	0	0	2.68785	1.01418	1.64963	5.35166			2011-03-28 19:00:00	18.7913	18.6522	237.305	92.5673	143.455	473.328
2011-03-28 20:00:00	1008.39	1000.91	1.3097	0.363534	0.822805	2.49604			2011-03-28 20:00:00	751.168	745.596	100.523	39.3532	60.8028	200.679
2011-03-28 21:00:00	581.064	576.744	0.000206226	3.7551e-05	0.000124855	0.000368632			2011-03-28 21:00:00	752.911	747.313	0.00939085	0.00172925	0.005682	0.0168021
2011-03-28 22:00:00	22.016	21.8519	0	0	0	0			2011-03-28 22:00:00	18.0027	17.8685	0	0	0	0
2011-03-28 23:00:00	1.63271	1.62051	0	0	0	0			2011-03-28 23:00:00	1.2494	1.24006	0	0	0	0
2011-03-29	2.19894	2.18247	0	0	0	0			2011-03-29	1.99116	1.97625	0	0	0	0
2011-03-29 01:00:00	2.32316	2.30572	0	0	0	0			2011-03-29 01:00:00	2.12189	2.10596	0.159706	0.0635376	0.095932	0.319175
2011-03-29 02:00:00	4.46896	4.43534	8.9892	3.57745	5.40275	17.9694			2011-03-29 02:00:00	3.71204	3.68411	509.66	200.666	308.816	1019.14
2011-03-29 03:00:00	1961.11	1946.31	1286.26	508.788	798.033	2593.08			2011-03-29 03:00:00	1519.09	1507.63	1654.81	657.133	1016.08	3328.02
2011-03-29 04:00:00	1002.17	994.591	563.674	222.158	351.302	1137.13			2011-03-29 04:00:00	994.436	986.918	324.8	127.037	199.066	650.903
2011-03-29 05:00:00	1928.86	1914.25	0.00276268	0.000465542	0.00177992	0.00500815			2011-03-29 05:00:00	983.311	975.86	4.37163	1.71158	2.63483	8.71803
2011-03-29 06:00:00	713.319	707.9	3.00077	1.11415	1.90099	6.01591			2011-03-29 06:00:00	543.384	539.257	594.68	230.453	360.245	1185.38
2011-03-29 07:00:00	0.0167316	0.0166042	0.375155	0.079968	0.258206	0.713329			2011-03-29 07:00:00	0.0191967	0.0190506	141.792	53.5205	86.0868	281.399
2011-03-29 08:00:00	0.0208088	0.02065	0.283471	0.0444364	0.200597	0.528504			2011-03-29 08:00:00	0.0431662	0.0428368	0.382967	0.072693	0.274588	0.730248
2011-03-29 09:00:00	0.00488543	0.00484806	0.252763	0.0433034	0.193222	0.489288			2011-03-29 09:00:00	0.00763236	0.00757398	0.356656	0.0718511	0.278173	0.70668
2011-03-29 10:00:00	0.00648591	0.00643618	0.104317	0.024597	0.0962327	0.225146			2011-03-29 10:00:00	0.0057379	0.0056939	0.0800286	0.0169024	0.0693506	0.166282
2011-03-29 11:00:00	0.000992492	0.000984865	0.0322467	0.00445881	0.0268517	0.0635572			2011-03-29 11:00:00	0.236018	0.234204	0.046063	0.00739754	0.0445573	0.0980178
2011-03-29 12:00:00	0.93222	0.925039	0	0	0	0			2011-03-29 12:00:00	80.7394	80.1175	0.0104956	0.00163157	0.00712182	0.019249
2011-03-29 13:00:00	1.2833	1.2734	0	0	0	0			2011-03-29 13:00:00	35.0469	34.7764	0.00800343	0.00119649	0.00614094	0.0153409
2011-03-29 14:00:00	0.00076057	0.000754685	0.258762	0.0509315	0.190482	0.500176			2011-03-29 14:00:00	0.00136887	0.00135828	34.0998	12.4125	20.5675	67.0798
2011-03-29 15:00:00	0.00107203	0.00106372	0.515692	0.161467	0.333883	1.01104			2011-03-29 15:00:00	0.00145464	0.00144336	28.0326	10.594	16.9121	55.5386
2011-03-29 16:00:00	0.00055296	0.000548662	0	0	0	0			2011-03-29 16:00:00	0.00625972	0.00621106	0.00484379	0.000764913	0.00501456	0.0106233
2011-03-29 17:00:00	0.00669331	0.00664116	0	0	0	0			2011-03-29 17:00:00	0.00635023	0.00630075	0.0018274	0.000338084	0.00139584	0.00356132
2011-03-29 18:00:00	0.00609374	0.00604615	0	0	0	0			2011-03-29 18:00:00	0.00987006	0.00979298	0.00780527	0.000981673	0.00567159	0.0144585
2011-03-29 19:00:00	0.00486671	0.00482862	0	0	0	0			2011-03-29 19:00:00	0.00935174	0.00927855	0.00320887	0.00137652	0.0124741	0.0170595
2011-03-29 20:00:00	0.00154117	0.00152908	0	0	0	0			2011-03-29 20:00:00	0.0102092	0.0101291	0.00028391	5.50146e-05	0.000416379	0.000755304
2011-03-29 21:00:00	0.0109751	0.0108888	0.00860547	0.0125923	0.102445	0.123642			2011-03-29 21:00:00	0.00339881	0.00337208	0.0159514	0.0238686	0.191209	0.231029
2011-03-29 22:00:00	0	0	0	0	0	0			2011-03-29 22:00:00	0	0	0	0	0	0
2011-03-29 23:00:00	0	0	0	0	0	0			2011-03-29 23:00:00	0	0	0	0	0	0
2011-03-30	0	0	0	0	0	0			2011-03-30	0	0	0	0	0	0
2011-03-30 01:00:00	0	0	0	0	0	0			2011-03-30 01:00:00	0	0	0	0	0	0
2011-03-30 02:00:00	0	0	0	0	0	0			2011-03-30 02:00:00	0	0	0	0	0	0
2011-03-30 03:00:00	0	0	0	0	0	0			2011-03-30 03:00:00	0	0	0	0	0	0
2011-03-30 04:00:00	0	0	0	0	0	0			2011-03-30 04:00:00	0	0	0	0	0	0
2011-03-30 05:00:00	0	0	0	0	0	0			2011-03-30 05:00:00	0	0	0	0	0	0
2011-03-30 06:00:00	0	0	0	0	0	0			2011-03-30 06:00:00	0	0	0	0	0	0
2011-03-30 07:00:00	0	0	0	0	0	0			2011-03-30 07:00:00	0	0	0	0	0	0
2011-03-30 08:00:00	0	0	0	0	0	0			2011-03-30 08:00:00	0	0	0	0	0	0
2011-03-30 09:00:00	0	0	0	0	0	0			2011-03-30 09:00:00	0	0	0.380117	0.149492	0.228743	0.758352
2011-03-30 10:00:00	0	0	0	0	0	0			2011-03-30 10:00:00	47.8196	47.4326	231.233	90.8982	140.274	462.405
2011-03-30 11:00:00	1887.21	1871.9	3113.3	1215.43	1933.95	6262.68			2011-03-30 11:00:00	4785.84	4747.02	4587.42	1787.97	2801.4	9176.79
2011-03-30 12:00:00	7597.62	7535.85	6242.57	2326.87	3877.64	12447.1			2011-03-30 12:00:00	4929.65	4889.57	4872.72	1798.66	2972.96	9644.34
2011-03-30 13:00:00	1380	1368.76	38.1978	12.6763	24.1158	74.99			2011-03-30 13:00:00	2501.91	2481.53	1084.06	402.401	653.598	2140.06
2011-03-30 14:00:00	349.32	346.468	458.581	162.025	282.392	902.998			2011-03-30 14:00:00	1756.32	1741.98	2613.8	957.343	1580.33	5151.47
2011-03-30 15:00:00	438.059	434.475	332.508	120.011	206.387	658.906			2011-03-30 15:00:00	1416.76	1405.16	1384.37	512.424	839.427	2736.22
2011-03-30 16:00:00	18.4152	18.2642	5.06935	2.83828	10.5317	18.4393			2011-03-30 16:00:00	29.195	28.9555	10.232	5.83595	15.2832	31.3511
2011-03-30 17:00:00	5.17719	5.13464	0.217481	1.85141	7.59138	9.66027			2011-03-30 17:00:00	5.77649	5.72901	6.46688	4.34939	11.5991	22.4153
2011-03-30 18:00:00	0.747196	0.741042	0.594184	0.872191	3.85946	5.32583			2011-03-30 18:00:00	0.662142	0.656688	207.125	78.9108	127.403	413.439
2011-03-30 19:00:00	0.368327	0.365286	0.398928	0.377245	2.38673	3.1629			2011-03-30 19:00:00	0.344676	0.341831	53.1253	20.3145	33.9001	107.34
2011-03-30 20:00:00	0.24506	0.243033	0.0476414	0.0666557	0.559638	0.673935			2011-03-30 20:00:00	0.307396	0.304853	0.0491494	0.0609253	0.431615	0.54169
2011-03-30 21:00:00	0.27713	0.274833	0.138671	0.0708561	0.337893	0.547421			2011-03-30 21:00:00	0.0769319	0.0762942	0.0588864	0.0587204	0.267842	0.385449
2011-03-30 22:00:00	2.71236e-09	2.68983e-09	0	0	0	0			2011-03-30 22:00:00	2.8082e-07	2.78487e-07	1.99139e-08	6.41916e-09	5.2992e-08	7.9325e-08
2011-03-30 23:00:00	0.00108357	0.00107455	0	0	0	0			2011-03-30 23:00:00	0.000164368	0.000163	0	0	0	0
2011-03-31	0.000148919	0.000147677	0	0	0	0			2011-03-31	2.71091	2.68829	0	0	0	0
2011-03-31 01:00:00	0	0	0	0	0	0			2011-03-31 01:00:00	5.46049	5.41483	0	0	0	0
2011-03-31 02:00:00	9.47241	9.39304	0	0	0	0			2011-03-31 02:00:00	149.233	147.983	0	0	0	0
2011-03-31 03:00:00	34.9755	34.6818	0	0	0	0			2011-03-31 03:00:00	164.134	162.756	0	0	0	0
2011-03-31 04:00:00	167.122	165.716	0	0	0	0			2011-03-31 04:00:00	344.557	341.658	0	0	0	0
2011-03-31 05:00:00	2.82467	2.80086	0.00239206	0.000868136	0.00149106	0.00475126			2011-03-31 05:00:00	82.7823	82.0843	1134.7	442.616	689.566	2266.88
2011-03-31 06:00:00	0	0	11.4969	4.09447	7.30873	22.9001			2011-03-31 06:00:00	50.6263	50.1985	2371.89	907.782	1489.93	4769.61
2011-03-31 07:00:00	0	0	0	0	0	0			2011-03-31 07:00:00	0	0	0	0	0	0
2011-03-31 08:00:00	0	0	0	0	0	0			2011-03-31 08:00:00	0	0	0.00164935	0.000292018	0.00244131	0.00438267
2011-03-31 09:00:00	0	0	0	0	0	0			2011-03-31 09:00:00	5.12655e-05	5.08296e-05	0	0	0	0
2011-03-31 10:00:00	0	0	0	0	0	0			2011-03-31 10:00:00	13.0232	12.9122	0	0	0	0
2011-03-31 11:00:00	0	0	0	0	0	0			2011-03-31 11:00:00	0	0	0.131676	0.0517621	0.0790908	0.262529
2011-03-31 12:00:00	116.858	115.858	30.1034	11.5362	18.5496	60.1892			2011-03-31 12:00:00	254.188	252.013	834.133	324.275	506.599	1665.01
2011-03-31 13:00:00	696.065	690.096	177.247	67.5482	109.299	354.094			2011-03-31 13:00:00	504.052	499.73	476.211	177.337	289.559	943.107
2011-03-31 14:00:00	83.641	82.9223	44.2529	12.4742	28.868	85.5952			2011-03-31 14:00:00	337.87	334.967	944.81	334.611	580.472	1859.89
2011-03-31 15:00:00	540.469	535.815	106.344	37.6457	68.1994	212.189			2011-03-31 15:00:00	600.563	595.392	227.77	86.0829	140.974	454.827
2011-03-31 16:00:00	0.183242	0.181661	17.5347	5.42384	11.0566	34.0152			2011-03-31 16:00:00	0.883107	0.875488	22.016	7.19673	14.2943	43.507
2011-03-31 17:00:00	0.00175401	0.00173885	0.00613418	0.000499689	0.00626556	0.0128994			2011-03-31 17:00:00	0.00894354	0.00886622	0.0541287	0.0109947	0.043342	0.108465
2011-03-31 18:00:00	0	0	0	0	0	0			2011-03-31 18:00:00	2.2041e-05	2.18501e-05	0	0	0	0
2011-03-31 19:00:00	3.32844e-05	3.29955e-05	0	0	0	0			2011-03-31 19:00:00	4.29937e-05	4.26204e-05	0	0	0	0
2011-03-31 20:00:00	0	0	0	0	0	0			2011-03-31 20:00:00	0	0	0	0	0	0
2011-03-31 21:00:00	0	0	0	0	0	0			2011-03-31 21:00:00	0	0	0	0	0	0
2011-03-31 22:00:00	0	0	0	0	0	0			2011-03-31 22:00:00	0.000287182	0.000284673	0	0	0	0
2011-03-31 23:00:00	0	0	0	0	0	0			2011-03-31 23:00:00	0	0	0	0	0	0

## Sheet: Pattern05
Pattern05
Wspeedi2019L									Wspeedi2019R
seq	1								seq	1
place	Futaba Town								place	Futaba Town
address	Hiromachi								address	Hiromachi
lon	141.008								lon	141.008
lat	37.4475								lat	37.4475
sim_idx	23329								sim_idx	20478
Lon_sim	141.011								Lon_sim	141.011
Lat_sim	37.4488								Lat_sim	37.4396
dist	0.25065								dist	0.897686
	Cs137	Cs134	I131_p	I131_I2g	I131_CH3Ig	I131_Total				Cs137	Cs134	I131_p	I131_I2g	I131_CH3Ig	I131_Total
2011-03-12	0	0	0	0	0	0			2011-03-12	0	0	0	0	0	0
2011-03-12 01:00:00	0	0	0	0	0	0			2011-03-12 01:00:00	0	0	0	0	0	0
2011-03-12 02:00:00	0	0	0	0	0	0			2011-03-12 02:00:00	0	0	0	0	0	0
2011-03-12 03:00:00	0	0	0	0	0	0			2011-03-12 03:00:00	0	0	0	0	0	0
2011-03-12 04:00:00	0	0	0	0	0	0			2011-03-12 04:00:00	0	0	0	0	0	0
2011-03-12 05:00:00	0	0	0	0	0	0			2011-03-12 05:00:00	0	0	0	0	0	0
2011-03-12 06:00:00	0	0	0	0	0	0			2011-03-12 06:00:00	0	0	0	0	0	0
2011-03-12 07:00:00	30.9206	30.9106	160.742	63.657	98.6917	323.091			2011-03-12 07:00:00	200.123	200.058	1030.17	376.446	625.089	2031.71
2011-03-12 08:00:00	179.372	179.311	942.468	357.227	583.229	1882.92			2011-03-12 08:00:00	428.755	428.609	2211.8	805.896	1345.74	4363.44
2011-03-12 09:00:00	2.46015	2.45927	14.6287	5.76766	10.1129	30.5092			2011-03-12 09:00:00	0.924029	0.923698	5.50951	2.1761	3.82105	11.5067
2011-03-12 10:00:00	2.2955	2.29464	13.2935	5.10904	8.97921	27.3817			2011-03-12 10:00:00	0.913549	0.913205	5.33305	2.04978	3.63138	11.0142
2011-03-12 11:00:00	1.59801	1.59738	8.9243	3.26633	5.83528	18.0259			2011-03-12 11:00:00	1.69984	1.69917	9.51113	3.38356	6.23279	19.1275
2011-03-12 12:00:00	13.1445	13.1391	72.3992	28.6983	45.1246	146.222			2011-03-12 12:00:00	129.073	129.02	693.271	274.952	422.773	1391
2011-03-12 13:00:00	190.798	190.716	1041.13	411.198	645.275	2097.6			2011-03-12 13:00:00	378.211	378.048	2044.97	806.273	1257.08	4108.32
2011-03-12 14:00:00	722.382	722.058	27506.4	11021.8	16710.8	55238.9			2011-03-12 14:00:00	3264.36	3262.9	124490	49855.1	75741.9	250087
2011-03-12 15:00:00	11836.8	11831.3	123473	49422.2	76543.5	249439			2011-03-12 15:00:00	14007.7	14001.2	135315	53399.1	83162.7	271877
2011-03-12 16:00:00	0.0786033	0.0785652	2.6988	1.06471	1.64202	5.40553			2011-03-12 16:00:00	0.348226	0.348058	1.80341	0.70755	1.08712	3.59808
2011-03-12 17:00:00	0.597468	0.597168	2.43877	0.970635	1.48176	4.89116			2011-03-12 17:00:00	16.8172	16.8088	68.1975	26.9776	41.1822	136.357
2011-03-12 18:00:00	0.894685	0.894219	3.66659	1.45922	2.23923	7.36503			2011-03-12 18:00:00	26.0527	26.0392	105.24	41.5455	63.4257	210.212
2011-03-12 19:00:00	0	0	0	0	0	0			2011-03-12 19:00:00	0.70336	0.702982	2.82682	1.09532	1.69774	5.61988
2011-03-12 20:00:00	0	0	0	0	0	0			2011-03-12 20:00:00	1.56308e-05	1.56221e-05	6.26401e-05	2.47198e-05	3.76072e-05	0.000124967
2011-03-12 21:00:00	0	0	0	0	0	0			2011-03-12 21:00:00	0.0388564	0.0388341	0.155589	0.0602618	0.0934314	0.309282
2011-03-12 22:00:00	0	0	0	0	0	0			2011-03-12 22:00:00	0.00502204	0.00501906	0.02009	0.0076218	0.0120663	0.0397782
2011-03-12 23:00:00	0	0	0	0	0	0			2011-03-12 23:00:00	0	0	0	0	0	0
2011-03-13	0	0	0	0	0	0			2011-03-13	0	0	0	0	0	0
2011-03-13 01:00:00	0	0	0	0	0	0			2011-03-13 01:00:00	0	0	0	0	0	0
2011-03-13 02:00:00	0	0	0	0	0	0			2011-03-13 02:00:00	0	0	0	0	0	0
2011-03-13 03:00:00	45.0748	45.044	154.783	61.129	94.451	310.363			2011-03-13 03:00:00	28.2569	28.2376	96.0078	37.9922	57.9989	191.999
2011-03-13 04:00:00	195.898	195.761	902.989	356.058	554.468	1813.51			2011-03-13 04:00:00	77.4251	77.371	362.375	143.542	220.517	726.434
2011-03-13 05:00:00	12.6551	12.6461	62.1759	24.5315	38.1071	124.814			2011-03-13 05:00:00	12.4046	12.3957	60.2826	23.9112	36.5544	120.748
2011-03-13 06:00:00	4.68661e-05	4.68316e-05	0.000224958	8.99385e-05	0.000135078	0.000449974			2011-03-13 06:00:00	0.0169898	0.0169773	0.0815222	0.0325761	0.04893	0.163028
2011-03-13 07:00:00	0	0	0	0	0	0			2011-03-13 07:00:00	0.033182	0.033157	0.159051	0.0619483	0.0954539	0.316453
2011-03-13 08:00:00	0.173658	0.173524	0.842628	0.337945	0.51179	1.69236			2011-03-13 08:00:00	3.54019	3.53746	17.086	6.83706	10.334	34.2571
2011-03-13 09:00:00	0	0	0	0	0	0			2011-03-13 09:00:00	0	0	0	0	0	0
2011-03-13 10:00:00	0	0	0	0	0	0			2011-03-13 10:00:00	0	0	0	0	0	0
2011-03-13 11:00:00	0	0	0	0	0	0			2011-03-13 11:00:00	0	0	0	0	0	0
2011-03-13 12:00:00	0	0	0	0	0	0			2011-03-13 12:00:00	0.00432633	0.00432268	0.0234873	0.00908845	0.0140558	0.0466316
2011-03-13 13:00:00	0.598302	0.597787	3.47356	1.17056	2.19044	6.83456			2011-03-13 13:00:00	213.922	213.738	1300.79	520.633	798.349	2619.77
2011-03-13 14:00:00	3173.93	3171.14	19179.7	7678.46	11710.2	38568.4			2011-03-13 14:00:00	2643.71	2641.39	15939.7	6371.46	9712.15	32023.3
2011-03-13 15:00:00	63.5874	63.5304	384.966	153.135	236.079	774.18			2011-03-13 15:00:00	194.375	194.2	1136.03	450.126	687.294	2273.45
2011-03-13 16:00:00	0	0	0	0	0	0			2011-03-13 16:00:00	0	0	0	0	0	0
2011-03-13 17:00:00	0	0	0	0	0	0			2011-03-13 17:00:00	0	0	0	0	0	0
2011-03-13 18:00:00	0	0	0	0	0	0			2011-03-13 18:00:00	0	0	0	0	0	0
2011-03-13 19:00:00	0	0	0	0	0	0			2011-03-13 19:00:00	0	0	0	0	0	0
2011-03-13 20:00:00	0	0	0	0	0	0			2011-03-13 20:00:00	0	0	0	0	0	0
2011-03-13 21:00:00	0	0	0	0	0	0			2011-03-13 21:00:00	0	0	0	0	0	0
2011-03-13 22:00:00	0	0	0	0	0	0			2011-03-13 22:00:00	0	0	0	0	0	0
2011-03-13 23:00:00	0	0	0	0	0	0			2011-03-13 23:00:00	0	0	0	0	0	0
2011-03-14	0	0	0	0	0	0			2011-03-14	0	0	0	0	0	0
2011-03-14 01:00:00	0	0	0	0	0	0			2011-03-14 01:00:00	0	0	0	0	0	0
2011-03-14 02:00:00	0	0	0	0	0	0			2011-03-14 02:00:00	0	0	0	0	0	0
2011-03-14 03:00:00	0	0	0	0	0	0			2011-03-14 03:00:00	0	0	0	0	0	0
2011-03-14 04:00:00	0	0	0	0	0	0			2011-03-14 04:00:00	0	0	0	0	0	0
2011-03-14 05:00:00	0	0	0	0	0	0			2011-03-14 05:00:00	1.53105e-06	1.5293e-06	8.53083e-06	3.41233e-06	5.1185e-06	1.70617e-05
2011-03-14 06:00:00	0	0	0	0	0	0			2011-03-14 06:00:00	0.00011013	0.000110001	0.000612528	0.000245011	0.000367517	0.00122506
2011-03-14 07:00:00	0.00809702	0.00808743	0.0465139	0.0185559	0.028356	0.0934258			2011-03-14 07:00:00	0.0219314	0.0219054	0.124383	0.0495591	0.0749348	0.248876
2011-03-14 08:00:00	2.38844	2.38557	13.589	5.41864	8.22187	27.2295			2011-03-14 08:00:00	4.12731	4.12235	23.4174	9.34785	14.134	46.8993
2011-03-14 09:00:00	0	0	0	0	0	0			2011-03-14 09:00:00	0.00165678	0.00165476	0.00951994	0.00380495	0.00581668	0.0191416
2011-03-14 10:00:00	0	0	0	0	0	0			2011-03-14 10:00:00	0	0	0	0	0	0
2011-03-14 11:00:00	0	0	0	0	0	0			2011-03-14 11:00:00	0	0	0	0	0	0
2011-03-14 12:00:00	0	0	0	0	0	0			2011-03-14 12:00:00	0	0	0	0	0	0
2011-03-14 13:00:00	0	0	0	0	0	0			2011-03-14 13:00:00	0	0	0	0	0	0
2011-03-14 14:00:00	0	0	0	0	0	0			2011-03-14 14:00:00	0	0	0	0	0	0
2011-03-14 15:00:00	0	0	0	0	0	0			2011-03-14 15:00:00	0	0	0	0	0	0
2011-03-14 16:00:00	0	0	0	0	0	0			2011-03-14 16:00:00	0	0	0	0	0	0
2011-03-14 17:00:00	0	0	0	0	0	0			2011-03-14 17:00:00	0	0	0	0	0	0
2011-03-14 18:00:00	0	0	0	0	0	0			2011-03-14 18:00:00	0	0	0	0	0	0
2011-03-14 19:00:00	0	0	0	0	0	0			2011-03-14 19:00:00	0	0	0	0	0	0
2011-03-14 20:00:00	0	0	0	0	0	0			2011-03-14 20:00:00	0	0	0	0	0	0
2011-03-14 21:00:00	0	0	0	0	0	0			2011-03-14 21:00:00	0	0	0	0	0	0
2011-03-14 22:00:00	0	0	0	0	0	0			2011-03-14 22:00:00	0	0	0	0	0	0
2011-03-14 23:00:00	0	0	0	0	0	0			2011-03-14 23:00:00	0	0	0	0	0	0
2011-03-15	0	0	0	0	0	0			2011-03-15	0	0	0	0	0	0
2011-03-15 01:00:00	0	0	0	0	0	0			2011-03-15 01:00:00	0	0	0	0	0	0
2011-03-15 02:00:00	0	0	0	0	0	0			2011-03-15 02:00:00	0	0	0	0	0	0
2011-03-15 03:00:00	0	0	0	0	0	0			2011-03-15 03:00:00	0	0	0	0	0	0
2011-03-15 04:00:00	0	0	0	0	0	0			2011-03-15 04:00:00	0	0	0	0	0	0
2011-03-15 05:00:00	0	0	0	0	0	0			2011-03-15 05:00:00	0	0	0	0	0	0
2011-03-15 06:00:00	0	0	0	0	0	0			2011-03-15 06:00:00	0	0	0	0	0	0
2011-03-15 07:00:00	0	0	0	0	0	0			2011-03-15 07:00:00	0	0	0	0	0	0
2011-03-15 08:00:00	0	0	0	0	0	0			2011-03-15 08:00:00	0	0	0	0	0	0
2011-03-15 09:00:00	0	0	0	0	0	0			2011-03-15 09:00:00	0	0	0	0	0	0
2011-03-15 10:00:00	0	0	0	0	0	0			2011-03-15 10:00:00	0	0	0	0	0	0
2011-03-15 11:00:00	0	0	0	0	0	0			2011-03-15 11:00:00	0	0	0	0	0	0
2011-03-15 12:00:00	0	0	0	0	0	0			2011-03-15 12:00:00	0	0	0	0	0	0
2011-03-15 13:00:00	0	0	0	0	0	0			2011-03-15 13:00:00	0.0649373	0.0648256	0.397939	0.156807	0.239052	0.793799
2011-03-15 14:00:00	0	0	0	0	0	0			2011-03-15 14:00:00	0.614639	0.61357	3.76615	1.48754	2.26557	7.51926
2011-03-15 15:00:00	0	0	0	0	0	0			2011-03-15 15:00:00	0.238971	0.238551	1.46021	0.578481	0.877583	2.91627
2011-03-15 16:00:00	0	0	0	0	0	0			2011-03-15 16:00:00	0.243227	0.242796	1.1578	0.459096	0.698117	2.31501
2011-03-15 17:00:00	0	0	0	0	0	0			2011-03-15 17:00:00	0.00454667	0.00453852	0.0204903	0.00817445	0.0124751	0.0411398
2011-03-15 18:00:00	0	0	0	0	0	0			2011-03-15 18:00:00	0	0	0	0	0	0
2011-03-15 19:00:00	0	0	0	0	0	0			2011-03-15 19:00:00	1.05095	1.04903	3.35016	1.32942	2.01164	6.69121
2011-03-15 20:00:00	375.265	374.572	1483.53	590.142	901.111	2974.78			2011-03-15 20:00:00	25228.2	25181.6	89301.7	35374	54705.7	179381
2011-03-15 21:00:00	3408.09	3401.74	13553.7	5327.86	8226.91	27108.4			2011-03-15 21:00:00	12955.5	12931.4	51722.4	20180.8	31493.3	103397
2011-03-15 22:00:00	3846.18	3838.94	15768.8	5909.35	9923.76	31601.9			2011-03-15 22:00:00	6217.67	6205.97	25360	9353.15	15986.5	50699.6
2011-03-15 23:00:00	3188.63	3182.57	12760.6	5479.63	10564.6	28804.9			2011-03-15 23:00:00	5382.66	5372.43	21044.2	8617.91	17576.8	47238.9
2011-03-16	19.8201	19.7821	78.7324	306.38	540.554	925.666			2011-03-16	143.087	142.813	552.695	609.001	1149.38	2311.08
2011-03-16 01:00:00	4.47814e-07	4.46947e-07	1.80832e-06	0.000596466	0.00097274	0.00157101			2011-03-16 01:00:00	0.00140466	0.00140194	0.00580566	1.10035	1.87631	2.98246
2011-03-16 02:00:00	0	0	0	0	0	0			2011-03-16 02:00:00	1.43521e-06	1.4324e-06	5.82644e-06	0.0285043	0.0465315	0.0750416
2011-03-16 03:00:00	0	0	0	0	0	0			2011-03-16 03:00:00	0	0	0	0	0	0
2011-03-16 04:00:00	4.99183e-13	4.9819e-13	3.0712e-12	0.00013073	0.000208213	0.000338943			2011-03-16 04:00:00	1.52493e-09	1.5219e-09	1.13314e-08	0.0625894	0.260174	0.322763
2011-03-16 05:00:00	0	0	0	0	0	0			2011-03-16 05:00:00	2.6589e-10	2.65357e-10	1.77477e-09	0.0256761	0.0531964	0.0788725
2011-03-16 06:00:00	0	0	0	0	0	0			2011-03-16 06:00:00	1.77085e-14	1.76726e-14	7.9847e-14	0.0898058	0.143257	0.233062
2011-03-16 07:00:00	4.09053e-19	4.08218e-19	1.62101e-18	0.00954717	0.0148671	0.0244143			2011-03-16 07:00:00	2.59968e-16	2.59437e-16	9.77269e-16	0.478761	0.821888	1.30065
2011-03-16 08:00:00	6.74655e-05	6.73264e-05	0.000332933	0.862934	1.54054	2.4038			2011-03-16 08:00:00	1.01669e-05	1.0146e-05	5.01668e-05	1.55724	2.79745	4.35474
2011-03-16 09:00:00	0.000131164	0.000130891	0.000665024	1.05187	2.09332	3.14586			2011-03-16 09:00:00	4.46057e-05	4.45129e-05	0.00023034	1.36131	2.65106	4.01261
2011-03-16 10:00:00	6.33473e-12	6.32145e-12	3.85702e-11	0.747213	1.34141	2.08862			2011-03-16 10:00:00	2.08189e-09	2.07752e-09	1.24791e-08	0.439402	0.797023	1.23642
2011-03-16 11:00:00	3.52427e-09	3.51682e-09	2.12013e-08	0.0326208	0.0771971	0.109818			2011-03-16 11:00:00	6.76722e-09	6.75291e-09	4.08596e-08	0.0700921	0.162695	0.232787
2011-03-16 12:00:00	0	0	0	0	0	0			2011-03-16 12:00:00	0	0	0	0	0	0
2011-03-16 13:00:00	0	0	0	0	0	0			2011-03-16 13:00:00	0	0	0	0	0	0
2011-03-16 14:00:00	0	0	0	0	0	0			2011-03-16 14:00:00	0	0	0	0	0	0
2011-03-16 15:00:00	0	0	0	0	0	0			2011-03-16 15:00:00	0	0	0	0	0	0
2011-03-16 16:00:00	0	0	0	0	0	0			2011-03-16 16:00:00	0	0	0	0	0	0
2011-03-16 17:00:00	0	0	0	0	0	0			2011-03-16 17:00:00	0	0	0	0	0	0
2011-03-16 18:00:00	0	0	0	0	0	0			2011-03-16 18:00:00	0	0	0	0	0	0
2011-03-16 19:00:00	0	0	0	0	0	0			2011-03-16 19:00:00	0	0	0	0	0	0
2011-03-16 20:00:00	0	0	0	0	0	0			2011-03-16 20:00:00	0	0	0	0	0	0
2011-03-16 21:00:00	0	0	0	0	0	0			2011-03-16 21:00:00	0	0	0	0	0	0
2011-03-16 22:00:00	0	0	0	0	0	0			2011-03-16 22:00:00	0	0	0	0	0	0
2011-03-16 23:00:00	0	0	0	0	0	0			2011-03-16 23:00:00	0	0	0	0	0	0
2011-03-17	0	0	0	0	0	0			2011-03-17	0	0	0	0	0	0
2011-03-17 01:00:00	0	0	0	0	0	0			2011-03-17 01:00:00	0	0	0	0	0	0
2011-03-17 02:00:00	0	0	0	0	0	0			2011-03-17 02:00:00	0	0	0	0	0	0
2011-03-17 03:00:00	0	0	0	0	0	0			2011-03-17 03:00:00	0	0	0	0	0	0
2011-03-17 04:00:00	0	0	0	0	0	0			2011-03-17 04:00:00	0	0	0	0	0	0
2011-03-17 05:00:00	0	0	0	0	0	0			2011-03-17 05:00:00	0	0	0	0	0	0
2011-03-17 06:00:00	0	0	0	0	0	0			2011-03-17 06:00:00	0	0	0	0	0	0
2011-03-17 07:00:00	0	0	0	0	0	0			2011-03-17 07:00:00	0	0	0	0	0	0
2011-03-17 08:00:00	0	0	0	0	0	0			2011-03-17 08:00:00	0	0	0	0	0	0
2011-03-17 09:00:00	0	0	0	0	0	0			2011-03-17 09:00:00	0	0	0	0	0	0
2011-03-17 10:00:00	0	0	0	0	0	0			2011-03-17 10:00:00	0	0	0	0	0	0
2011-03-17 11:00:00	0	0	0	0	0	0			2011-03-17 11:00:00	0	0	0	0	0	0
2011-03-17 12:00:00	0	0	0	0	0	0			2011-03-17 12:00:00	0	0	0	0	0	0
2011-03-17 13:00:00	0	0	0	0	0	0			2011-03-17 13:00:00	0	0	0	0	0	0
2011-03-17 14:00:00	0	0	0	0	0	0			2011-03-17 14:00:00	0	0	0	0	0	0
2011-03-17 15:00:00	0	0	0	0	0	0			2011-03-17 15:00:00	0	0	0	0	0	0
2011-03-17 16:00:00	0	0	0	0	0	0			2011-03-17 16:00:00	0	0	0	0	0	0
2011-03-17 17:00:00	0	0	0	0	0	0			2011-03-17 17:00:00	0	0	0	0	0	0
2011-03-17 18:00:00	0	0	0	0	0	0			2011-03-17 18:00:00	0	0	0	0	0	0
2011-03-17 19:00:00	0	0	0	0	0	0			2011-03-17 19:00:00	0	0	0	0	0	0
2011-03-17 20:00:00	0	0	0	0	0	0			2011-03-17 20:00:00	0	0	0	0	0	0
2011-03-17 21:00:00	0	0	0	0	0	0			2011-03-17 21:00:00	0	0	0	0	0	0
2011-03-17 22:00:00	0	0	0	0	0	0			2011-03-17 22:00:00	0	0	0	0	0	0
2011-03-17 23:00:00	0	0	0	0	0	0			2011-03-17 23:00:00	0	0	0	0	0	0
2011-03-18	0	0	0	0	0	0			2011-03-18	0	0	0	0	0	0
2011-03-18 01:00:00	0	0	0	0	0	0			2011-03-18 01:00:00	0	0	0	0	0	0
2011-03-18 02:00:00	0	0	0	0	0	0			2011-03-18 02:00:00	0	0	0	0	0	0
2011-03-18 03:00:00	0	0	0	0	0	0			2011-03-18 03:00:00	0	0	0	0	0	0
2011-03-18 04:00:00	0	0	0	0	0	0			2011-03-18 04:00:00	0	0	0	0	0	0
2011-03-18 05:00:00	0	0	0	0	0	0			2011-03-18 05:00:00	0	0	0	0	0	0
2011-03-18 06:00:00	0	0	0	0	0	0			2011-03-18 06:00:00	0	0	0	0	0	0
2011-03-18 07:00:00	0	0	0	0	0	0			2011-03-18 07:00:00	0	0	0	0	0	0
2011-03-18 08:00:00	0	0	0	0	0	0			2011-03-18 08:00:00	0	0	0	0	0	0
2011-03-18 09:00:00	0	0	0	0	0	0			2011-03-18 09:00:00	0	0	0	0	0	0
2011-03-18 10:00:00	0	0	0	0	0	0			2011-03-18 10:00:00	0	0	0	0	0	0
2011-03-18 11:00:00	0	0	0	0	0	0			2011-03-18 11:00:00	445.758	444.432	24376	8606.95	14768.6	47751.6
2011-03-18 12:00:00	141.204	140.781	7811.23	2979.01	4789.33	15579.6			2011-03-18 12:00:00	782.276	779.936	42572.5	15949.8	25723.1	84245.5
2011-03-18 13:00:00	2374.06	2366.92	33879	12875.4	20714.3	67468.8			2011-03-18 13:00:00	5404.7	5388.43	66983.1	25220	40449.8	132653
2011-03-18 14:00:00	2039.18	2033.01	23977.9	9073.14	14660.1	47711.2			2011-03-18 14:00:00	5581.74	5564.84	63131.2	23765.7	38100.3	124997
2011-03-18 15:00:00	1771.45	1766.06	20064.7	7666.42	12260.7	39991.9			2011-03-18 15:00:00	4280.81	4267.78	47740.1	18104.5	28808.5	94653.2
2011-03-18 16:00:00	61.1381	60.9509	688.637	262.85	419.925	1371.41			2011-03-18 16:00:00	1581.31	1576.46	17489.2	6614.81	10507.8	34611.8
2011-03-18 17:00:00	531.63	529.992	6019.52	2317.62	3700.02	12037.2			2011-03-18 17:00:00	2531.93	2524.13	28036.5	10752.4	16894.8	55683.7
2011-03-18 18:00:00	798.906	796.43	8925.5	3425.86	5522.37	17873.7			2011-03-18 18:00:00	1367.64	1363.4	14261	5528.46	8658.02	28447.4
2011-03-18 19:00:00	3135.76	3125.99	38946.1	13573.7	26131.1	78650.9			2011-03-18 19:00:00	1881.11	1875.25	23271.3	8169.51	15553.1	46993.9
2011-03-18 20:00:00	436.885	435.515	5659.38	1966.48	3939.91	11565.8			2011-03-18 20:00:00	307.699	306.735	3913.48	1370.13	2689.99	7973.6
2011-03-18 21:00:00	1.06858	1.06521	22.0324	6.11073	22.0119	50.155			2011-03-18 21:00:00	109.737	109.391	1042.2	397.662	628.95	2068.82
2011-03-18 22:00:00	0	0	0	0	0	0			2011-03-18 22:00:00	2.52705	2.51904	23.9423	8.90893	14.3926	47.2438
2011-03-18 23:00:00	0	0	0	0	0	0			2011-03-18 23:00:00	7.86655	7.84147	74.4128	27.2382	44.7358	146.387
2011-03-19	0	0	0	0	0	0			2011-03-19	119.649	119.265	1126.12	419.726	676.651	2222.5
2011-03-19 01:00:00	408.827	407.509	3890.25	1529.7	2355.62	7775.57			2011-03-19 01:00:00	5417.9	5400.43	51033.1	20152.3	30706.7	101892
2011-03-19 02:00:00	645.252	643.16	6365.6	2464.71	3988.53	12818.8			2011-03-19 02:00:00	3591.77	3580.13	34438.3	12905.7	21062.7	68406.7
2011-03-19 03:00:00	9.98987	9.9573	98.4233	36.5546	61.8009	196.779			2011-03-19 03:00:00	1307.05	1302.79	12282.5	4569.98	7405.15	24257.7
2011-03-19 04:00:00	4186.99	4173.27	41083.3	15704.1	25738.2	82525.6			2011-03-19 04:00:00	9173.6	9143.53	87277.2	33229.4	53258	173764
2011-03-19 05:00:00	8555.39	8527.19	64653.4	24942.4	40348.8	129945			2011-03-19 05:00:00	11632.8	11594.5	84114	32474.6	51337.2	167926
2011-03-19 06:00:00	12005.2	11965.4	86218.5	33507	53372.9	173098			2011-03-19 06:00:00	11472.3	11434.3	80593.7	31501.3	49008.2	161103
2011-03-19 07:00:00	2306.16	2298.47	16957.6	6524.94	10712.5	34195.1			2011-03-19 07:00:00	2874.8	2865.23	20448.9	8017.06	12591.7	41057.7
2011-03-19 08:00:00	173.332	172.751	1227.23	474.364	753.685	2455.28			2011-03-19 08:00:00	159.093	158.561	1111.45	421.639	674.522	2207.61
2011-03-19 09:00:00	1194.69	1190.66	8415.37	3314.49	5156.95	16886.8			2011-03-19 09:00:00	987.012	983.689	6899.68	2621.68	4198.26	13719.6
2011-03-19 10:00:00	0	0	0	0	0	0			2011-03-19 10:00:00	0	0	0	0	0	0
2011-03-19 11:00:00	0	0	0	0	0	0			2011-03-19 11:00:00	0	0	0	0	0	0
2011-03-19 12:00:00	0	0	0	0	0	0			2011-03-19 12:00:00	0	0	0	0	0	0
2011-03-19 13:00:00	0	0	0	0	0	0			2011-03-19 13:00:00	0	0	0	0	0	0
2011-03-19 14:00:00	0	0	0	0	0	0			2011-03-19 14:00:00	0	0	0	0	0	0
2011-03-19 15:00:00	0	0	0	0	0	0			2011-03-19 15:00:00	0	0	0	0	0	0
2011-03-19 16:00:00	0	0	0	0	0	0			2011-03-19 16:00:00	0	0	0	0	0	0
2011-03-19 17:00:00	0	0	0	0	0	0			2011-03-19 17:00:00	0	0	0	0	0	0
2011-03-19 18:00:00	0	0	0	0	0	0			2011-03-19 18:00:00	0	0	0	0	0	0
2011-03-19 19:00:00	0	0	0	0	0	0			2011-03-19 19:00:00	1.26922e-08	1.26472e-08	5.29016e-08	2.11297e-08	3.17459e-08	1.05777e-07
2011-03-19 20:00:00	4.47778	4.46183	20.4309	8.20145	13.427	42.0594			2011-03-19 20:00:00	13.0793	13.0327	57.2596	22.9679	36.0687	116.296
2011-03-19 21:00:00	0.000214243	0.000213476	0.000918152	0.000367431	0.000567962	0.00185355			2011-03-19 21:00:00	0.00402536	0.00401095	0.0197293	0.00793182	0.0137699	0.0414309
2011-03-19 22:00:00	0	0	0	0	0	0			2011-03-19 22:00:00	0	0	0	0	0	0
2011-03-19 23:00:00	0	0	0	0	0	0			2011-03-19 23:00:00	0	0	0	0	0	0
2011-03-20	0	0	0	0	0	0			2011-03-20	0	0	0	0	0	0
2011-03-20 01:00:00	0	0	0	0	0	0			2011-03-20 01:00:00	0.00341533	0.00340285	0.0148438	0.00305806	0.00899595	0.0268978
2011-03-20 02:00:00	0	0	0	0	0	0			2011-03-20 02:00:00	1.62135e-05	1.6154e-05	6.82715e-05	1.94863e-05	4.11482e-05	0.000128906
2011-03-20 03:00:00	0	0	0	0	0	0			2011-03-20 03:00:00	0.010426	0.0103875	0.0448914	0.0174187	0.0281226	0.0904327
2011-03-20 04:00:00	0	0	0	0	0	0			2011-03-20 04:00:00	79.3071	79.0131	331.162	130.966	202.316	664.445
2011-03-20 05:00:00	0	0	0	0	0	0			2011-03-20 05:00:00	68.9295	68.6727	290.755	115.033	179.703	585.492
2011-03-20 06:00:00	0	0	0	0	0	0			2011-03-20 06:00:00	0.00021529	0.000214485	0.000889412	0.00034747	0.000539371	0.00177625
2011-03-20 07:00:00	0	0	0	0	0	0			2011-03-20 07:00:00	0	0	0	0	0	0
2011-03-20 08:00:00	0	0	0	0	0	0			2011-03-20 08:00:00	0	0	0	0	0	0
2011-03-20 09:00:00	0	0	0	0	0	0			2011-03-20 09:00:00	0.131822	0.131321	0.541357	0.214291	0.327699	1.08335
2011-03-20 10:00:00	4.25722e-07	4.24099e-07	2.23907e-06	8.91145e-07	1.34616e-06	4.47637e-06			2011-03-20 10:00:00	1067.82	1063.74	5761.59	2263.7	3539	11564.3
2011-03-20 11:00:00	486.404	484.54	2647.55	1040.37	1640.25	5328.17			2011-03-20 11:00:00	3289.97	3277.36	17702.5	6944.06	10857.9	35504.4
2011-03-20 12:00:00	5195.22	5175.22	28220.6	10874.6	17463.2	56558.5			2011-03-20 12:00:00	3498.86	3485.39	18763.2	7225.96	11488.8	37478
2011-03-20 13:00:00	3322.91	3310.06	17989	6848.65	11106.4	35944			2011-03-20 13:00:00	2495.59	2485.94	13306.1	5057.05	8112.37	26475.6
2011-03-20 14:00:00	412.005	410.404	2213.55	845.54	1361.11	4420.19			2011-03-20 14:00:00	1207.38	1202.68	6373.61	2394.14	3862.13	12629.9
2011-03-20 15:00:00	0.441709	0.439985	1.88496	0.546281	1.18165	3.61289			2011-03-20 15:00:00	22.4601	22.3724	116.976	42.559	70.4175	229.953
2011-03-20 16:00:00	0.979869	0.976027	4.197	1.23817	2.64563	8.0808			2011-03-20 16:00:00	0.876251	0.872815	4.00456	1.28605	2.48385	7.77447
2011-03-20 17:00:00	1.21224	1.20746	5.41496	1.43715	3.38212	10.2342			2011-03-20 17:00:00	164.002	163.356	861.349	318.613	519.409	1699.37
2011-03-20 18:00:00	1462.31	1456.52	8144.69	2852.47	5153.79	16151			2011-03-20 18:00:00	4812.02	4792.98	25538.5	9459.95	15575	50573.4
2011-03-20 19:00:00	13797.1	13742.3	74796.8	27861.1	46505.3	149163			2011-03-20 19:00:00	9682.86	9644.37	51260.7	19665.3	31310.5	102236
2011-03-20 20:00:00	12094.9	12046.6	64503	25141.1	39676.5	129321			2011-03-20 20:00:00	9228.12	9191.27	49637.3	19093.2	30805.2	99535.8
2011-03-20 21:00:00	259.143	258.104	1458.13	483.652	938.34	2880.12			2011-03-20 21:00:00	320.247	318.963	1837.84	614.835	1206.21	3658.88
2011-03-20 22:00:00	5.06842	5.048	31.7477	6.90178	22.1812	60.8307			2011-03-20 22:00:00	9.51016	9.47185	60.6836	14.3299	43.5315	118.545
2011-03-20 23:00:00	3.08121	3.06875	18.0714	5.04917	13.613	36.7336			2011-03-20 23:00:00	4.0071	3.99089	24.731	6.39413	19.0688	50.194
2011-03-21	0.793833	0.790607	4.65403	1.30681	4.26211	10.223			2011-03-21	1.1028	1.09832	6.64878	1.9441	5.94467	14.5375
2011-03-21 01:00:00	0.129947	0.129416	0.749803	1.36905	3.02507	5.14393			2011-03-21 01:00:00	0.12329	0.122786	0.675441	1.0819	2.3486	4.10594
2011-03-21 02:00:00	0.023575	0.0234784	0.10854	2.83069	6.12928	9.06851			2011-03-21 02:00:00	0.068552	0.0682709	0.331214	1.57921	3.53328	5.4437
2011-03-21 03:00:00	0.0883655	0.0880016	0.395959	2.6336	5.65665	8.6862			2011-03-21 03:00:00	0.0801337	0.0798037	0.434978	1.83775	3.87873	6.15146
2011-03-21 04:00:00	0.306978	0.305708	1.70717	2.75009	5.98385	10.4411			2011-03-21 04:00:00	0.170575	0.169869	0.916107	1.83503	4.02138	6.77251
2011-03-21 05:00:00	0.164157	0.163475	1.01272	2.15511	5.4277	8.59554			2011-03-21 05:00:00	0.174419	0.173694	1.02653	1.75407	5.58668	8.36728
2011-03-21 06:00:00	0.0511006	0.0508874	0.32606	1.65182	4.71008	6.68796			2011-03-21 06:00:00	0.0767554	0.0764352	0.482049	1.0028	2.85793	4.34277
2011-03-21 07:00:00	0.0220457	0.0219534	0.0925698	0.543748	1.85977	2.49608			2011-03-21 07:00:00	0.0253303	0.0252242	0.119161	0.598203	1.80514	2.52251
2011-03-21 08:00:00	0.0134095	0.0133531	0.0761139	0.367684	1.21183	1.65563			2011-03-21 08:00:00	0.022333	0.022239	0.11242	0.263324	0.82717	1.20291
2011-03-21 09:00:00	0.000746843	0.000743688	0.00452913	0.179313	0.548587	0.732428			2011-03-21 09:00:00	0.00435677	0.00433837	0.023646	0.221373	0.69509	0.94011
2011-03-21 10:00:00	0.00522212	0.00519996	0.0420491	0.164995	0.767491	0.974536			2011-03-21 10:00:00	0.00454846	0.00452916	0.0310372	0.139566	0.452064	0.622667
2011-03-21 11:00:00	0.000363706	0.000362156	0.00309605	0.0273585	0.124026	0.154481			2011-03-21 11:00:00	0.000502518	0.000500377	0.00420847	0.00736646	0.0299201	0.041495
2011-03-21 12:00:00	0	0	0	0	0	0			2011-03-21 12:00:00	0	0	0	0	0	0
2011-03-21 13:00:00	0	0	0	0	0	0			2011-03-21 13:00:00	0	0	0	0	0	0
2011-03-21 14:00:00	0	0	0	0	0	0			2011-03-21 14:00:00	0	0	0	0	0	0
2011-03-21 15:00:00	0	0	0	0	0	0			2011-03-21 15:00:00	0	0	0	0	0	0
2011-03-21 16:00:00	0	0	0	0	0	0			2011-03-21 16:00:00	0	0	0	0	0	0
2011-03-21 17:00:00	0	0	0	0	0	0			2011-03-21 17:00:00	0	0	0	0	0	0
2011-03-21 18:00:00	0	0	0	0	0	0			2011-03-21 18:00:00	0	0	0	0	0	0
2011-03-21 19:00:00	0	0	0	0	0	0			2011-03-21 19:00:00	0	0	0	0	0	0
2011-03-21 20:00:00	0	0	0	0	0	0			2011-03-21 20:00:00	0	0	0	0	0	0
2011-03-21 21:00:00	0	0	0	0	0	0			2011-03-21 21:00:00	0	0	0	0	0	0
2011-03-21 22:00:00	0	0	0	0	0	0			2011-03-21 22:00:00	0	0	0	0	0	0
2011-03-21 23:00:00	0	0	0	0	0	0			2011-03-21 23:00:00	0	0	0	0	0	0
2011-03-22	0	0	0	0	0	0			2011-03-22	0	0	0	0	0	0
2011-03-22 01:00:00	0	0	0	0	0	0			2011-03-22 01:00:00	0	0	0	0	0	0
2011-03-22 02:00:00	0	0	0	0	0	0			2011-03-22 02:00:00	7.90344e-10	7.86765e-10	3.05161e-09	3.89122e-06	7.52274e-06	1.1417e-05
2011-03-22 03:00:00	0	0	0	0	0	0			2011-03-22 03:00:00	0	0	0	0	0	0
2011-03-22 04:00:00	0	0	0	0	0	0			2011-03-22 04:00:00	1.78392e-06	1.77578e-06	7.50701e-06	7.57768e-07	1.15081e-05	1.97729e-05
2011-03-22 05:00:00	0	0	0	0	0	0			2011-03-22 05:00:00	0	0	0	0	0	0
2011-03-22 06:00:00	0	0	0	0	0	0			2011-03-22 06:00:00	0	0	0	0	0	0
2011-03-22 07:00:00	0.000216355	0.000215356	0.00126465	0.000545766	0.00408803	0.00589844			2011-03-22 07:00:00	0.000780571	0.000776966	0.00455528	0.0019661	0.0147054	0.0212268
2011-03-22 08:00:00	0	0	0	0	0	0			2011-03-22 08:00:00	1.85486e-06	1.84626e-06	7.44256e-06	4.52927e-05	0.000158958	0.000211693
2011-03-22 09:00:00	0	0	0	0	0	0			2011-03-22 09:00:00	1.1693e-06	1.16386e-06	5.29721e-06	2.45285e-05	8.40313e-05	0.000113857
2011-03-22 10:00:00	0	0	0	0	0	0			2011-03-22 10:00:00	0	0	0	0	0	0
2011-03-22 11:00:00	0	0	0	0	0	0			2011-03-22 11:00:00	0	0	0	0	0	0
2011-03-22 12:00:00	0	0	0	0	0	0			2011-03-22 12:00:00	0	0	0	0	0	0
2011-03-22 13:00:00	0	0	0	0	0	0			2011-03-22 13:00:00	0	0	0	0	0	0
2011-03-22 14:00:00	7.42873e-07	7.39349e-07	6.55543e-05	2.63164e-05	4.07229e-05	0.000132594			2011-03-22 14:00:00	48.697	48.466	4229.53	1664.35	2590.56	8484.44
2011-03-22 15:00:00	0.0416491	0.0414508	3.60373	1.42799	2.20449	7.23621			2011-03-22 15:00:00	90.9782	90.5451	7856.02	3094.01	4794.62	15744.6
2011-03-22 16:00:00	21.2428	21.1413	1849.51	732.523	1139.05	3721.08			2011-03-22 16:00:00	99.4845	99.0091	8577.67	3387.67	5238.1	17203.4
2011-03-22 17:00:00	165.118	164.326	14353.4	5663.08	8840.04	28856.5			2011-03-22 17:00:00	105.456	104.95	9073.84	3573.28	5539.87	18187
2011-03-22 18:00:00	170.517	169.696	14822.8	5814.13	9139.73	29776.7			2011-03-22 18:00:00	97.8553	97.3842	8395.94	3285.02	5118.78	16799.7
2011-03-22 19:00:00	107.347	106.828	9307.47	3657.76	5734.15	18699.4			2011-03-22 19:00:00	86.8679	86.4481	7422.89	2909.89	4516.06	14848.8
2011-03-22 20:00:00	28.7007	28.5615	2481.19	974.366	1527.02	4982.58			2011-03-22 20:00:00	66.9252	66.6006	5696.1	2228.02	3458.94	11383.1
2011-03-22 21:00:00	4.88619	4.8624	421.551	165.353	259.388	846.292			2011-03-22 21:00:00	50.8014	50.5541	4301.14	1672.16	2603.54	8576.84
2011-03-22 22:00:00	0.00575637	0.00572825	0.491362	0.192368	0.299984	0.983714			2011-03-22 22:00:00	8.70778	8.66523	732.869	276.259	441.223	1450.35
2011-03-22 23:00:00	0	0	0	0	0	0			2011-03-22 23:00:00	0	0	0	0	0	0
2011-03-23	0	0	0	0	0	0			2011-03-23	0	0	0	0	0	0
2011-03-23 01:00:00	9.9857e-05	9.93638e-05	0.011367	0.0662687	0.20683	0.284466			2011-03-23 01:00:00	0.000486239	0.000483837	0.0392254	0.163462	0.409549	0.612236
2011-03-23 02:00:00	0.000220554	0.00021946	0.0235114	1.41799	4.39369	5.83519			2011-03-23 02:00:00	0.000332734	0.000331085	0.0374562	1.29713	3.80901	5.1436
2011-03-23 03:00:00	0.0010652	0.0010599	0.138343	3.21227	10.8631	14.2137			2011-03-23 03:00:00	0.0013804	0.00137353	0.152604	3.17262	10.6168	13.9421
2011-03-23 04:00:00	0.000114929	0.000114355	0.0138247	0.0455304	0.142944	0.202299			2011-03-23 04:00:00	0.00021331	0.000212245	0.026289	0.152595	0.467201	0.646085
2011-03-23 05:00:00	0	0	0	0	0	0			2011-03-23 05:00:00	0	0	0	0	0	0
2011-03-23 06:00:00	0	0	0	0	0	0			2011-03-23 06:00:00	0	0	0	0	0	0
2011-03-23 07:00:00	0	0	0	0	0	0			2011-03-23 07:00:00	0	0	0	0	0	0
2011-03-23 08:00:00	0	0	0	0	0	0			2011-03-23 08:00:00	0	0	0	0	0	0
2011-03-23 09:00:00	0	0	0	0	0	0			2011-03-23 09:00:00	0	0	0	0	0	0
2011-03-23 10:00:00	0	0	0	0	0	0			2011-03-23 10:00:00	0	0	0	0	0	0
2011-03-23 11:00:00	0	0	0	0	0	0			2011-03-23 11:00:00	0	0	0	0	0	0
2011-03-23 12:00:00	0	0	0	0	0	0			2011-03-23 12:00:00	0	0	0	0	0	0
2011-03-23 13:00:00	0	0	0	0	0	0			2011-03-23 13:00:00	0	0	0	0	0	0
2011-03-23 14:00:00	0	0	0	0	0	0			2011-03-23 14:00:00	0	0	0	0	0	0
2011-03-23 15:00:00	0	0	0	0	0	0			2011-03-23 15:00:00	0	0	0	0	0	0
2011-03-23 16:00:00	0	0	0	0	0	0			2011-03-23 16:00:00	0	0	0	0	0	0
2011-03-23 17:00:00	0	0	0	0	0	0			2011-03-23 17:00:00	0	0	0	0	0	0
2011-03-23 18:00:00	0	0	0	0	0	0			2011-03-23 18:00:00	0	0	0	0	0	0
2011-03-23 19:00:00	0	0	0	0	0	0			2011-03-23 19:00:00	0	0	0	0	0	0
2011-03-23 20:00:00	0	0	0	0	0	0			2011-03-23 20:00:00	0	0	0	0	0	0
2011-03-23 21:00:00	0	0	0	0	0	0			2011-03-23 21:00:00	0	0	0	0	0	0
2011-03-23 22:00:00	0	0	0	0	0	0			2011-03-23 22:00:00	0	0	0	0	0	0
2011-03-23 23:00:00	0	0	0	0	0	0			2011-03-23 23:00:00	0	0	0	0	0	0
2011-03-24	0	0	0	0	0	0			2011-03-24	0	0	0	0	0	0
2011-03-24 01:00:00	0	0	0	0	0	0			2011-03-24 01:00:00	0	0	0	0	0	0
2011-03-24 02:00:00	0	0	0	0	0	0			2011-03-24 02:00:00	0	0	0	0	0	0
2011-03-24 03:00:00	0	0	0	0	0	0			2011-03-24 03:00:00	0	0	0	0	0	0
2011-03-24 04:00:00	0	0	0	0	0	0			2011-03-24 04:00:00	0	0	0	0	0	0
2011-03-24 05:00:00	0.286244	0.284688	25.5437	10.1081	18.2351	53.8868			2011-03-24 05:00:00	0.280952	0.279424	24.7075	9.71399	17.3512	51.7727
2011-03-24 06:00:00	0.593867	0.590627	61.628	24.5445	49.5039	135.676			2011-03-24 06:00:00	0.657857	0.654267	66.477	25.956	52.443	144.876
2011-03-24 07:00:00	0.0776758	0.0772505	8.61953	3.03512	7.41138	19.066			2011-03-24 07:00:00	0.169313	0.168386	16.2035	5.85096	12.5934	34.6478
2011-03-24 08:00:00	0.272121	0.270627	8.24557	2.9143	5.32579	16.4857			2011-03-24 08:00:00	15.7538	15.6672	375.377	131.924	225.99	733.291
2011-03-24 09:00:00	6.55215	6.51605	185.139	69.3234	115.691	370.153			2011-03-24 09:00:00	40.9447	40.719	1000	369.731	606.573	1976.31
2011-03-24 10:00:00	7.06638	7.02731	192.791	71.2215	120.191	384.204			2011-03-24 10:00:00	33.3111	33.127	817.407	306.965	497.344	1621.72
2011-03-24 11:00:00	7.99279	7.94846	209.455	77.1889	130.09	416.734			2011-03-24 11:00:00	31.976	31.7987	771.815	289.326	468.232	1529.37
2011-03-24 12:00:00	2.97716	2.9606	79.0996	28.9395	49.3439	157.383			2011-03-24 12:00:00	23.8038	23.6714	567.667	211.916	343.642	1123.22
2011-03-24 13:00:00	0.482351	0.479659	13.5319	4.93469	8.56457	27.0312			2011-03-24 13:00:00	15.4307	15.3446	364.173	134.898	219.809	718.88
2011-03-24 14:00:00	0.073053	0.0726439	3.68418	1.32214	2.45709	7.46341			2011-03-24 14:00:00	9.04982	8.99914	212.371	78.8654	127.816	419.052
2011-03-24 15:00:00	0.0831933	0.082726	7.43168	2.41874	5.41141	15.2618			2011-03-24 15:00:00	5.40828	5.3779	129.749	47.7945	78.5323	256.076
2011-03-24 16:00:00	0.072821	0.0724106	6.63017	2.0491	4.79403	13.4733			2011-03-24 16:00:00	2.28356	2.27069	56.6442	20.7881	34.5209	111.953
2011-03-24 17:00:00	0.0547462	0.0544367	4.74694	1.39998	3.49744	9.64436			2011-03-24 17:00:00	0.18485	0.183805	8.62053	2.75333	5.91724	17.2911
2011-03-24 18:00:00	0.0483844	0.04811	3.72667	1.49708	3.60671	8.83046			2011-03-24 18:00:00	0.0616759	0.0613261	4.90301	1.91173	4.7659	11.5806
2011-03-24 19:00:00	0.0261527	0.0260039	1.92255	0.653894	1.90915	4.48559			2011-03-24 19:00:00	0.0414819	0.0412459	3.38789	1.42011	4.15826	8.96626
2011-03-24 20:00:00	0.00663962	0.00660173	0.774947	0.280204	1.16123	2.21638			2011-03-24 20:00:00	0.011947	0.0118788	1.15376	0.495599	1.59768	3.24704
2011-03-24 21:00:00	6.53827e-06	6.50085e-06	0.000614923	0.0242601	0.114883	0.139758			2011-03-24 21:00:00	0.0158428	0.0157521	0.383705	0.331008	0.9054	1.62011
2011-03-24 22:00:00	0.0113947	0.0113292	0.909651	0.767798	2.19702	3.87447			2011-03-24 22:00:00	2.2098	2.19711	51.2777	19.2929	32.5534	103.124
2011-03-24 23:00:00	0.00947487	0.0094203	0.503312	0.405581	1.42032	2.32921			2011-03-24 23:00:00	5.86924	5.83543	135.511	50.6089	83.7958	269.916
2011-03-25	0.0274503	0.0272917	3.44761	0.75952	3.42025	7.62737			2011-03-25	2.66443	2.64903	48.0653	18.2978	30.3293	96.6924
2011-03-25 01:00:00	1.28357	1.27613	21.2946	8.02178	13.8182	43.1346			2011-03-25 01:00:00	101.443	100.855	1640.54	636.893	987.94	3265.37
2011-03-25 02:00:00	8.94748	8.89546	149.748	54.7085	93.0295	297.486			2011-03-25 02:00:00	121.025	120.322	1980.34	747.993	1205.86	3934.2
2011-03-25 03:00:00	2.78909e-05	2.77282e-05	0.00266543	0.0409047	0.0950712	0.138641			2011-03-25 03:00:00	0.000118809	0.000118116	0.00467185	0.021136	0.0537794	0.0795872
2011-03-25 04:00:00	0	0	0	0	0	0			2011-03-25 04:00:00	0	0	0	0	0	0
2011-03-25 05:00:00	4.21762e-09	4.19288e-09	4.82181e-07	0.0246671	0.0703916	0.0950592			2011-03-25 05:00:00	3.40633e-09	3.38635e-09	3.89454e-07	0.0199231	0.0568577	0.0767811
2011-03-25 06:00:00	0	0	0	0	0	0			2011-03-25 06:00:00	0	0	0	0	0	0
2011-03-25 07:00:00	0	0	0	0	0	0			2011-03-25 07:00:00	0.164814	0.163842	2.61592	1.04005	1.56737	5.22335
2011-03-25 08:00:00	0	0	0	0	0	0			2011-03-25 08:00:00	0.696497	0.692373	11.0485	4.39179	6.627	22.0673
2011-03-25 09:00:00	0.00295955	0.00294198	0.0469968	0.0186875	0.0282546	0.0939388			2011-03-25 09:00:00	61.537	61.1715	993.552	391.116	605.43	1990.1
2011-03-25 10:00:00	0.866095	0.860936	14.0989	5.5573	8.66502	28.3213			2011-03-25 10:00:00	218.047	216.748	3516.97	1378.94	2143.7	7039.61
2011-03-25 11:00:00	88.8836	88.3526	1448.35	566.332	892.249	2906.93			2011-03-25 11:00:00	255.149	253.624	4111.88	1604.63	2509.89	8226.4
2011-03-25 12:00:00	322.143	320.212	5245.67	2028.16	3232.39	10506.2			2011-03-25 12:00:00	239.66	238.224	3849.92	1483.66	2346.01	7679.59
2011-03-25 13:00:00	288.621	286.886	4685.28	1802.93	2881.33	9369.54			2011-03-25 13:00:00	191.984	190.83	3072.2	1177.06	1867.4	6116.66
2011-03-25 14:00:00	189.988	188.842	3074.54	1180.5	1887.78	6142.82			2011-03-25 14:00:00	160.583	159.615	2559.89	976.517	1552.43	5088.84
2011-03-25 15:00:00	92.6472	92.0871	1496.02	572.973	918.559	2987.55			2011-03-25 15:00:00	132.117	131.318	2098.57	796.588	1270.97	4166.13
2011-03-25 16:00:00	15.5838	15.4893	252.072	94.1454	154.987	501.204			2011-03-25 16:00:00	87.5048	86.9743	1382.74	517.583	835.508	2735.84
2011-03-25 17:00:00	0.580792	0.57726	9.98162	2.91266	6.31423	19.2085			2011-03-25 17:00:00	59.9678	59.6031	940.265	347.37	565.654	1853.29
2011-03-25 18:00:00	0.1247	0.12394	3.62832	0.903393	2.3719	6.90361			2011-03-25 18:00:00	48.0712	47.778	752.025	275.012	452.072	1479.11
2011-03-25 19:00:00	8.76269	8.70909	142.119	53.9992	88.1487	284.267			2011-03-25 19:00:00	121.528	120.785	1908.06	717.855	1152.8	3778.71
2011-03-25 20:00:00	33.166	32.9625	536.177	203.112	332.555	1071.85			2011-03-25 20:00:00	182.761	181.64	2873.98	1085.61	1741.25	5700.84
2011-03-25 21:00:00	0.758154	0.753489	12.3063	4.47088	7.6682	24.4454			2011-03-25 21:00:00	95.2186	94.6328	1485.45	547.936	895.367	2928.76
2011-03-25 22:00:00	0.0375674	0.0373356	0.984268	0.251607	0.752151	1.98803			2011-03-25 22:00:00	21.819	21.6844	339.135	126.155	204.025	669.316
2011-03-25 23:00:00	0	0	0	0	0	0			2011-03-25 23:00:00	0.000699375	0.000695047	0.065352	0.00944537	0.0832421	0.158039
2011-03-26	0.000183665	0.000182525	0.0166027	0.0557528	0.562258	0.634613			2011-03-26	1.33333	1.32506	20.638	7.71636	12.5615	40.9158
2011-03-26 01:00:00	0.232729	0.231281	3.74916	1.28332	2.33473	7.3672			2011-03-26 01:00:00	167.967	166.921	2606.95	983.722	1568.26	5158.93
2011-03-26 02:00:00	0.547497	0.544079	9.10109	2.81606	6.36548	18.2826			2011-03-26 02:00:00	8.33075	8.27875	134.392	42.3307	83.457	260.179
2011-03-26 03:00:00	0.00137572	0.0013671	0.031046	0.681517	3.09035	3.80292			2011-03-26 03:00:00	0.0149199	0.0148266	0.261938	0.663698	3.06938	3.99502
2011-03-26 04:00:00	0.000857727	0.000852343	0.0199263	1.17023	4.51813	5.70828			2011-03-26 04:00:00	0.00122545	0.00121776	0.0288838	1.00204	4.35427	5.38519
2011-03-26 05:00:00	0.000162236	0.000161215	0.00494317	0.419564	1.68453	2.10904			2011-03-26 05:00:00	0.000143624	0.00014272	0.00447081	0.335369	1.32686	1.6667
2011-03-26 06:00:00	0.000111167	0.000110465	0.00353834	0.238571	1.20024	1.44235			2011-03-26 06:00:00	9.85131e-05	9.78912e-05	0.00330818	0.249719	1.13743	1.39045
2011-03-26 07:00:00	5.90969e-05	5.87227e-05	0.00168965	0.175361	0.728305	0.905355			2011-03-26 07:00:00	0.000133899	0.000133052	0.00415809	0.248942	1.03768	1.29078
2011-03-26 08:00:00	1.24402e-07	1.23612e-07	5.03637e-06	0.0985832	0.370098	0.468686			2011-03-26 08:00:00	4.7105e-06	4.68059e-06	0.00012444	0.0890783	0.31735	0.406553
2011-03-26 09:00:00	2.77924e-07	2.76155e-07	4.61012e-06	0.0644075	0.145584	0.209996			2011-03-26 09:00:00	2.00242e-07	1.98968e-07	3.33816e-06	0.0597214	0.123494	0.183219
2011-03-26 10:00:00	0	0	0	0	0	0			2011-03-26 10:00:00	3.9266e-09	3.90153e-09	6.51671e-08	0.000293027	0.000538603	0.000831695
2011-03-26 11:00:00	0	0	0	0	0	0			2011-03-26 11:00:00	0	0	0	0	0	0
2011-03-26 12:00:00	0	0	0	0	0	0			2011-03-26 12:00:00	0	0	0	0	0	0
2011-03-26 13:00:00	0	0	0	0	0	0			2011-03-26 13:00:00	0	0	0	0	0	0
2011-03-26 14:00:00	0	0	0	0	0	0			2011-03-26 14:00:00	0	0	0	0	0	0
2011-03-26 15:00:00	0	0	0	0	0	0			2011-03-26 15:00:00	0	0	0	0	0	0
2011-03-26 16:00:00	0	0	0	0	0	0			2011-03-26 16:00:00	0	0	0	0	0	0
2011-03-26 17:00:00	0	0	0	0	0	0			2011-03-26 17:00:00	0	0	0	0	0	0
2011-03-26 18:00:00	0	0	0	0	0	0			2011-03-26 18:00:00	0	0	0	0	0	0
2011-03-26 19:00:00	0	0	0	0	0	0			2011-03-26 19:00:00	0	0	0	0	0	0
2011-03-26 20:00:00	0	0	0	0	0	0			2011-03-26 20:00:00	0.136695	0.135798	3.31522	1.31798	1.99215	6.62536
2011-03-26 21:00:00	96.9345	96.2966	2434.67	930.122	1513.77	4878.56			2011-03-26 21:00:00	60.0555	59.6603	1495.76	579.119	922.711	2997.59
2011-03-26 22:00:00	9.73766	9.67341	255.109	97.1562	165.669	517.934			2011-03-26 22:00:00	5.95272	5.91345	156.664	60.0963	102.297	319.058
2011-03-26 23:00:00	0.514456	0.511053	15.5017	5.56182	11.4497	32.5133			2011-03-26 23:00:00	0.431366	0.428512	13.1808	4.70811	9.85103	27.7399
2011-03-27	0.000570882	0.000567094	0.0171819	0.00644642	0.0126993	0.0363277			2011-03-27	0.0104362	0.010367	0.348625	0.128226	0.279741	0.756592
2011-03-27 01:00:00	0	0	0	0	0	0			2011-03-27 01:00:00	0	0	0	0	0	0
2011-03-27 02:00:00	0	0	0	0	0	0			2011-03-27 02:00:00	0	0	0	0	0	0
2011-03-27 03:00:00	0	0	0	0	0	0			2011-03-27 03:00:00	0	0	0	0	0	0
2011-03-27 04:00:00	0	0	0	0	0	0			2011-03-27 04:00:00	0	0	0	0	0	0
2011-03-27 05:00:00	0	0	0	0	0	0			2011-03-27 05:00:00	0	0	0	0	0	0
2011-03-27 06:00:00	0	0	0	0	0	0			2011-03-27 06:00:00	0	0	0	0	0	0
2011-03-27 07:00:00	0	0	0	0	0	0			2011-03-27 07:00:00	0	0	0	0	0	0
2011-03-27 08:00:00	0	0	0	0	0	0			2011-03-27 08:00:00	0	0	0	0	0	0
2011-03-27 09:00:00	0	0	0	0	0	0			2011-03-27 09:00:00	0	0	0	0	0	0
2011-03-27 10:00:00	0	0	0	0	0	0			2011-03-27 10:00:00	0	0	0	0	0	0
2011-03-27 11:00:00	0	0	0	0	0	0			2011-03-27 11:00:00	0	0	0	0	0	0
2011-03-27 12:00:00	0	0	0	0	0	0			2011-03-27 12:00:00	0	0	0	0	0	0
2011-03-27 13:00:00	0	0	0	0	0	0			2011-03-27 13:00:00	0	0	0	0	0	0
2011-03-27 14:00:00	0	0	0	0	0	0			2011-03-27 14:00:00	0	0	0	0	0	0
2011-03-27 15:00:00	0	0	0	0	0	0			2011-03-27 15:00:00	0	0	0	0	0	0
2011-03-27 16:00:00	0	0	0	0	0	0			2011-03-27 16:00:00	0	0	0	0	0	0
2011-03-27 17:00:00	0	0	0	0	0	0			2011-03-27 17:00:00	0	0	0	0	0	0
2011-03-27 18:00:00	0	0	0	0	0	0			2011-03-27 18:00:00	0	0	0	0	0	0
2011-03-27 19:00:00	0	0	0	0	0	0			2011-03-27 19:00:00	0	0	0	0	0	0
2011-03-27 20:00:00	0	0	0	0	0	0			2011-03-27 20:00:00	0	0	0	0	0	0
2011-03-27 21:00:00	0	0	0	0	0	0			2011-03-27 21:00:00	0	0	0	0	0	0
2011-03-27 22:00:00	0	0	0	0	0	0			2011-03-27 22:00:00	0	0	0	0	0	0
2011-03-27 23:00:00	0	0	0	0	0	0			2011-03-27 23:00:00	0	0	0	0	0	0
2011-03-28	0.000260113	0.000258276	0.00601808	0.00240606	0.00363422	0.0120584			2011-03-28	0.340704	0.338298	8.00936	3.19813	4.89154	16.099
2011-03-28 01:00:00	14.7402	14.6358	350.864	139.4	217.842	708.106			2011-03-28 01:00:00	20.6397	20.4936	485.927	193.501	298.319	977.746
2011-03-28 02:00:00	0.526415	0.522679	12.6833	4.94741	7.93557	25.5663			2011-03-28 02:00:00	0.557546	0.553589	13.2711	5.22841	8.21734	26.7169
2011-03-28 03:00:00	0	0	0	0	0	0			2011-03-28 03:00:00	0.00236273	0.00234592	0.0846245	0.0315619	0.0515504	0.167737
2011-03-28 04:00:00	0	0	0	0	0	0			2011-03-28 04:00:00	0	0	0	0	0	0
2011-03-28 05:00:00	0	0	0	0	0	0			2011-03-28 05:00:00	0	0	0	0	0	0
2011-03-28 06:00:00	0	0	0	0	0	0			2011-03-28 06:00:00	0	0	0	0	0	0
2011-03-28 07:00:00	0	0	0	0	0	0			2011-03-28 07:00:00	0	0	0	0	0	0
2011-03-28 08:00:00	0	0	1.98028	0.770132	1.20323	3.95365			2011-03-28 08:00:00	12.3249	12.2361	1028.58	382.37	620.435	2031.38
2011-03-28 09:00:00	30.4204	30.2007	3031.31	1168.97	1862.61	6062.9			2011-03-28 09:00:00	110.68	109.881	2584.28	991.962	1570.6	5146.85
2011-03-28 10:00:00	468.914	465.52	1650.16	640.304	1009.18	3299.64			2011-03-28 10:00:00	309.501	307.26	830.363	320.932	505.225	1656.52
2011-03-28 11:00:00	451.903	448.623	565.183	214.802	345.993	1125.98			2011-03-28 11:00:00	440.621	437.423	448.772	169.012	272.958	890.742
2011-03-28 12:00:00	500.59	496.948	123.814	44.0774	75.8612	243.753			2011-03-28 12:00:00	407.557	404.592	233.719	85.2702	141.551	460.541
2011-03-28 13:00:00	336.211	333.759	7.00809	2.47439	4.37756	13.86			2011-03-28 13:00:00	258.296	256.412	86.6381	31.8722	52.2558	170.766
2011-03-28 14:00:00	16.2913	16.1722	0.971208	0.294075	0.611494	1.87678			2011-03-28 14:00:00	148.315	147.231	48.0857	17.7867	28.9249	94.7973
2011-03-28 15:00:00	6.28009	6.23407	0.215317	0.0592545	0.136815	0.411387			2011-03-28 15:00:00	129.427	128.479	16.0568	5.97336	9.64776	31.6779
2011-03-28 16:00:00	2.10529	2.08982	37.5002	14.5295	22.8218	74.8515			2011-03-28 16:00:00	65.4664	64.9854	111.445	42.7869	67.2424	221.475
2011-03-28 17:00:00	0	0	267.132	103.888	163.476	534.496			2011-03-28 17:00:00	0.361841	0.359177	261.541	101.098	158.695	521.334
2011-03-28 18:00:00	0	0	49.2721	19.0543	30.2425	98.5689			2011-03-28 18:00:00	0	0	241.137	93.5845	145.987	480.708
2011-03-28 19:00:00	0	0	2.68785	1.01418	1.64963	5.35166			2011-03-28 19:00:00	18.7913	18.6522	237.305	92.5673	143.455	473.328
2011-03-28 20:00:00	1008.39	1000.91	1.3097	0.363534	0.822805	2.49604			2011-03-28 20:00:00	751.168	745.596	100.523	39.3532	60.8028	200.679
2011-03-28 21:00:00	581.064	576.744	0.000206226	3.7551e-05	0.000124855	0.000368632			2011-03-28 21:00:00	752.911	747.313	0.00939085	0.00172925	0.005682	0.0168021
2011-03-28 22:00:00	22.016	21.8519	0	0	0	0			2011-03-28 22:00:00	18.0027	17.8685	0	0	0	0
2011-03-28 23:00:00	1.63271	1.62051	0	0	0	0			2011-03-28 23:00:00	1.2494	1.24006	0	0	0	0
2011-03-29	2.19894	2.18247	0	0	0	0			2011-03-29	1.99116	1.97625	0	0	0	0
2011-03-29 01:00:00	2.32316	2.30572	0	0	0	0			2011-03-29 01:00:00	2.12189	2.10596	0.159706	0.0635376	0.095932	0.319175
2011-03-29 02:00:00	4.46896	4.43534	8.9892	3.57745	5.40275	17.9694			2011-03-29 02:00:00	3.71204	3.68411	509.66	200.666	308.816	1019.14
2011-03-29 03:00:00	1961.11	1946.31	1286.26	508.788	798.033	2593.08			2011-03-29 03:00:00	1519.09	1507.63	1654.81	657.133	1016.08	3328.02
2011-03-29 04:00:00	1002.17	994.591	563.674	222.158	351.302	1137.13			2011-03-29 04:00:00	994.436	986.918	324.8	127.037	199.066	650.903
2011-03-29 05:00:00	1928.86	1914.25	0.00276268	0.000465542	0.00177992	0.00500815			2011-03-29 05:00:00	983.311	975.86	4.37163	1.71158	2.63483	8.71803
2011-03-29 06:00:00	713.319	707.9	3.00077	1.11415	1.90099	6.01591			2011-03-29 06:00:00	543.384	539.257	594.68	230.453	360.245	1185.38
2011-03-29 07:00:00	0.0167316	0.0166042	0.375155	0.079968	0.258206	0.713329			2011-03-29 07:00:00	0.0191967	0.0190506	141.792	53.5205	86.0868	281.399
2011-03-29 08:00:00	0.0208088	0.02065	0.283471	0.0444364	0.200597	0.528504			2011-03-29 08:00:00	0.0431662	0.0428368	0.382967	0.072693	0.274588	0.730248
2011-03-29 09:00:00	0.00488543	0.00484806	0.252763	0.0433034	0.193222	0.489288			2011-03-29 09:00:00	0.00763236	0.00757398	0.356656	0.0718511	0.278173	0.70668
2011-03-29 10:00:00	0.00648591	0.00643618	0.104317	0.024597	0.0962327	0.225146			2011-03-29 10:00:00	0.0057379	0.0056939	0.0800286	0.0169024	0.0693506	0.166282
2011-03-29 11:00:00	0.000992492	0.000984865	0.0322467	0.00445881	0.0268517	0.0635572			2011-03-29 11:00:00	0.236018	0.234204	0.046063	0.00739754	0.0445573	0.0980178
2011-03-29 12:00:00	0.93222	0.925039	0	0	0	0			2011-03-29 12:00:00	80.7394	80.1175	0.0104956	0.00163157	0.00712182	0.019249
2011-03-29 13:00:00	1.2833	1.2734	0	0	0	0			2011-03-29 13:00:00	35.0469	34.7764	0.00800343	0.00119649	0.00614094	0.0153409
2011-03-29 14:00:00	0.00076057	0.000754685	0.258762	0.0509315	0.190482	0.500176			2011-03-29 14:00:00	0.00136887	0.00135828	34.0998	12.4125	20.5675	67.0798
2011-03-29 15:00:00	0.00107203	0.00106372	0.515692	0.161467	0.333883	1.01104			2011-03-29 15:00:00	0.00145464	0.00144336	28.0326	10.594	16.9121	55.5386
2011-03-29 16:00:00	0.00055296	0.000548662	0	0	0	0			2011-03-29 16:00:00	0.00625972	0.00621106	0.00484379	0.000764913	0.00501456	0.0106233
2011-03-29 17:00:00	0.00669331	0.00664116	0	0	0	0			2011-03-29 17:00:00	0.00635023	0.00630075	0.0018274	0.000338084	0.00139584	0.00356132
2011-03-29 18:00:00	0.00609374	0.00604615	0	0	0	0			2011-03-29 18:00:00	0.00987006	0.00979298	0.00780527	0.000981673	0.00567159	0.0144585
2011-03-29 19:00:00	0.00486671	0.00482862	0	0	0	0			2011-03-29 19:00:00	0.00935174	0.00927855	0.00320887	0.00137652	0.0124741	0.0170595
2011-03-29 20:00:00	0.00154117	0.00152908	0	0	0	0			2011-03-29 20:00:00	0.0102092	0.0101291	0.00028391	5.50146e-05	0.000416379	0.000755304
2011-03-29 21:00:00	0.0109751	0.0108888	0.00860547	0.0125923	0.102445	0.123642			2011-03-29 21:00:00	0.00339881	0.00337208	0.0159514	0.0238686	0.191209	0.231029
2011-03-29 22:00:00	0	0	0	0	0	0			2011-03-29 22:00:00	0	0	0	0	0	0
2011-03-29 23:00:00	0	0	0	0	0	0			2011-03-29 23:00:00	0	0	0	0	0	0
2011-03-30	0	0	0	0	0	0			2011-03-30	0	0	0	0	0	0
2011-03-30 01:00:00	0	0	0	0	0	0			2011-03-30 01:00:00	0	0	0	0	0	0
2011-03-30 02:00:00	0	0	0	0	0	0			2011-03-30 02:00:00	0	0	0	0	0	0
2011-03-30 03:00:00	0	0	0	0	0	0			2011-03-30 03:00:00	0	0	0	0	0	0
2011-03-30 04:00:00	0	0	0	0	0	0			2011-03-30 04:00:00	0	0	0	0	0	0
2011-03-30 05:00:00	0	0	0	0	0	0			2011-03-30 05:00:00	0	0	0	0	0	0
2011-03-30 06:00:00	0	0	0	0	0	0			2011-03-30 06:00:00	0	0	0	0	0	0
2011-03-30 07:00:00	0	0	0	0	0	0			2011-03-30 07:00:00	0	0	0	0	0	0
2011-03-30 08:00:00	0	0	0	0	0	0			2011-03-30 08:00:00	0	0	0	0	0	0
2011-03-30 09:00:00	0	0	0	0	0	0			2011-03-30 09:00:00	0	0	0.380117	0.149492	0.228743	0.758352
2011-03-30 10:00:00	0	0	0	0	0	0			2011-03-30 10:00:00	47.8196	47.4326	231.233	90.8982	140.274	462.405
2011-03-30 11:00:00	1887.21	1871.9	3113.3	1215.43	1933.95	6262.68			2011-03-30 11:00:00	4785.84	4747.02	4587.42	1787.97	2801.4	9176.79
2011-03-30 12:00:00	7597.62	7535.85	6242.57	2326.87	3877.64	12447.1			2011-03-30 12:00:00	4929.65	4889.57	4872.72	1798.66	2972.96	9644.34
2011-03-30 13:00:00	1380	1368.76	38.1978	12.6763	24.1158	74.99			2011-03-30 13:00:00	2501.91	2481.53	1084.06	402.401	653.598	2140.06
2011-03-30 14:00:00	349.32	346.468	458.581	162.025	282.392	902.998			2011-03-30 14:00:00	1756.32	1741.98	2613.8	957.343	1580.33	5151.47
2011-03-30 15:00:00	438.059	434.475	332.508	120.011	206.387	658.906			2011-03-30 15:00:00	1416.76	1405.16	1384.37	512.424	839.427	2736.22
2011-03-30 16:00:00	18.4152	18.2642	5.06935	2.83828	10.5317	18.4393			2011-03-30 16:00:00	29.195	28.9555	10.232	5.83595	15.2832	31.3511
2011-03-30 17:00:00	5.17719	5.13464	0.217481	1.85141	7.59138	9.66027			2011-03-30 17:00:00	5.77649	5.72901	6.46688	4.34939	11.5991	22.4153
2011-03-30 18:00:00	0.747196	0.741042	0.594184	0.872191	3.85946	5.32583			2011-03-30 18:00:00	0.662142	0.656688	207.125	78.9108	127.403	413.439
2011-03-30 19:00:00	0.368327	0.365286	0.398928	0.377245	2.38673	3.1629			2011-03-30 19:00:00	0.344676	0.341831	53.1253	20.3145	33.9001	107.34
2011-03-30 20:00:00	0.24506	0.243033	0.0476414	0.0666557	0.559638	0.673935			2011-03-30 20:00:00	0.307396	0.304853	0.0491494	0.0609253	0.431615	0.54169
2011-03-30 21:00:00	0.27713	0.274833	0.138671	0.0708561	0.337893	0.547421			2011-03-30 21:00:00	0.0769319	0.0762942	0.0588864	0.0587204	0.267842	0.385449
2011-03-30 22:00:00	2.71236e-09	2.68983e-09	0	0	0	0			2011-03-30 22:00:00	2.8082e-07	2.78487e-07	1.99139e-08	6.41916e-09	5.2992e-08	7.9325e-08
2011-03-30 23:00:00	0.00108357	0.00107455	0	0	0	0			2011-03-30 23:00:00	0.000164368	0.000163	0	0	0	0
2011-03-31	0.000148919	0.000147677	0	0	0	0			2011-03-31	2.71091	2.68829	0	0	0	0
2011-03-31 01:00:00	0	0	0	0	0	0			2011-03-31 01:00:00	5.46049	5.41483	0	0	0	0
2011-03-31 02:00:00	9.47241	9.39304	0	0	0	0			2011-03-31 02:00:00	149.233	147.983	0	0	0	0
2011-03-31 03:00:00	34.9755	34.6818	0	0	0	0			2011-03-31 03:00:00	164.134	162.756	0	0	0	0
2011-03-31 04:00:00	167.122	165.716	0	0	0	0			2011-03-31 04:00:00	344.557	341.658	0	0	0	0
2011-03-31 05:00:00	2.82467	2.80086	0.00239206	0.000868136	0.00149106	0.00475126			2011-03-31 05:00:00	82.7823	82.0843	1134.7	442.616	689.566	2266.88
2011-03-31 06:00:00	0	0	11.4969	4.09447	7.30873	22.9001			2011-03-31 06:00:00	50.6263	50.1985	2371.89	907.782	1489.93	4769.61
2011-03-31 07:00:00	0	0	0	0	0	0			2011-03-31 07:00:00	0	0	0	0	0	0
2011-03-31 08:00:00	0	0	0	0	0	0			2011-03-31 08:00:00	0	0	0.00164935	0.000292018	0.00244131	0.00438267
2011-03-31 09:00:00	0	0	0	0	0	0			2011-03-31 09:00:00	5.12655e-05	5.08296e-05	0	0	0	0
2011-03-31 10:00:00	0	0	0	0	0	0			2011-03-31 10:00:00	13.0232	12.9122	0	0	0	0
2011-03-31 11:00:00	0	0	0	0	0	0			2011-03-31 11:00:00	0	0	0.131676	0.0517621	0.0790908	0.262529
2011-03-31 12:00:00	116.858	115.858	30.1034	11.5362	18.5496	60.1892			2011-03-31 12:00:00	254.188	252.013	834.133	324.275	506.599	1665.01
2011-03-31 13:00:00	696.065	690.096	177.247	67.5482	109.299	354.094			2011-03-31 13:00:00	504.052	499.73	476.211	177.337	289.559	943.107
2011-03-31 14:00:00	83.641	82.9223	44.2529	12.4742	28.868	85.5952			2011-03-31 14:00:00	337.87	334.967	944.81	334.611	580.472	1859.89
2011-03-31 15:00:00	540.469	535.815	106.344	37.6457	68.1994	212.189			2011-03-31 15:00:00	600.563	595.392	227.77	86.0829	140.974	454.827
2011-03-31 16:00:00	0.183242	0.181661	17.5347	5.42384	11.0566	34.0152			2011-03-31 16:00:00	0.883107	0.875488	22.016	7.19673	14.2943	43.507
2011-03-31 17:00:00	0.00175401	0.00173885	0.00613418	0.000499689	0.00626556	0.0128994			2011-03-31 17:00:00	0.00894354	0.00886622	0.0541287	0.0109947	0.043342	0.108465
2011-03-31 18:00:00	0	0	0	0	0	0			2011-03-31 18:00:00	2.2041e-05	2.18501e-05	0	0	0	0
2011-03-31 19:00:00	3.32844e-05	3.29955e-05	0	0	0	0			2011-03-31 19:00:00	4.29937e-05	4.26204e-05	0	0	0	0
2011-03-31 20:00:00	0	0	0	0	0	0			2011-03-31 20:00:00	0	0	0	0	0	0
2011-03-31 21:00:00	0	0	0	0	0	0			2011-03-31 21:00:00	0	0	0	0	0	0
2011-03-31 22:00:00	0	0	0	0	0	0			2011-03-31 22:00:00	0.000287182	0.000284673	0	0	0	0
2011-03-31 23:00:00	0	0	0	0	0	0			2011-03-31 23:00:00	0	0	0	0	0	0

## Sheet: Pattern06
Pattern06
Wspeedi2019L									Wspeedi2019R
seq	1								seq	1
place	Futaba Town								place	Futaba Town
address	Ishikuma								address	Ishikuma
lon	140.954								lon	140.954
lat	37.4339								lat	37.4339
sim_idx	22950								sim_idx	20476
Lon_sim	140.952								Lon_sim	140.941
Lat_sim	37.431								Lat_sim	37.4403
dist	0.351375								dist	1.34424
	Cs137	Cs134	I131_p	I131_I2g	I131_CH3Ig	I131_Total				Cs137	Cs134	I131_p	I131_I2g	I131_CH3Ig	I131_Total
2011-03-12	0	0	0	0	0	0			2011-03-12	0	0	0	0	0	0
2011-03-12 01:00:00	0	0	0	0	0	0			2011-03-12 01:00:00	0	0	0	0	0	0
2011-03-12 02:00:00	0	0	0	0	0	0			2011-03-12 02:00:00	0	0	0	0	0	0
2011-03-12 03:00:00	0	0	0	0	0	0			2011-03-12 03:00:00	0	0	0	0	0	0
2011-03-12 04:00:00	0	0	0	0	0	0			2011-03-12 04:00:00	0	0	0	0	0	0
2011-03-12 05:00:00	0	0	0	0	0	0			2011-03-12 05:00:00	0	0	0	0	0	0
2011-03-12 06:00:00	0.00590957	0.00590777	0.0364819	0.0147792	0.026256	0.0775171			2011-03-12 06:00:00	0.454328	0.454189	2.73355	1.12271	1.92595	5.78221
2011-03-12 07:00:00	83.5776	83.5507	482.519	190.358	327.526	1000.4			2011-03-12 07:00:00	70.3052	70.2825	407.415	162.862	277.86	848.137
2011-03-12 08:00:00	0.567057	0.566864	3.48438	1.42494	2.49544	7.40476			2011-03-12 08:00:00	3.77753	3.77625	22.4047	8.96569	15.5576	46.928
2011-03-12 09:00:00	0	0	0	0	0	0			2011-03-12 09:00:00	0.000511235	0.000511051	0.00298466	0.00118837	0.00203448	0.00620751
2011-03-12 10:00:00	0	0	0	0	0	0			2011-03-12 10:00:00	0	0	0	0	0	0
2011-03-12 11:00:00	0	0	0	0	0	0			2011-03-12 11:00:00	0	0	0	0	0	0
2011-03-12 12:00:00	0	0	0	0	0	0			2011-03-12 12:00:00	0	0	0	0	0	0
2011-03-12 13:00:00	0	0	0	0	0	0			2011-03-12 13:00:00	0.00171436	0.00171362	0.00965137	0.00379451	0.00615815	0.019604
2011-03-12 14:00:00	0.0215363	0.0215267	0.119948	0.0351944	0.0758948	0.231037			2011-03-12 14:00:00	2.45565	2.45455	94.3609	38.1808	58.6006	191.142
2011-03-12 15:00:00	0.0208855	0.0208758	0.751568	0.301164	0.483892	1.53662			2011-03-12 15:00:00	0.704217	0.703889	27.9007	11.3288	17.4622	56.6917
2011-03-12 16:00:00	0	0	0	0	0	0			2011-03-12 16:00:00	0	0	0	0	0	0
2011-03-12 17:00:00	0	0	0	0	0	0			2011-03-12 17:00:00	1.55165	1.55087	19.6851	7.14804	13.7879	40.621
2011-03-12 18:00:00	0.00175722	0.00175631	0.0162819	0.00552305	0.0145168	0.0363218			2011-03-12 18:00:00	18.3381	18.3286	280.079	101.495	201.582	583.156
2011-03-12 19:00:00	0	0	0	0	0	0			2011-03-12 19:00:00	0	0	0	0	0	0
2011-03-12 20:00:00	0	0	0	0	0	0			2011-03-12 20:00:00	0	0	0	0	0	0
2011-03-12 21:00:00	0	0	0	0	0	0			2011-03-12 21:00:00	0	0	0	0	0	0
2011-03-12 22:00:00	0	0	0	0	0	0			2011-03-12 22:00:00	0	0	0	0	0	0
2011-03-12 23:00:00	0	0	0	0	0	0			2011-03-12 23:00:00	0	0	0	0	0	0
2011-03-13	0	0	0	0	0	0			2011-03-13	0	0	0	0	0	0
2011-03-13 01:00:00	0	0	0	0	0	0			2011-03-13 01:00:00	0	0	0	0	0	0
2011-03-13 02:00:00	0	0	0	0	0	0			2011-03-13 02:00:00	0	0	0	0	0	0
2011-03-13 03:00:00	0	0	0	0	0	0			2011-03-13 03:00:00	0	0	0	0	0	0
2011-03-13 04:00:00	0	0	0	0	0	0			2011-03-13 04:00:00	0	0	0	0	0	0
2011-03-13 05:00:00	0	0	0	0	0	0			2011-03-13 05:00:00	0	0	0	0	0	0
2011-03-13 06:00:00	0	0	0	0	0	0			2011-03-13 06:00:00	0	0	0	0	0	0
2011-03-13 07:00:00	0	0	0	0	0	0			2011-03-13 07:00:00	0	0	0	0	0	0
2011-03-13 08:00:00	0	0	0	0	0	0			2011-03-13 08:00:00	0	0	0	0	0	0
2011-03-13 09:00:00	0	0	0	0	0	0			2011-03-13 09:00:00	0	0	0	0	0	0
2011-03-13 10:00:00	0	0	0	0	0	0			2011-03-13 10:00:00	0	0	0	0	0	0
2011-03-13 11:00:00	0	0	0	0	0	0			2011-03-13 11:00:00	0	0	0	0	0	0
2011-03-13 12:00:00	0	0	0	0	0	0			2011-03-13 12:00:00	0	0	0	0	0	0
2011-03-13 13:00:00	0	0	0	0	0	0			2011-03-13 13:00:00	0	0	0	0	0	0
2011-03-13 14:00:00	0.0690732	0.0690125	0.399572	0.161758	0.247214	0.808544			2011-03-13 14:00:00	0.0100276	0.0100188	0.0574034	0.0232145	0.035383	0.116001
2011-03-13 15:00:00	0.344479	0.34417	1.97608	0.797117	1.22016	3.99336			2011-03-13 15:00:00	0.0510517	0.0510059	0.291472	0.117575	0.179542	0.588589
2011-03-13 16:00:00	0	0	0	0	0	0			2011-03-13 16:00:00	0	0	0	0	0	0
2011-03-13 17:00:00	0	0	0	0	0	0			2011-03-13 17:00:00	0	0	0	0	0	0
2011-03-13 18:00:00	0	0	0	0	0	0			2011-03-13 18:00:00	0	0	0	0	0	0
2011-03-13 19:00:00	0	0	0	0	0	0			2011-03-13 19:00:00	0	0	0	0	0	0
2011-03-13 20:00:00	0	0	0	0	0	0			2011-03-13 20:00:00	0	0	0	0	0	0
2011-03-13 21:00:00	0	0	0	0	0	0			2011-03-13 21:00:00	0	0	0	0	0	0
2011-03-13 22:00:00	0	0	0	0	0	0			2011-03-13 22:00:00	0	0	0	0	0	0
2011-03-13 23:00:00	0	0	0	0	0	0			2011-03-13 23:00:00	0	0	0	0	0	0
2011-03-14	0	0	0	0	0	0			2011-03-14	0	0	0	0	0	0
2011-03-14 01:00:00	0	0	0	0	0	0			2011-03-14 01:00:00	0	0	0	0	0	0
2011-03-14 02:00:00	0	0	0	0	0	0			2011-03-14 02:00:00	0	0	0	0	0	0
2011-03-14 03:00:00	0	0	0	0	0	0			2011-03-14 03:00:00	0	0	0	0	0	0
2011-03-14 04:00:00	0	0	0	0	0	0			2011-03-14 04:00:00	0	0	0	0	0	0
2011-03-14 05:00:00	0	0	0	0	0	0			2011-03-14 05:00:00	0	0	0	0	0	0
2011-03-14 06:00:00	0	0	0	0	0	0			2011-03-14 06:00:00	0	0	0	0	0	0
2011-03-14 07:00:00	0	0	0	0	0	0			2011-03-14 07:00:00	0	0	0	0	0	0
2011-03-14 08:00:00	0	0	0	0	0	0			2011-03-14 08:00:00	0	0	0	0	0	0
2011-03-14 09:00:00	0	0	0	0	0	0			2011-03-14 09:00:00	0	0	0	0	0	0
2011-03-14 10:00:00	0	0	0	0	0	0			2011-03-14 10:00:00	0	0	0	0	0	0
2011-03-14 11:00:00	0	0	0	0	0	0			2011-03-14 11:00:00	0	0	0	0	0	0
2011-03-14 12:00:00	0	0	0	0	0	0			2011-03-14 12:00:00	0	0	0	0	0	0
2011-03-14 13:00:00	0	0	0	0	0	0			2011-03-14 13:00:00	0	0	0	0	0	0
2011-03-14 14:00:00	0	0	0	0	0	0			2011-03-14 14:00:00	0	0	0	0	0	0
2011-03-14 15:00:00	0	0	0	0	0	0			2011-03-14 15:00:00	0	0	0	0	0	0
2011-03-14 16:00:00	0	0	0	0	0	0			2011-03-14 16:00:00	0	0	0	0	0	0
2011-03-14 17:00:00	0	0	0	0	0	0			2011-03-14 17:00:00	0	0	0	0	0	0
2011-03-14 18:00:00	0	0	0	0	0	0			2011-03-14 18:00:00	0	0	0	0	0	0
2011-03-14 19:00:00	0	0	0	0	0	0			2011-03-14 19:00:00	0	0	0	0	0	0
2011-03-14 20:00:00	0	0	0	0	0	0			2011-03-14 20:00:00	0	0	0	0	0	0
2011-03-14 21:00:00	0	0	0	0	0	0			2011-03-14 21:00:00	0	0	0	0	0	0
2011-03-14 22:00:00	0	0	0	0	0	0			2011-03-14 22:00:00	0	0	0	0	0	0
2011-03-14 23:00:00	0	0	0	0	0	0			2011-03-14 23:00:00	0	0	0	0	0	0
2011-03-15	0	0	0	0	0	0			2011-03-15	0	0	0	0	0	0
2011-03-15 01:00:00	0	0	0	0	0	0			2011-03-15 01:00:00	0	0	0	0	0	0
2011-03-15 02:00:00	0	0	0	0	0	0			2011-03-15 02:00:00	0	0	0	0	0	0
2011-03-15 03:00:00	0	0	0	0	0	0			2011-03-15 03:00:00	0	0	0	0	0	0
2011-03-15 04:00:00	0	0	0	0	0	0			2011-03-15 04:00:00	0	0	0	0	0	0
2011-03-15 05:00:00	0	0	0	0	0	0			2011-03-15 05:00:00	0	0	0	0	0	0
2011-03-15 06:00:00	0	0	0	0	0	0			2011-03-15 06:00:00	0	0	0	0	0	0
2011-03-15 07:00:00	0	0	0	0	0	0			2011-03-15 07:00:00	0	0	0	0	0	0
2011-03-15 08:00:00	0	0	0	0	0	0			2011-03-15 08:00:00	0	0	0	0	0	0
2011-03-15 09:00:00	0	0	0	0	0	0			2011-03-15 09:00:00	0	0	0	0	0	0
2011-03-15 10:00:00	0	0	0	0	0	0			2011-03-15 10:00:00	0	0	0	0	0	0
2011-03-15 11:00:00	0	0	0	0	0	0			2011-03-15 11:00:00	0	0	0	0	0	0
2011-03-15 12:00:00	0	0	0	0	0	0			2011-03-15 12:00:00	0	0	0	0	0	0
2011-03-15 13:00:00	0	0	0	0	0	0			2011-03-15 13:00:00	0	0	0	0	0	0
2011-03-15 14:00:00	15.174	15.1476	97.0549	38.8094	60.353	196.217			2011-03-15 14:00:00	12.6701	12.6481	81.0455	32.3291	50.3916	163.766
2011-03-15 15:00:00	15.3695	15.3425	96.3419	38.4263	59.0781	193.846			2011-03-15 15:00:00	24.6423	24.599	155.409	61.9982	95.7393	313.146
2011-03-15 16:00:00	58.2884	58.185	365.515	146.441	225.664	737.62			2011-03-15 16:00:00	58.1588	58.0556	367.569	147.195	227.27	742.035
2011-03-15 17:00:00	153.193	152.918	726.974	291.497	449.689	1468.16			2011-03-15 17:00:00	173.66	173.348	860.931	345.457	534.213	1740.6
2011-03-15 18:00:00	0.133973	0.133731	0.598667	0.238083	0.362397	1.19915			2011-03-15 18:00:00	11.151	11.1308	51.0469	20.3886	31.4851	102.921
2011-03-15 19:00:00	1.2534	1.25111	5.78396	2.26481	3.59831	11.6471			2011-03-15 19:00:00	12.8375	12.814	58.6265	23.0514	36.0299	117.708
2011-03-15 20:00:00	528.237	527.262	2137.61	829.599	1391.53	4358.75			2011-03-15 20:00:00	412.269	411.508	1845.17	701.429	1177.52	3724.12
2011-03-15 21:00:00	17993.7	17960.1	62955.1	24929.3	42881.8	130766			2011-03-15 21:00:00	18144.4	18110.6	63478.8	25140.7	43130.2	131750
2011-03-15 22:00:00	4782.11	4773.11	17308.1	7327.75	14257.5	38893.3			2011-03-15 22:00:00	10037.2	10018.3	35680.1	15120.4	28185.4	78985.8
2011-03-15 23:00:00	3240.53	3234.38	12451.4	11087	24850	48388.4			2011-03-15 23:00:00	2904.26	2898.74	10948.9	12140.6	25985.1	49074.6
2011-03-16	2102.52	2098.49	8383.74	7420.77	16713.9	32518.4			2011-03-16	1388.99	1386.32	5463.7	7590.88	16740.4	29795
2011-03-16 01:00:00	13.4096	13.3836	52.5635	932.535	1786.29	2771.39			2011-03-16 01:00:00	39.4069	39.3306	151.988	1222.37	2395.14	3769.5
2011-03-16 02:00:00	0.245113	0.244634	1.12063	77.628	150.938	229.687			2011-03-16 02:00:00	0.418517	0.4177	1.84175	124.133	232.301	358.275
2011-03-16 03:00:00	0.000746624	0.000745152	0.0032236	3.26788	5.60626	8.87737			2011-03-16 03:00:00	0.000556756	0.000555658	0.00228682	8.48072	14.321	22.804
2011-03-16 04:00:00	0.000132656	0.000132392	0.00100284	2.28618	4.11447	6.40166			2011-03-16 04:00:00	7.8481e-05	7.83248e-05	0.000536872	7.48723	14.6261	22.1139
2011-03-16 05:00:00	1.23008e-07	1.22761e-07	4.63435e-07	8.48476	15.5808	24.0655			2011-03-16 05:00:00	9.1885e-07	9.17006e-07	4.19465e-06	10.7358	21.125	31.8608
2011-03-16 06:00:00	1.11336e-05	1.1111e-05	9.02528e-05	7.66431	15.2997	22.9641			2011-03-16 06:00:00	1.8469e-05	1.84316e-05	0.000104727	8.02461	15.5921	23.6169
2011-03-16 07:00:00	7.43729e-08	7.42209e-08	5.29262e-07	2.22201	4.14038	6.36239			2011-03-16 07:00:00	1.51172e-07	1.50863e-07	1.35358e-06	1.80376	3.45321	5.25697
2011-03-16 08:00:00	2.69448e-08	2.68893e-08	1.91235e-07	2.42338	4.30192	6.72531			2011-03-16 08:00:00	5.11758e-08	5.10703e-08	3.61621e-07	2.31011	4.24832	6.55843
2011-03-16 09:00:00	5.56684e-08	5.55527e-08	3.87851e-07	2.15107	4.09997	6.25104			2011-03-16 09:00:00	1.22773e-07	1.22518e-07	7.71273e-07	1.54141	3.10775	4.64916
2011-03-16 10:00:00	6.42064e-12	6.40718e-12	3.33027e-11	0.333068	0.74297	1.07604			2011-03-16 10:00:00	1.44207e-12	1.43905e-12	7.36956e-12	0.342174	0.765598	1.10777
2011-03-16 11:00:00	0	0	0	0	0	0			2011-03-16 11:00:00	0	0	0	0	0	0
2011-03-16 12:00:00	0	0	0	0	0	0			2011-03-16 12:00:00	0	0	0	0	0	0
2011-03-16 13:00:00	0	0	0	0	0	0			2011-03-16 13:00:00	0	0	0	0	0	0
2011-03-16 14:00:00	0	0	0	0	0	0			2011-03-16 14:00:00	0	0	0	0	0	0
2011-03-16 15:00:00	0	0	0	0	0	0			2011-03-16 15:00:00	0	0	0	0	0	0
2011-03-16 16:00:00	0	0	0	0	0	0			2011-03-16 16:00:00	0	0	0	0	0	0
2011-03-16 17:00:00	0	0	0	0	0	0			2011-03-16 17:00:00	0	0	0	0	0	0
2011-03-16 18:00:00	0	0	0	0	0	0			2011-03-16 18:00:00	0	0	0	0	0	0
2011-03-16 19:00:00	0	0	0	0	0	0			2011-03-16 19:00:00	0	0	0	0	0	0
2011-03-16 20:00:00	0	0	0	0	0	0			2011-03-16 20:00:00	0	0	0	0	0	0
2011-03-16 21:00:00	0	0	0	0	0	0			2011-03-16 21:00:00	0	0	0	0	0	0
2011-03-16 22:00:00	0	0	0	0	0	0			2011-03-16 22:00:00	0	0	0	0	0	0
2011-03-16 23:00:00	0	0	0	0	0	0			2011-03-16 23:00:00	0	0	0	0	0	0
2011-03-17	0	0	0	0	0	0			2011-03-17	0	0	0	0	0	0
2011-03-17 01:00:00	0	0	0	0	0	0			2011-03-17 01:00:00	0	0	0	0	0	0
2011-03-17 02:00:00	0	0	0	0	0	0			2011-03-17 02:00:00	0	0	0	0	0	0
2011-03-17 03:00:00	0	0	0	0	0	0			2011-03-17 03:00:00	0	0	0	0	0	0
2011-03-17 04:00:00	0	0	0	0	0	0			2011-03-17 04:00:00	0	0	0	0	0	0
2011-03-17 05:00:00	0	0	0	0	0	0			2011-03-17 05:00:00	0	0	0	0	0	0
2011-03-17 06:00:00	0	0	0	0	0	0			2011-03-17 06:00:00	0	0	0	0	0	0
2011-03-17 07:00:00	0	0	0	0	0	0			2011-03-17 07:00:00	0	0	0	0	0	0
2011-03-17 08:00:00	0	0	0	0	0	0			2011-03-17 08:00:00	0	0	0	0	0	0
2011-03-17 09:00:00	0	0	0	0	0	0			2011-03-17 09:00:00	0	0	0	0	0	0
2011-03-17 10:00:00	0	0	0	0	0	0			2011-03-17 10:00:00	0	0	0	0	0	0
2011-03-17 11:00:00	0	0	0	0	0	0			2011-03-17 11:00:00	0	0	0	0	0	0
2011-03-17 12:00:00	0	0	0	0	0	0			2011-03-17 12:00:00	0	0	0	0	0	0
2011-03-17 13:00:00	0	0	0	0	0	0			2011-03-17 13:00:00	0	0	0	0	0	0
2011-03-17 14:00:00	0	0	0	0	0	0			2011-03-17 14:00:00	0	0	0	0	0	0
2011-03-17 15:00:00	0	0	0	0	0	0			2011-03-17 15:00:00	0	0	0	0	0	0
2011-03-17 16:00:00	0	0	0	0	0	0			2011-03-17 16:00:00	0	0	0	0	0	0
2011-03-17 17:00:00	0	0	0	0	0	0			2011-03-17 17:00:00	0	0	0	0	0	0
2011-03-17 18:00:00	0	0	0	0	0	0			2011-03-17 18:00:00	0	0	0	0	0	0
2011-03-17 19:00:00	0	0	0	0	0	0			2011-03-17 19:00:00	0	0	0	0	0	0
2011-03-17 20:00:00	0	0	0	0	0	0			2011-03-17 20:00:00	0	0	0	0	0	0
2011-03-17 21:00:00	0	0	0	0	0	0			2011-03-17 21:00:00	0	0	0	0	0	0
2011-03-17 22:00:00	0	0	0	0	0	0			2011-03-17 22:00:00	0	0	0	0	0	0
2011-03-17 23:00:00	0	0	0	0	0	0			2011-03-17 23:00:00	0	0	0	0	0	0
2011-03-18	0	0	0	0	0	0			2011-03-18	0	0	0	0	0	0
2011-03-18 01:00:00	0	0	0	0	0	0			2011-03-18 01:00:00	0	0	0	0	0	0
2011-03-18 02:00:00	0	0	0	0	0	0			2011-03-18 02:00:00	0	0	0	0	0	0
2011-03-18 03:00:00	0	0	0	0	0	0			2011-03-18 03:00:00	0	0	0	0	0	0
2011-03-18 04:00:00	0	0	0	0	0	0			2011-03-18 04:00:00	0	0	0	0	0	0
2011-03-18 05:00:00	0	0	0	0	0	0			2011-03-18 05:00:00	0	0	0	0	0	0
2011-03-18 06:00:00	0	0	0	0	0	0			2011-03-18 06:00:00	0	0	0	0	0	0
2011-03-18 07:00:00	0	0	0	0	0	0			2011-03-18 07:00:00	0	0	0	0	0	0
2011-03-18 08:00:00	0	0	0	0	0	0			2011-03-18 08:00:00	0	0	0	0	0	0
2011-03-18 09:00:00	0	0	0	0	0	0			2011-03-18 09:00:00	0	0	0	0	0	0
2011-03-18 10:00:00	0	0	0	0	0	0			2011-03-18 10:00:00	0	0	0	0	0	0
2011-03-18 11:00:00	0.206481	0.205867	8.86798	3.2268	5.78907	17.8839			2011-03-18 11:00:00	0.0240459	0.0239744	1.05485	0.386538	0.690009	2.13139
2011-03-18 12:00:00	22.1186	22.0524	1186.81	437.932	754.302	2379.05			2011-03-18 12:00:00	15.8624	15.815	867.541	320.4	552.132	1740.07
2011-03-18 13:00:00	13.437	13.3966	625.963	220.066	398.237	1244.27			2011-03-18 13:00:00	10.4542	10.4227	514.046	184.757	329.285	1028.09
2011-03-18 14:00:00	2.25123	2.24442	76.3864	25.9802	48.1089	150.475			2011-03-18 14:00:00	0.399942	0.398731	15.001	5.05622	9.53533	29.5926
2011-03-18 15:00:00	0	0	0	0	0	0			2011-03-18 15:00:00	2.47211e-05	2.46458e-05	0.001406	0.000511576	0.000880496	0.00279807
2011-03-18 16:00:00	0.225788	0.225096	2.84886	1.06407	1.86717	5.7801			2011-03-18 16:00:00	4.00834	3.99606	52.6425	20.0049	34.8442	107.492
2011-03-18 17:00:00	9.6733	9.6435	123.828	47.1957	82.5157	253.539			2011-03-18 17:00:00	13.9884	13.9453	180.228	67.7065	119.255	367.189
2011-03-18 18:00:00	14.0725	14.0289	166.972	62.6369	106.312	335.921			2011-03-18 18:00:00	148.125	147.666	1704.62	642.082	1063.36	3410.07
2011-03-18 19:00:00	873.456	870.733	10110.8	3794.06	6343.29	20248.1			2011-03-18 19:00:00	903.193	900.377	10496.1	3946.9	6605.38	21048.4
2011-03-18 20:00:00	21.6584	21.5905	294.493	103.608	206.795	604.896			2011-03-18 20:00:00	28.0456	27.9577	395.321	139.694	279.571	814.586
2011-03-18 21:00:00	0	0	0	0	0	0			2011-03-18 21:00:00	0	0	0	0	0	0
2011-03-18 22:00:00	0	0	0	0	0	0			2011-03-18 22:00:00	0	0	0	0	0	0
2011-03-18 23:00:00	0	0	0	0	0	0			2011-03-18 23:00:00	0	0	0	0	0	0
2011-03-19	0	0	0	0	0	0			2011-03-19	0	0	0	0	0	0
2011-03-19 01:00:00	0	0	0	0	0	0			2011-03-19 01:00:00	0	0	0	0	0	0
2011-03-19 02:00:00	0	0	0	0	0	0			2011-03-19 02:00:00	0	0	0	0	0	0
2011-03-19 03:00:00	0	0	0	0	0	0			2011-03-19 03:00:00	0	0	0	0	0	0
2011-03-19 04:00:00	0	0	0	0	0	0			2011-03-19 04:00:00	0	0	0	0	0	0
2011-03-19 05:00:00	0	0	0	0	0	0			2011-03-19 05:00:00	0	0	0	0	0	0
2011-03-19 06:00:00	0	0	0	0	0	0			2011-03-19 06:00:00	0	0	0	0	0	0
2011-03-19 07:00:00	0	0	0	0	0	0			2011-03-19 07:00:00	0	0	0	0	0	0
2011-03-19 08:00:00	0	0	0	0	0	0			2011-03-19 08:00:00	0	0	0	0	0	0
2011-03-19 09:00:00	0	0	0	0	0	0			2011-03-19 09:00:00	0	0	0	0	0	0
2011-03-19 10:00:00	0	0	0	0	0	0			2011-03-19 10:00:00	0	0	0	0	0	0
2011-03-19 11:00:00	0	0	0	0	0	0			2011-03-19 11:00:00	0	0	0	0	0	0
2011-03-19 12:00:00	0	0	0	0	0	0			2011-03-19 12:00:00	0	0	0	0	0	0
2011-03-19 13:00:00	0	0	0	0	0	0			2011-03-19 13:00:00	0	0	0	0	0	0
2011-03-19 14:00:00	0	0	0	0	0	0			2011-03-19 14:00:00	0	0	0	0	0	0
2011-03-19 15:00:00	0	0	0	0	0	0			2011-03-19 15:00:00	0	0	0	0	0	0
2011-03-19 16:00:00	0	0	0	0	0	0			2011-03-19 16:00:00	0	0	0	0	0	0
2011-03-19 17:00:00	0	0	0	0	0	0			2011-03-19 17:00:00	0	0	0	0	0	0
2011-03-19 18:00:00	0	0	0	0	0	0			2011-03-19 18:00:00	0	0	0	0	0	0
2011-03-19 19:00:00	0	0	0	0	0	0			2011-03-19 19:00:00	0	0	0	0	0	0
2011-03-19 20:00:00	0	0	0	0	0	0			2011-03-19 20:00:00	0	0	0	0	0	0
2011-03-19 21:00:00	0	0	0	0	0	0			2011-03-19 21:00:00	1.22116e-05	1.21678e-05	6.12338e-05	2.50405e-05	4.41154e-05	0.00013039
2011-03-19 22:00:00	0	0	0	0	0	0			2011-03-19 22:00:00	0	0	0	0	0	0
2011-03-19 23:00:00	0	0	0	0	0	0			2011-03-19 23:00:00	0	0	0	0	0	0
2011-03-20	0	0	0	0	0	0			2011-03-20	0	0	0	0	0	0
2011-03-20 01:00:00	0	0	0	0	0	0			2011-03-20 01:00:00	0	0	0	0	0	0
2011-03-20 02:00:00	0	0	0	0	0	0			2011-03-20 02:00:00	0	0	0	0	0	0
2011-03-20 03:00:00	0	0	0	0	0	0			2011-03-20 03:00:00	0	0	0	0	0	0
2011-03-20 04:00:00	0	0	0	0	0	0			2011-03-20 04:00:00	0	0	0	0	0	0
2011-03-20 05:00:00	0	0	0	0	0	0			2011-03-20 05:00:00	0	0	0	0	0	0
2011-03-20 06:00:00	0.133282	0.132783	0.772764	0.250223	0.649415	1.6724			2011-03-20 06:00:00	0.0318131	0.031694	0.201019	0.0613704	0.181422	0.443812
2011-03-20 07:00:00	0	0	0	0	0	0			2011-03-20 07:00:00	0	0	0	0	0	0
2011-03-20 08:00:00	0	0	0	0	0	0			2011-03-20 08:00:00	0	0	0	0	0	0
2011-03-20 09:00:00	10.7623	10.7214	45.34	17.5012	27.9553	90.7965			2011-03-20 09:00:00	2.17929	2.17102	9.22545	3.57841	5.72059	18.5245
2011-03-20 10:00:00	823.937	820.794	3977.64	1563.84	2523.38	8064.86			2011-03-20 10:00:00	780.463	777.487	3999.8	1573.32	2545.37	8118.49
2011-03-20 11:00:00	3.551	3.53739	17.9112	6.89614	11.2752	36.0825			2011-03-20 11:00:00	178.582	177.898	1001.04	393.737	635.029	2029.81
2011-03-20 12:00:00	1.2693	1.26441	5.47098	1.90905	3.44021	10.8202			2011-03-20 12:00:00	1.09281	1.0886	4.72048	1.65	2.97186	9.34234
2011-03-20 13:00:00	0.681104	0.67847	2.93917	1.04055	1.85311	5.83283			2011-03-20 13:00:00	0.723652	0.720853	3.14443	1.14208	1.99427	6.28079
2011-03-20 14:00:00	0.602052	0.599712	2.64659	0.832211	1.69108	5.16988			2011-03-20 14:00:00	0.651824	0.649292	2.83549	0.912817	1.79649	5.5448
2011-03-20 15:00:00	0.317111	0.315874	1.36466	0.377265	0.856831	2.59876			2011-03-20 15:00:00	0.516451	0.514435	2.26653	0.661163	1.44824	4.37594
2011-03-20 16:00:00	0.908452	0.90489	4.00721	1.04278	2.57229	7.62228			2011-03-20 16:00:00	0.689683	0.686978	3.02646	0.835149	1.9333	5.79491
2011-03-20 17:00:00	1.86874	1.86137	8.07138	2.09984	5.10669	15.2779			2011-03-20 17:00:00	1.1519	1.14736	5.03481	1.22723	3.21407	9.47611
2011-03-20 18:00:00	0.912542	0.908931	3.98727	0.968705	2.54974	7.50572			2011-03-20 18:00:00	0.988066	0.984156	4.34564	0.992907	2.79505	8.1336
2011-03-20 19:00:00	1.50668	1.50069	6.58166	1.45078	4.20886	12.2413			2011-03-20 19:00:00	1.16442	1.1598	5.35661	1.22796	3.58791	10.1725
2011-03-20 20:00:00	25.7941	25.6911	149.989	50.4004	99.059	299.449			2011-03-20 20:00:00	175.003	174.305	1033.97	341.312	686.14	2061.42
2011-03-20 21:00:00	2098.42	2090	12987.7	3993.87	8965.24	25946.8			2011-03-20 21:00:00	1069.41	1065.12	6677.7	1990.58	4633.55	13301.8
2011-03-20 22:00:00	84.3604	84.0205	546.753	133.165	392.045	1071.96			2011-03-20 22:00:00	83.3852	83.0493	536.982	131.489	383.33	1051.8
2011-03-20 23:00:00	11.9359	11.8876	78.0315	16.7691	59.2739	154.075			2011-03-20 23:00:00	11.4278	11.3815	75.7935	17.2628	59.4025	152.459
2011-03-21	2.89303	2.88127	17.9976	5.75235	16.4902	40.2401			2011-03-21	2.64495	2.6342	16.7134	5.14927	15.4471	37.3097
2011-03-21 01:00:00	0.821795	0.81844	4.82948	2.56134	6.32137	13.7122			2011-03-21 01:00:00	0.856084	0.852589	5.02549	3.09754	7.31971	15.4427
2011-03-21 02:00:00	0.329926	0.328573	1.85931	2.82011	6.24725	10.9267			2011-03-21 02:00:00	0.200594	0.199772	1.09423	2.4776	5.55384	9.12567
2011-03-21 03:00:00	0.150459	0.149839	0.802935	2.13818	4.8825	7.82361			2011-03-21 03:00:00	0.0771895	0.0768716	0.404647	1.43834	3.3379	5.18089
2011-03-21 04:00:00	0.153486	0.152851	0.951126	1.84308	4.22027	7.01447			2011-03-21 04:00:00	0.108037	0.10759	0.646452	1.27262	2.92861	4.84768
2011-03-21 05:00:00	0.295319	0.294092	1.96856	2.32994	6.52906	10.8276			2011-03-21 05:00:00	0.200814	0.19998	1.22804	2.31926	6.6827	10.23
2011-03-21 06:00:00	0.0654264	0.0651534	0.401658	0.62555	1.83967	2.86688			2011-03-21 06:00:00	0.05942	0.0591721	0.386567	0.795023	2.81822	3.99981
2011-03-21 07:00:00	0.031438	0.0313063	0.161481	0.582367	1.60912	2.35297			2011-03-21 07:00:00	0.0440735	0.0438889	0.23646	0.753434	2.14602	3.13591
2011-03-21 08:00:00	0.00769822	0.00766583	0.0412291	0.436187	1.11284	1.59025			2011-03-21 08:00:00	0.0135998	0.0135426	0.074268	0.481531	1.14164	1.69744
2011-03-21 09:00:00	3.73509e-06	3.71931e-06	2.14508e-05	0.0280137	0.0569735	0.0850087			2011-03-21 09:00:00	0.000387519	0.000385882	0.00241769	0.0508343	0.131081	0.184333
2011-03-21 10:00:00	0.0030207	0.00300788	0.0167591	0.0596477	0.250951	0.327358			2011-03-21 10:00:00	0.00073706	0.000733933	0.00425795	0.0705964	0.259788	0.334642
2011-03-21 11:00:00	0.000804649	0.000801221	0.0049539	0.0358531	0.131394	0.172201			2011-03-21 11:00:00	0.000319619	0.000318257	0.00206464	0.0105632	0.0421401	0.054768
2011-03-21 12:00:00	0	0	0	0	0	0			2011-03-21 12:00:00	0.00117914	0.0011741	0.00768519	0.0446312	0.101038	0.153355
2011-03-21 13:00:00	0	0	0	0	0	0			2011-03-21 13:00:00	0	0	0	0	0	0
2011-03-21 14:00:00	0	0	0	0	0	0			2011-03-21 14:00:00	0	0	0	0	0	0
2011-03-21 15:00:00	0	0	0	0	0	0			2011-03-21 15:00:00	0	0	0	0	0	0
2011-03-21 16:00:00	0	0	0	0	0	0			2011-03-21 16:00:00	0	0	0	0	0	0
2011-03-21 17:00:00	0	0	0	0	0	0			2011-03-21 17:00:00	0	0	0	0	0	0
2011-03-21 18:00:00	0	0	0	0	0	0			2011-03-21 18:00:00	0	0	0	0	0	0
2011-03-21 19:00:00	0	0	0	0	0	0			2011-03-21 19:00:00	0	0	0	0	0	0
2011-03-21 20:00:00	0	0	0	0	0	0			2011-03-21 20:00:00	0	0	0	0	0	0
2011-03-21 21:00:00	0	0	0	0	0	0			2011-03-21 21:00:00	0	0	0	0	0	0
2011-03-21 22:00:00	0	0	0	0	0	0			2011-03-21 22:00:00	0	0	0	0	0	0
2011-03-21 23:00:00	0	0	0	0	0	0			2011-03-21 23:00:00	0	0	0	0	0	0
2011-03-22	0	0	0	0	0	0			2011-03-22	0	0	0	0	0	0
2011-03-22 01:00:00	0	0	0	0	0	0			2011-03-22 01:00:00	0	0	0	0	0	0
2011-03-22 02:00:00	0	0	0	0	0	0			2011-03-22 02:00:00	0.00102497	0.00102033	0.00413212	0.00206786	0.00513137	0.0113314
2011-03-22 03:00:00	0.0149391	0.0148711	0.0874355	0.0205226	0.0826873	0.190645			2011-03-22 03:00:00	0.00623773	0.00620937	0.0351894	0.0444817	0.106472	0.186143
2011-03-22 04:00:00	0.000242518	0.000241411	0.000968414	0.000354123	0.00102462	0.00234716			2011-03-22 04:00:00	0.00180367	0.00179543	0.00727644	0.00257859	0.00619957	0.0160546
2011-03-22 05:00:00	0	0	0	0	0	0			2011-03-22 05:00:00	0	0	0	0	0	0
2011-03-22 06:00:00	0	0	0	0	0	0			2011-03-22 06:00:00	0	0	0	0	0	0
2011-03-22 07:00:00	0	0	0	0	0	0			2011-03-22 07:00:00	0	0	0	0	0	0
2011-03-22 08:00:00	2.33708e-06	2.32625e-06	1.04883e-05	4.9194e-05	0.000164989	0.000224671			2011-03-22 08:00:00	2.59676e-07	2.58472e-07	1.16537e-06	5.466e-06	1.83321e-05	2.49635e-05
2011-03-22 09:00:00	0	0	0	0	0	0			2011-03-22 09:00:00	0	0	0	0	0	0
2011-03-22 10:00:00	0	0	0	0	0	0			2011-03-22 10:00:00	0	0	0	0	0	0
2011-03-22 11:00:00	7.36063e-10	7.32611e-10	4.77831e-09	0.000642359	0.00293751	0.00357987			2011-03-22 11:00:00	6.15362e-09	6.12477e-09	3.98741e-08	0.00536973	0.0244478	0.0298176
2011-03-22 12:00:00	0	0	0	0	0	0			2011-03-22 12:00:00	0	0	0	0	0	0
2011-03-22 13:00:00	0.109854	0.109334	9.60107	3.79801	6.04194	19.441			2011-03-22 13:00:00	0.101752	0.101271	9.01396	3.69714	6.19097	18.9021
2011-03-22 14:00:00	50.4476	50.2083	4538.68	1710.75	2844.54	9093.97			2011-03-22 14:00:00	37.6293	37.4509	3398.99	1286.11	2149.46	6834.56
2011-03-22 15:00:00	0.216808	0.215776	19.4658	7.66844	12.2414	39.3757			2011-03-22 15:00:00	17.2166	17.1346	1540.44	607.182	966.314	3113.94
2011-03-22 16:00:00	0	0	0	0	0	0			2011-03-22 16:00:00	0.461737	0.45953	40.9285	16.1599	25.539	82.6274
2011-03-22 17:00:00	0	0	0	0	0	0			2011-03-22 17:00:00	0	0	0	0	0	0
2011-03-22 18:00:00	0	0	0	0	0	0			2011-03-22 18:00:00	0	0	0	0	0	0
2011-03-22 19:00:00	0	0	0	0	0	0			2011-03-22 19:00:00	0	0	0	0	0	0
2011-03-22 20:00:00	0	0	0	0	0	0			2011-03-22 20:00:00	0	0	0	0	0	0
2011-03-22 21:00:00	0	0	0	0	0	0			2011-03-22 21:00:00	0	0	0	0	0	0
2011-03-22 22:00:00	0	0	0	0	0	0			2011-03-22 22:00:00	3.39333e-06	3.37675e-06	0.000290252	9.82355e-05	0.000218273	0.00060676
2011-03-22 23:00:00	0	0	0	0	0	0			2011-03-22 23:00:00	0	0	0	0	0	0
2011-03-23	1.40036e-14	1.39346e-14	9.88333e-14	7.62108e-05	0.000185513	0.000261724			2011-03-23	0.000113334	0.000112776	0.0115232	0.0252089	0.0673362	0.104068
2011-03-23 01:00:00	2.82592e-05	2.81196e-05	0.00273321	0.0282347	0.0833831	0.114351			2011-03-23 01:00:00	0.000575427	0.000572584	0.0870023	0.123807	0.447811	0.65862
2011-03-23 02:00:00	7.66224e-06	7.62425e-06	0.00127727	0.140141	0.383888	0.525307			2011-03-23 02:00:00	4.48635e-05	4.46411e-05	0.0074662	0.127834	0.396011	0.531311
2011-03-23 03:00:00	1.94669e-07	1.93701e-07	2.33863e-05	0.193371	0.579513	0.772908			2011-03-23 03:00:00	6.94486e-08	6.91031e-08	8.29417e-06	0.118165	0.327347	0.44552
2011-03-23 04:00:00	0	0	0	0	0	0			2011-03-23 04:00:00	7.26656e-08	7.23028e-08	1.0869e-05	0.0173905	0.0886417	0.106043
2011-03-23 05:00:00	0	0	0	0	0	0			2011-03-23 05:00:00	0	0	0	0	0	0
2011-03-23 06:00:00	0	0	0	0	0	0			2011-03-23 06:00:00	0	0	0	0	0	0
2011-03-23 07:00:00	0	0	0	0	0	0			2011-03-23 07:00:00	0	0	0	0	0	0
2011-03-23 08:00:00	0	0	0	0	0	0			2011-03-23 08:00:00	0	0	0	0	0	0
2011-03-23 09:00:00	0	0	0	0	0	0			2011-03-23 09:00:00	0	0	0	0	0	0
2011-03-23 10:00:00	0	0	0	0	0	0			2011-03-23 10:00:00	0	0	0	0	0	0
2011-03-23 11:00:00	0	0	0	0	0	0			2011-03-23 11:00:00	0	0	0	0	0	0
2011-03-23 12:00:00	0	0	0	0	0	0			2011-03-23 12:00:00	0	0	0	0	0	0
2011-03-23 13:00:00	0	0	0	0	0	0			2011-03-23 13:00:00	0	0	0	0	0	0
2011-03-23 14:00:00	0	0	0	0	0	0			2011-03-23 14:00:00	0	0	0	0	0	0
2011-03-23 15:00:00	0	0	0	0	0	0			2011-03-23 15:00:00	0	0	0	0	0	0
2011-03-23 16:00:00	0	0	0	0	0	0			2011-03-23 16:00:00	0	0	0	0	0	0
2011-03-23 17:00:00	0	0	0	0	0	0			2011-03-23 17:00:00	0	0	0	0	0	0
2011-03-23 18:00:00	0	0	0	0	0	0			2011-03-23 18:00:00	0	0	0	0	0	0
2011-03-23 19:00:00	0	0	0	0	0	0			2011-03-23 19:00:00	0	0	0	0	0	0
2011-03-23 20:00:00	0	0	0	0	0	0			2011-03-23 20:00:00	0	0	0	0	0	0
2011-03-23 21:00:00	0	0	0	0	0	0			2011-03-23 21:00:00	0	0	0	0	0	0
2011-03-23 22:00:00	0	0	0	0	0	0			2011-03-23 22:00:00	0	0	0	0	0	0
2011-03-23 23:00:00	0	0	0	0	0	0			2011-03-23 23:00:00	0	0	0	0	0	0
2011-03-24	0	0	0	0	0	0			2011-03-24	0	0	0	0	0	0
2011-03-24 01:00:00	0	0	0	0	0	0			2011-03-24 01:00:00	0	0	0	0	0	0
2011-03-24 02:00:00	0	0	0	0	0	0			2011-03-24 02:00:00	0	0	0	0	0	0
2011-03-24 03:00:00	0	0	0	0	0	0			2011-03-24 03:00:00	0	0	0	0	0	0
2011-03-24 04:00:00	0.0344521	0.0342653	2.85371	1.16938	1.85817	5.88127			2011-03-24 04:00:00	0.0297805	0.029619	2.71944	1.15051	1.92113	5.79108
2011-03-24 05:00:00	0.467214	0.464673	43.6845	17.2407	31.5187	92.4439			2011-03-24 05:00:00	0.194963	0.193903	18.1295	7.30171	13.0064	38.4376
2011-03-24 06:00:00	3.10122e-06	3.0843e-06	0.000289381	0.000118567	0.000208615	0.000616562			2011-03-24 06:00:00	0.00147936	0.00147129	0.149141	0.0611249	0.114078	0.324344
2011-03-24 07:00:00	0	0	0	0	0	0			2011-03-24 07:00:00	0	0	0	0	0	0
2011-03-24 08:00:00	0	0	0	0	0	0			2011-03-24 08:00:00	0	0	0	0	0	0
2011-03-24 09:00:00	0.125171	0.124481	8.57782	3.26252	6.06883	17.9092			2011-03-24 09:00:00	0.0332373	0.0330541	2.24623	0.849678	1.60385	4.69976
2011-03-24 10:00:00	0.882776	0.877895	56.3031	19.7853	38.9094	114.998			2011-03-24 10:00:00	0.681505	0.677738	43.7252	15.4086	30.2631	89.3969
2011-03-24 11:00:00	0.452241	0.449733	30.8288	9.06198	21.2983	61.1891			2011-03-24 11:00:00	0.456758	0.454224	30.774	9.46022	21.2544	61.4886
2011-03-24 12:00:00	0.20602	0.204874	14.6312	4.10293	10.2029	28.937			2011-03-24 12:00:00	0.182136	0.181122	13.081	3.71982	9.09442	25.8953
2011-03-24 13:00:00	0.158068	0.157186	12.9074	4.13254	9.12879	26.1687			2011-03-24 13:00:00	0.106249	0.105656	8.70654	2.85705	6.19208	17.7557
2011-03-24 14:00:00	0.0205921	0.0204768	1.54072	0.489274	1.21209	3.24208			2011-03-24 14:00:00	0.0266981	0.0265486	2.21939	0.717624	1.6356	4.57262
2011-03-24 15:00:00	0.0753587	0.0749353	6.31739	2.01686	4.58973	12.924			2011-03-24 15:00:00	0.0689694	0.068582	6.17525	1.95949	4.76421	12.8989
2011-03-24 16:00:00	0.0781535	0.0777131	6.27957	1.9548	4.43619	12.6706			2011-03-24 16:00:00	0.0779345	0.0774953	6.5126	2.04722	5.01924	13.5791
2011-03-24 17:00:00	0.0920484	0.091528	8.34996	2.73068	7.07504	18.1557			2011-03-24 17:00:00	0.0736128	0.0731966	6.63674	2.49553	6.32449	15.4568
2011-03-24 18:00:00	0.052676	0.0523773	4.78074	1.96728	5.33591	12.0839			2011-03-24 18:00:00	0.0449879	0.0447328	3.75762	2.21411	5.87277	11.8445
2011-03-24 19:00:00	0.0231451	0.0230134	2.27667	0.791137	3.33131	6.39912			2011-03-24 19:00:00	0.0235896	0.0234554	2.30604	1.19217	4.161	7.65922
2011-03-24 20:00:00	0.0238477	0.0237116	2.44366	0.959403	3.2386	6.64167			2011-03-24 20:00:00	0.0114842	0.0114186	1.11189	0.850154	2.72548	4.68752
2011-03-24 21:00:00	0.00301238	0.00299513	0.291117	0.311924	1.29903	1.90207			2011-03-24 21:00:00	0.00103634	0.00103041	0.097663	0.6734	1.70013	2.47119
2011-03-24 22:00:00	0.00134773	0.00133999	0.162846	0.155819	0.510224	0.828889			2011-03-24 22:00:00	0.00322839	0.00320985	0.356759	0.64285	1.84747	2.84707
2011-03-24 23:00:00	0.00581079	0.00577732	0.4985	0.170695	0.486462	1.15566			2011-03-24 23:00:00	0.00201922	0.00200759	0.187534	0.221674	0.829112	1.23832
2011-03-25	7.50245e-05	7.4591e-05	0.00227813	0.00226507	0.00601856	0.0105618			2011-03-25	0.00025773	0.000256241	0.0190556	0.0354377	0.11606	0.170553
2011-03-25 01:00:00	0.000874077	0.000869011	0.0731358	0.196786	0.87775	1.14767			2011-03-25 01:00:00	0.00103083	0.00102485	0.0853914	0.183455	0.703568	0.972415
2011-03-25 02:00:00	0	0	0	0	0	0			2011-03-25 02:00:00	0	0	0	0	0	0
2011-03-25 03:00:00	0.000214575	0.000213324	0.0289899	0.0757243	0.406684	0.511398			2011-03-25 03:00:00	9.52697e-05	9.47141e-05	0.012836	0.0336061	0.179812	0.226255
2011-03-25 04:00:00	0	0	0	0	0	0			2011-03-25 04:00:00	0	0	0	0	0	0
2011-03-25 05:00:00	0	0	0	0	0	0			2011-03-25 05:00:00	0	0	0	0	0	0
2011-03-25 06:00:00	0	0	0	0	0	0			2011-03-25 06:00:00	0	0	0	0	0	0
2011-03-25 07:00:00	0	0	0	0	0	0			2011-03-25 07:00:00	5.98119e-05	5.94589e-05	0.00533387	0.0127457	0.036145	0.0542245
2011-03-25 08:00:00	0	0	0	0	0	0			2011-03-25 08:00:00	0	0	0	0	0	0
2011-03-25 09:00:00	160.82	159.865	2682.19	1061.67	1673.8	5417.67			2011-03-25 09:00:00	85.1666	84.6608	1425.49	563.757	891.78	2881.03
2011-03-25 10:00:00	10.4305	10.3683	171.586	63.0114	105.733	340.331			2011-03-25 10:00:00	38.9027	38.671	648.124	251.283	404.214	1303.62
2011-03-25 11:00:00	2.47645	2.46166	40.8959	14.1901	25.2884	80.3744			2011-03-25 11:00:00	2.58621	2.57076	42.8018	14.763	26.5093	84.0741
2011-03-25 12:00:00	1.45115	1.44246	24.1311	8.31566	15.1139	47.5606			2011-03-25 12:00:00	1.4463	1.43764	24.0476	8.35192	15.0947	47.4942
2011-03-25 13:00:00	0.543713	0.540445	9.14958	2.96202	5.71697	17.8286			2011-03-25 13:00:00	0.535055	0.531839	9.07991	2.98786	5.82281	17.8906
2011-03-25 14:00:00	0.17463	0.173578	2.96108	1.02556	1.90897	5.89561			2011-03-25 14:00:00	0.162385	0.161406	2.7886	0.923115	1.77667	5.48838
2011-03-25 15:00:00	0.180723	0.17963	3.18776	0.980248	2.06855	6.23655			2011-03-25 15:00:00	0.123793	0.123045	2.21653	0.714328	1.59559	4.52645
2011-03-25 16:00:00	0.67415	0.670062	11.9876	2.97761	7.64037	22.6056			2011-03-25 16:00:00	0.676467	0.672365	12.2692	3.00478	7.87088	23.1448
2011-03-25 17:00:00	0.180186	0.179091	4.33579	0.906754	3.05509	8.29763			2011-03-25 17:00:00	0.189505	0.188352	3.68119	0.823811	2.5315	7.0365
2011-03-25 18:00:00	3.10353e-05	3.0846e-05	0.00246102	0.000422669	0.00163009	0.00451378			2011-03-25 18:00:00	0.00254185	0.00252635	0.190074	0.0514774	0.137109	0.37866
2011-03-25 19:00:00	0	0	0	0	0	0			2011-03-25 19:00:00	0.000247773	0.000246257	0.0199245	0.00412864	0.0154762	0.0395293
2011-03-25 20:00:00	0.00118161	0.00117436	0.0980097	0.0210132	0.0687281	0.187751			2011-03-25 20:00:00	0.000626596	0.000622752	0.0559184	0.0122094	0.0415365	0.109664
2011-03-25 21:00:00	0	0	0	0	0	0			2011-03-25 21:00:00	0	0	0	0	0	0
2011-03-25 22:00:00	0.0145544	0.0144646	1.3507	0.288294	1.0047	2.64369			2011-03-25 22:00:00	0.00188336	0.00187174	0.173925	0.035769	0.129184	0.338878
2011-03-25 23:00:00	0	0	0	0	0	0			2011-03-25 23:00:00	5.42209e-07	5.38854e-07	4.85701e-05	0.000160223	0.00157622	0.00178501
2011-03-26	3.4849e-18	3.46327e-18	3.23669e-16	0.0283864	0.335569	0.363955			2011-03-26	1.93873e-18	1.9267e-18	1.77288e-16	0.0160596	0.18162	0.197679
2011-03-26 01:00:00	1.3981e-08	1.3894e-08	1.48914e-06	0.0115567	0.137118	0.148676			2011-03-26 01:00:00	1.27198e-08	1.26406e-08	1.4041e-06	0.00901225	0.105699	0.114713
2011-03-26 02:00:00	3.36162e-11	3.34064e-11	4.08424e-09	0.0337779	0.376736	0.410514			2011-03-26 02:00:00	1.22582e-08	1.21817e-08	1.13879e-06	0.00491467	0.0491937	0.0541095
2011-03-26 03:00:00	0.000258366	0.000256748	0.00555383	0.0965222	0.524172	0.626248			2011-03-26 03:00:00	0.000358192	0.00035595	0.00750261	0.0941323	0.430813	0.532448
2011-03-26 04:00:00	0.00075936	0.000754593	0.0179512	0.79186	3.36846	4.17827			2011-03-26 04:00:00	0.000614056	0.000610202	0.0136241	0.552962	2.2025	2.76909
2011-03-26 05:00:00	8.36991e-05	8.31722e-05	0.00270258	0.416851	1.98172	2.40127			2011-03-26 05:00:00	8.19151e-05	8.13995e-05	0.00228599	0.415329	1.74433	2.16194
2011-03-26 06:00:00	0.000353999	0.000351764	0.00712288	0.701491	2.21058	2.91919			2011-03-26 06:00:00	0.00034784	0.000345644	0.00749795	0.479896	1.69775	2.18514
2011-03-26 07:00:00	4.12567e-05	4.09955e-05	0.00112963	0.226864	0.786585	1.01458			2011-03-26 07:00:00	0.000108735	0.000108046	0.00275184	0.269781	1.01701	1.28954
2011-03-26 08:00:00	5.00206e-12	4.97031e-12	1.0218e-10	0.0749702	0.208067	0.283037			2011-03-26 08:00:00	3.79676e-11	3.77266e-11	7.64261e-10	0.0671614	0.151036	0.218198
2011-03-26 09:00:00	1.19342e-22	1.18582e-22	2.46781e-21	0.0277789	0.0492554	0.0770343			2011-03-26 09:00:00	3.63461e-14	3.61147e-14	6.84479e-13	0.0239374	0.0466556	0.0705931
2011-03-26 10:00:00	1.30525e-13	1.29692e-13	2.37018e-12	0.0174133	0.0548891	0.0723024			2011-03-26 10:00:00	1.85751e-08	1.84565e-08	2.96378e-07	0.0216934	0.0421811	0.0638748
2011-03-26 11:00:00	0	0	0	0	0	0			2011-03-26 11:00:00	0	0	0	0	0	0
2011-03-26 12:00:00	0	0	0	0	0	0			2011-03-26 12:00:00	0	0	0	0	0	0
2011-03-26 13:00:00	0	0	0	0	0	0			2011-03-26 13:00:00	0	0	0	0	0	0
2011-03-26 14:00:00	0	0	0	0	0	0			2011-03-26 14:00:00	0	0	0	0	0	0
2011-03-26 15:00:00	0	0	0	0	0	0			2011-03-26 15:00:00	0	0	0	0	0	0
2011-03-26 16:00:00	0	0	0	0	0	0			2011-03-26 16:00:00	0	0	0	0	0	0
2011-03-26 17:00:00	0	0	0	0	0	0			2011-03-26 17:00:00	0	0	0	0	0	0
2011-03-26 18:00:00	0	0	0	0	0	0			2011-03-26 18:00:00	0	0	0	0	0	0
2011-03-26 19:00:00	0	0	0	0	0	0			2011-03-26 19:00:00	0	0	0	0	0	0
2011-03-26 20:00:00	0	0	0	0	0	0			2011-03-26 20:00:00	0	0	0	0	0	0
2011-03-26 21:00:00	6.90826	6.8628	188.856	70.6119	126.393	385.861			2011-03-26 21:00:00	2.41191	2.39604	66.8015	24.6737	45.2616	136.737
2011-03-26 22:00:00	9.57945	9.51624	268.199	95.3167	183.784	547.299			2011-03-26 22:00:00	7.62015	7.56987	214.857	76.8708	148.164	439.892
2011-03-26 23:00:00	0.586147	0.582269	17.1353	6.13302	12.1549	35.4232			2011-03-26 23:00:00	0.441695	0.438773	12.7722	4.64084	8.99922	26.4123
2011-03-27	0	0	0	0	0	0			2011-03-27	0	0	0	0	0	0
2011-03-27 01:00:00	0	0	0	0	0	0			2011-03-27 01:00:00	0	0	0	0	0	0
2011-03-27 02:00:00	0	0	0	0	0	0			2011-03-27 02:00:00	0	0	0	0	0	0
2011-03-27 03:00:00	0	0	0	0	0	0			2011-03-27 03:00:00	0	0	0	0	0	0
2011-03-27 04:00:00	0	0	0	0	0	0			2011-03-27 04:00:00	0	0	0	0	0	0
2011-03-27 05:00:00	0	0	0	0	0	0			2011-03-27 05:00:00	0	0	0	0	0	0
2011-03-27 06:00:00	0	0	0	0	0	0			2011-03-27 06:00:00	0	0	0	0	0	0
2011-03-27 07:00:00	0	0	0	0	0	0			2011-03-27 07:00:00	0	0	0	0	0	0
2011-03-27 08:00:00	0	0	0	0	0	0			2011-03-27 08:00:00	0	0	0	0	0	0
2011-03-27 09:00:00	0	0	0	0	0	0			2011-03-27 09:00:00	0	0	0	0	0	0
2011-03-27 10:00:00	0	0	0	0	0	0			2011-03-27 10:00:00	0	0	0	0	0	0
2011-03-27 11:00:00	0	0	0	0	0	0			2011-03-27 11:00:00	0	0	0	0	0	0
2011-03-27 12:00:00	0	0	0	0	0	0			2011-03-27 12:00:00	0	0	0	0	0	0
2011-03-27 13:00:00	0	0	0	0	0	0			2011-03-27 13:00:00	0	0	0	0	0	0
2011-03-27 14:00:00	0	0	0	0	0	0			2011-03-27 14:00:00	0	0	0	0	0	0
2011-03-27 15:00:00	0	0	0	0	0	0			2011-03-27 15:00:00	0	0	0	0	0	0
2011-03-27 16:00:00	0	0	0	0	0	0			2011-03-27 16:00:00	0	0	0	0	0	0
2011-03-27 17:00:00	0	0	0	0	0	0			2011-03-27 17:00:00	0	0	0	0	0	0
2011-03-27 18:00:00	0	0	0	0	0	0			2011-03-27 18:00:00	0	0	0	0	0	0
2011-03-27 19:00:00	0	0	0	0	0	0			2011-03-27 19:00:00	0	0	0	0	0	0
2011-03-27 20:00:00	0	0	0	0	0	0			2011-03-27 20:00:00	0	0	0	0	0	0
2011-03-27 21:00:00	0	0	0	0	0	0			2011-03-27 21:00:00	0	0	0	0	0	0
2011-03-27 22:00:00	0	0	0	0	0	0			2011-03-27 22:00:00	0	0	0	0	0	0
2011-03-27 23:00:00	0	0	0	0	0	0			2011-03-27 23:00:00	0	0	0	0	0	0
2011-03-28	0	0	0	0	0	0			2011-03-28	0	0	0	0	0	0
2011-03-28 01:00:00	0.0425624	0.042261	0.995957	0.397361	0.607584	2.0009			2011-03-28 01:00:00	0.00960839	0.00954037	0.227571	0.090294	0.14023	0.458095
2011-03-28 02:00:00	0	0	0	0	0	0			2011-03-28 02:00:00	0	0	0	0	0	0
2011-03-28 03:00:00	0	0	0	0	0	0			2011-03-28 03:00:00	0	0	0	0	0	0
2011-03-28 04:00:00	0	0	0	0	0	0			2011-03-28 04:00:00	0	0	0	0	0	0
2011-03-28 05:00:00	0	0	0	0	0	0			2011-03-28 05:00:00	0	0	0	0	0	0
2011-03-28 06:00:00	0	0	0	0	0	0			2011-03-28 06:00:00	0	0	0	0	0	0
2011-03-28 07:00:00	0	0	0	0	0	0			2011-03-28 07:00:00	0	0	0	0	0	0
2011-03-28 08:00:00	0	0	0	0	0	0			2011-03-28 08:00:00	0	0	0	0	0	0
2011-03-28 09:00:00	0.615049	0.610607	0.000641653	0.00022282	0.000408991	0.00127346			2011-03-28 09:00:00	0.205363	0.20388	0.000225959	7.84659e-05	0.000144024	0.000448449
2011-03-28 10:00:00	13.0969	13.0021	3.3427	1.12882	2.12704	6.59856			2011-03-28 10:00:00	11.5374	11.4539	3.30477	1.11841	2.1034	6.52657
2011-03-28 11:00:00	8.67223	8.60929	8.57049	2.43154	5.41249	16.4145			2011-03-28 11:00:00	7.6419	7.58644	5.93297	1.69237	3.75869	11.384
2011-03-28 12:00:00	1.51242	1.50142	7.8719	2.33452	4.97149	15.1779			2011-03-28 12:00:00	2.06765	2.05261	9.45243	2.74214	5.97828	18.1729
2011-03-28 13:00:00	0.129454	0.128509	3.33835	1.06328	2.12927	6.53091			2011-03-28 13:00:00	0.191822	0.190423	3.37962	1.0796	2.15461	6.61382
2011-03-28 14:00:00	0.0107764	0.0106977	0.771442	0.253426	0.489637	1.51451			2011-03-28 14:00:00	0.0132054	0.0131088	0.531597	0.1695	0.343279	1.04438
2011-03-28 15:00:00	0.000610702	0.000606226	0.0254456	0.009	0.0172205	0.051666			2011-03-28 15:00:00	0.000664992	0.000660118	0.10558	0.0367221	0.0691379	0.21144
2011-03-28 16:00:00	2.51734e-06	2.49884e-06	0	0	0	0			2011-03-28 16:00:00	0.00102332	0.0010158	0	0	0	0
2011-03-28 17:00:00	0	0	0	0	0	0			2011-03-28 17:00:00	0.000574549	0.000570318	0	0	0	0
2011-03-28 18:00:00	0	0	0	0	0	0			2011-03-28 18:00:00	0	0	0.00900656	0.00129144	0.00663016	0.0169282
2011-03-28 19:00:00	0	0	0.00703245	0.000766518	0.00440314	0.0122021			2011-03-28 19:00:00	0	0	0.0237365	0.0032805	0.0173127	0.0443297
2011-03-28 20:00:00	0	0	0	0	0	0			2011-03-28 20:00:00	0	0	0.00402706	0.000663307	0.00246941	0.00715978
2011-03-28 21:00:00	0.0466428	0.046296	0	0	0	0			2011-03-28 21:00:00	0.011246	0.0111624	0	0	0	0
2011-03-28 22:00:00	0.877222	0.870684	0	0	0	0			2011-03-28 22:00:00	0.111659	0.110827	0	0	0	0
2011-03-28 23:00:00	0.00252974	0.00251084	0	0	0	0			2011-03-28 23:00:00	0.0905655	0.0898889	0	0	0	0
2011-03-29	0.077356	0.0767767	0	0	0	0			2011-03-29	0.0572056	0.0567772	0	0	0	0
2011-03-29 01:00:00	0.883512	0.87688	0	0	0	0			2011-03-29 01:00:00	0.499225	0.495478	0	0	0	0
2011-03-29 02:00:00	1.57164	1.55982	0	0	0	0			2011-03-29 02:00:00	0.667491	0.662468	0	0	0	0
2011-03-29 03:00:00	1.01555	1.00789	24.348	8.83406	16.5322	49.7143			2011-03-29 03:00:00	0.65287	0.647946	96.8243	35.7303	65.2059	197.76
2011-03-29 04:00:00	78.6085	78.0142	0	0	0	0			2011-03-29 04:00:00	43.1067	42.7808	0.864394	0.334934	0.608658	1.80799
2011-03-29 05:00:00	16.8464	16.7187	0	0	0	0			2011-03-29 05:00:00	18.2266	18.0885	0.00244175	0.000336329	0.00259094	0.00536902
2011-03-29 06:00:00	1.09932	1.09097	0.320649	0.0694933	0.253546	0.643688			2011-03-29 06:00:00	1.63546	1.62304	0.527248	0.116453	0.415772	1.05947
2011-03-29 07:00:00	0.108047	0.107224	0.534315	0.107426	0.440743	1.08248			2011-03-29 07:00:00	0.0753197	0.0747462	0.276749	0.0567264	0.225053	0.558529
2011-03-29 08:00:00	0.0334911	0.0332356	0.0604562	0.00929044	0.0507032	0.12045			2011-03-29 08:00:00	0.0376057	0.0373187	0.0944824	0.0162643	0.0727669	0.183514
2011-03-29 09:00:00	0.00138172	0.00137115	0.125937	0.0183776	0.101125	0.24544			2011-03-29 09:00:00	0.00301377	0.00299072	0.129226	0.0239054	0.0969986	0.25013
2011-03-29 10:00:00	0.000105988	0.000105175	0.0125422	0.00231872	0.00936762	0.0242285			2011-03-29 10:00:00	0.000863091	0.000856473	0.0697343	0.0133941	0.0524452	0.135574
2011-03-29 11:00:00	0.000569504	0.000565127	0.0767264	0.0130717	0.0672906	0.157089			2011-03-29 11:00:00	0.00108664	0.00107829	0.0444392	0.00795185	0.0393679	0.091759
2011-03-29 12:00:00	0.000586206	0.000581691	0.000259503	2.43731e-05	0.000217536	0.000501413			2011-03-29 12:00:00	0.000121048	0.000120115	2.88337e-05	2.70813e-06	2.41707e-05	5.57125e-05
2011-03-29 13:00:00	0	0	0	0	0	0			2011-03-29 13:00:00	0	0	0	0	0	0
2011-03-29 14:00:00	6.76661e-08	6.71425e-08	4.92761e-06	5.37783e-07	2.99724e-06	8.46263e-06			2011-03-29 14:00:00	0.000430959	0.000427624	5.47512e-07	5.97537e-08	3.33026e-07	9.40292e-07
2011-03-29 15:00:00	0	0	0	0	0	0			2011-03-29 15:00:00	2.33749e-05	2.31936e-05	0	0	0	0
2011-03-29 16:00:00	7.9824e-05	7.92034e-05	0.00583316	0.000849923	0.00661951	0.0133026			2011-03-29 16:00:00	0.00109023	0.00108176	0.0172461	0.00197422	0.0206842	0.0399045
2011-03-29 17:00:00	0	0	0	0	0	0			2011-03-29 17:00:00	0	0	0	0	0	0
2011-03-29 18:00:00	2.08867e-07	2.07236e-07	0	0	0	0			2011-03-29 18:00:00	3.49897e-05	3.47165e-05	0	0	0	0
2011-03-29 19:00:00	0.00208132	0.00206502	0	0	0	0			2011-03-29 19:00:00	0.00086412	0.000857356	0	0	0	0
2011-03-29 20:00:00	0.00191826	0.00190321	0	0	0	0			2011-03-29 20:00:00	0.00307362	0.00304951	0	0	0	0
2011-03-29 21:00:00	0	0	0	0	0	0			2011-03-29 21:00:00	0	0	0	0	0	0
2011-03-29 22:00:00	0	0	0	0	0	0			2011-03-29 22:00:00	0	0	0	0	0	0
2011-03-29 23:00:00	0	0	0	0	0	0			2011-03-29 23:00:00	0	0	0	0	0	0
2011-03-30	0	0	0	0	0	0			2011-03-30	0	0	0	0	0	0
2011-03-30 01:00:00	0	0	0	0	0	0			2011-03-30 01:00:00	0	0	0	0	0	0
2011-03-30 02:00:00	0	0	0	0	0	0			2011-03-30 02:00:00	0	0	0	0	0	0
2011-03-30 03:00:00	0	0	0	0	0	0			2011-03-30 03:00:00	0	0	0	0	0	0
2011-03-30 04:00:00	0	0	0	0	0	0			2011-03-30 04:00:00	0	0	0	0	0	0
2011-03-30 05:00:00	0	0	0	0	0	0			2011-03-30 05:00:00	0	0	0	0	0	0
2011-03-30 06:00:00	0	0	0	0	0	0			2011-03-30 06:00:00	0	0	0	0	0	0
2011-03-30 07:00:00	0	0	0	0	0	0			2011-03-30 07:00:00	0	0	0	0	0	0
2011-03-30 08:00:00	0	0	0	0	0	0			2011-03-30 08:00:00	0	0	0	0	0	0
2011-03-30 09:00:00	0	0	0	0	0	0			2011-03-30 09:00:00	0	0	0	0	0	0
2011-03-30 10:00:00	0	0	0	0	0	0			2011-03-30 10:00:00	0	0	0	0	0	0
2011-03-30 11:00:00	0.0877573	0.0870455	0.292978	0.114489	0.186888	0.594356			2011-03-30 11:00:00	0.0131622	0.0130554	0.0414478	0.0161741	0.0264752	0.0840972
2011-03-30 12:00:00	27.008	26.7885	17.2447	6.19519	10.8187	34.2586			2011-03-30 12:00:00	20.0922	19.9288	10.2602	3.59137	6.45793	20.3095
2011-03-30 13:00:00	21.9045	21.726	47.4058	14.2243	30.0292	91.6594			2011-03-30 13:00:00	21.9242	21.7455	46.8092	14.0894	29.8834	90.782
2011-03-30 14:00:00	7.88573	7.82134	19.7777	5.26594	13.1134	38.157			2011-03-30 14:00:00	5.88422	5.83617	21.1615	5.61175	14.2893	41.0626
2011-03-30 15:00:00	13.2251	13.1169	10.7865	3.41612	10.3906	24.5932			2011-03-30 15:00:00	11.3668	11.2738	9.82234	3.42348	10.3028	23.5486
2011-03-30 16:00:00	9.08228	9.0078	2.77563	2.06845	8.36867	13.2128			2011-03-30 16:00:00	7.65366	7.59089	2.29241	1.65053	7.03683	10.9798
2011-03-30 17:00:00	1.32947	1.31855	0.167996	0.885191	4.42656	5.47975			2011-03-30 17:00:00	1.00282	0.994574	0.286241	0.737795	3.58992	4.61396
2011-03-30 18:00:00	0.417175	0.413739	0.461243	0.779878	3.86927	5.11039			2011-03-30 18:00:00	0.309293	0.306745	0.376735	0.661606	3.25596	4.2943
2011-03-30 19:00:00	0.228299	0.226414	0.590901	0.311626	1.73177	2.63429			2011-03-30 19:00:00	0.220104	0.218287	0.322431	0.268716	1.57728	2.16843
2011-03-30 20:00:00	0.161107	0.159774	0.0505296	0.113223	0.520077	0.68383			2011-03-30 20:00:00	0.201934	0.200264	0.0740348	0.126102	0.644878	0.845015
2011-03-30 21:00:00	9.59448e-05	9.51495e-05	0.00638818	0.0202457	0.0807902	0.107424			2011-03-30 21:00:00	0.000273559	0.000271291	0.00132387	0.0068938	0.0327205	0.0409382
2011-03-30 22:00:00	4.18862e-05	4.15382e-05	0	0	0	0			2011-03-30 22:00:00	0.00020316	0.000201473	0	0	0	0
2011-03-30 23:00:00	0	0	0	0	0	0			2011-03-30 23:00:00	0	0	0	0	0	0
2011-03-31	0	0	0	0	0	0			2011-03-31	0	0	0	0	0	0
2011-03-31 01:00:00	0	0	0	0	0	0			2011-03-31 01:00:00	0	0	0	0	0	0
2011-03-31 02:00:00	0	0	0	0	0	0			2011-03-31 02:00:00	0	0	0	0	0	0
2011-03-31 03:00:00	0	0	0	0	0	0			2011-03-31 03:00:00	0	0	0	0	0	0
2011-03-31 04:00:00	0	0	0	0	0	0			2011-03-31 04:00:00	0	0	0	0	0	0
2011-03-31 05:00:00	0.0435669	0.0431996	0	0	0	0			2011-03-31 05:00:00	0.00484085	0.00480003	0	0	0	0
2011-03-31 06:00:00	3.51674	3.48702	0	0	0	0			2011-03-31 06:00:00	0.458053	0.454183	0	0	0	0
2011-03-31 07:00:00	0	0	0	0	0	0			2011-03-31 07:00:00	0	0	0	0	0	0
2011-03-31 08:00:00	0	0	0	0	0	0			2011-03-31 08:00:00	0	0	0	0	0	0
2011-03-31 09:00:00	0	0	0	0	0	0			2011-03-31 09:00:00	0	0	0	0	0	0
2011-03-31 10:00:00	0	0	0	0	0	0			2011-03-31 10:00:00	0	0	0	0	0	0
2011-03-31 11:00:00	0	0	0	0	0	0			2011-03-31 11:00:00	0	0	0	0	0	0
2011-03-31 12:00:00	0	0	0	0	0	0			2011-03-31 12:00:00	0	0	0	0	0	0
2011-03-31 13:00:00	0	0	0	0	0	0			2011-03-31 13:00:00	0	0	0	0	0	0
2011-03-31 14:00:00	0	0	0	0	0	0			2011-03-31 14:00:00	0	0	0	0	0	0
2011-03-31 15:00:00	115.303	114.31	56.0089	17.284	36.5203	109.813			2011-03-31 15:00:00	74.2015	73.5627	27.937	8.68765	17.9523	54.577
2011-03-31 16:00:00	25.1773	24.9601	13.5708	4.29433	8.75386	26.6189			2011-03-31 16:00:00	19.807	19.6361	9.69222	3.05287	6.21227	18.9574
2011-03-31 17:00:00	0.00136862	0.00135679	0	0	0	0			2011-03-31 17:00:00	0.000237755	0.000235699	0	0	0	0
2011-03-31 18:00:00	0	0	0	0	0	0			2011-03-31 18:00:00	0	0	0	0	0	0
2011-03-31 19:00:00	0	0	0	0	0	0			2011-03-31 19:00:00	0	0	0	0	0	0
2011-03-31 20:00:00	0	0	0	0	0	0			2011-03-31 20:00:00	0	0	0	0	0	0
2011-03-31 21:00:00	0	0	0	0	0	0			2011-03-31 21:00:00	0	0	0	0	0	0
2011-03-31 22:00:00	0	0	0	0	0	0			2011-03-31 22:00:00	0	0	0	0	0	0
2011-03-31 23:00:00	0	0	0	0	0	0			2011-03-31 23:00:00	0	0	0	0	0	0

## Sheet: Pattern07
Pattern07
Wspeedi2019L									Wspeedi2019R
seq	1								seq	1
place	Futaba Town								place	Futaba Town
address	Terasawa								address	Terasawa
lon	140.956								lon	140.956
lat	37.4539								lat	37.4539
sim_idx	23324								sim_idx	20476
Lon_sim	140.953								Lon_sim	140.941
Lat_sim	37.4494								Lat_sim	37.4403
dist	0.59595								dist	2.03494
	Cs137	Cs134	I131_p	I131_I2g	I131_CH3Ig	I131_Total				Cs137	Cs134	I131_p	I131_I2g	I131_CH3Ig	I131_Total
2011-03-12	0	0	0	0	0	0			2011-03-12	0	0	0	0	0	0
2011-03-12 01:00:00	0	0	0	0	0	0			2011-03-12 01:00:00	0	0	0	0	0	0
2011-03-12 02:00:00	0	0	0	0	0	0			2011-03-12 02:00:00	0	0	0	0	0	0
2011-03-12 03:00:00	0	0	0	0	0	0			2011-03-12 03:00:00	0	0	0	0	0	0
2011-03-12 04:00:00	0	0	0	0	0	0			2011-03-12 04:00:00	0	0	0	0	0	0
2011-03-12 05:00:00	0	0	0	0	0	0			2011-03-12 05:00:00	0	0	0	0	0	0
2011-03-12 06:00:00	0	0	0	0	0	0			2011-03-12 06:00:00	0.454328	0.454189	2.73355	1.12271	1.92595	5.78221
2011-03-12 07:00:00	26.9505	26.9418	155.114	60.9008	104.895	320.909			2011-03-12 07:00:00	70.3052	70.2825	407.415	162.862	277.86	848.137
2011-03-12 08:00:00	10.5534	10.5498	61.6296	24.5426	42.1935	128.366			2011-03-12 08:00:00	3.77753	3.77625	22.4047	8.96569	15.5576	46.928
2011-03-12 09:00:00	0.00460111	0.00459946	0.0268619	0.0106953	0.0183103	0.0558676			2011-03-12 09:00:00	0.000511235	0.000511051	0.00298466	0.00118837	0.00203448	0.00620751
2011-03-12 10:00:00	0	0	0	0	0	0			2011-03-12 10:00:00	0	0	0	0	0	0
2011-03-12 11:00:00	0	0	0	0	0	0			2011-03-12 11:00:00	0	0	0	0	0	0
2011-03-12 12:00:00	0	0	0	0	0	0			2011-03-12 12:00:00	0	0	0	0	0	0
2011-03-12 13:00:00	0.0154293	0.0154226	0.0868623	0.0341506	0.0554233	0.176436			2011-03-12 13:00:00	0.00171436	0.00171362	0.00965137	0.00379451	0.00615815	0.019604
2011-03-12 14:00:00	21.2953	21.2857	818.71	331.244	508.236	1658.19			2011-03-12 14:00:00	2.45565	2.45455	94.3609	38.1808	58.6006	191.142
2011-03-12 15:00:00	4.45603	4.45395	176.937	71.8703	110.796	359.603			2011-03-12 15:00:00	0.704217	0.703889	27.9007	11.3288	17.4622	56.6917
2011-03-12 16:00:00	0	0	0	0	0	0			2011-03-12 16:00:00	0	0	0	0	0	0
2011-03-12 17:00:00	3.73667	3.73479	38.0116	14.041	25.7114	77.7639			2011-03-12 17:00:00	1.55165	1.55087	19.6851	7.14804	13.7879	40.621
2011-03-12 18:00:00	26.6509	26.637	473.166	169.61	333.184	975.96			2011-03-12 18:00:00	18.3381	18.3286	280.079	101.495	201.582	583.156
2011-03-12 19:00:00	0	0	0	0	0	0			2011-03-12 19:00:00	0	0	0	0	0	0
2011-03-12 20:00:00	0	0	0	0	0	0			2011-03-12 20:00:00	0	0	0	0	0	0
2011-03-12 21:00:00	0	0	0	0	0	0			2011-03-12 21:00:00	0	0	0	0	0	0
2011-03-12 22:00:00	0	0	0	0	0	0			2011-03-12 22:00:00	0	0	0	0	0	0
2011-03-12 23:00:00	0	0	0	0	0	0			2011-03-12 23:00:00	0	0	0	0	0	0
2011-03-13	0	0	0	0	0	0			2011-03-13	0	0	0	0	0	0
2011-03-13 01:00:00	0	0	0	0	0	0			2011-03-13 01:00:00	0	0	0	0	0	0
2011-03-13 02:00:00	0	0	0	0	0	0			2011-03-13 02:00:00	0	0	0	0	0	0
2011-03-13 03:00:00	0	0	0	0	0	0			2011-03-13 03:00:00	0	0	0	0	0	0
2011-03-13 04:00:00	0	0	0	0	0	0			2011-03-13 04:00:00	0	0	0	0	0	0
2011-03-13 05:00:00	0	0	0	0	0	0			2011-03-13 05:00:00	0	0	0	0	0	0
2011-03-13 06:00:00	0	0	0	0	0	0			2011-03-13 06:00:00	0	0	0	0	0	0
2011-03-13 07:00:00	0	0	0	0	0	0			2011-03-13 07:00:00	0	0	0	0	0	0
2011-03-13 08:00:00	0	0	0	0	0	0			2011-03-13 08:00:00	0	0	0	0	0	0
2011-03-13 09:00:00	0	0	0	0	0	0			2011-03-13 09:00:00	0	0	0	0	0	0
2011-03-13 10:00:00	0	0	0	0	0	0			2011-03-13 10:00:00	0	0	0	0	0	0
2011-03-13 11:00:00	0	0	0	0	0	0			2011-03-13 11:00:00	0	0	0	0	0	0
2011-03-13 12:00:00	0	0	0	0	0	0			2011-03-13 12:00:00	0	0	0	0	0	0
2011-03-13 13:00:00	0	0	0	0	0	0			2011-03-13 13:00:00	0	0	0	0	0	0
2011-03-13 14:00:00	0	0	0	0	0	0			2011-03-13 14:00:00	0.0100276	0.0100188	0.0574034	0.0232145	0.035383	0.116001
2011-03-13 15:00:00	3.40962e-06	3.40656e-06	1.94458e-05	7.86515e-06	1.21449e-05	3.94559e-05			2011-03-13 15:00:00	0.0510517	0.0510059	0.291472	0.117575	0.179542	0.588589
2011-03-13 16:00:00	0	0	0	0	0	0			2011-03-13 16:00:00	0	0	0	0	0	0
2011-03-13 17:00:00	0	0	0	0	0	0			2011-03-13 17:00:00	0	0	0	0	0	0
2011-03-13 18:00:00	0	0	0	0	0	0			2011-03-13 18:00:00	0	0	0	0	0	0
2011-03-13 19:00:00	0	0	0	0	0	0			2011-03-13 19:00:00	0	0	0	0	0	0
2011-03-13 20:00:00	0	0	0	0	0	0			2011-03-13 20:00:00	0	0	0	0	0	0
2011-03-13 21:00:00	0	0	0	0	0	0			2011-03-13 21:00:00	0	0	0	0	0	0
2011-03-13 22:00:00	0	0	0	0	0	0			2011-03-13 22:00:00	0	0	0	0	0	0
2011-03-13 23:00:00	0	0	0	0	0	0			2011-03-13 23:00:00	0	0	0	0	0	0
2011-03-14	0	0	0	0	0	0			2011-03-14	0	0	0	0	0	0
2011-03-14 01:00:00	0	0	0	0	0	0			2011-03-14 01:00:00	0	0	0	0	0	0
2011-03-14 02:00:00	0	0	0	0	0	0			2011-03-14 02:00:00	0	0	0	0	0	0
2011-03-14 03:00:00	0	0	0	0	0	0			2011-03-14 03:00:00	0	0	0	0	0	0
2011-03-14 04:00:00	0	0	0	0	0	0			2011-03-14 04:00:00	0	0	0	0	0	0
2011-03-14 05:00:00	0	0	0	0	0	0			2011-03-14 05:00:00	0	0	0	0	0	0
2011-03-14 06:00:00	0	0	0	0	0	0			2011-03-14 06:00:00	0	0	0	0	0	0
2011-03-14 07:00:00	0	0	0	0	0	0			2011-03-14 07:00:00	0	0	0	0	0	0
2011-03-14 08:00:00	0	0	0	0	0	0			2011-03-14 08:00:00	0	0	0	0	0	0
2011-03-14 09:00:00	0	0	0	0	0	0			2011-03-14 09:00:00	0	0	0	0	0	0
2011-03-14 10:00:00	0	0	0	0	0	0			2011-03-14 10:00:00	0	0	0	0	0	0
2011-03-14 11:00:00	0	0	0	0	0	0			2011-03-14 11:00:00	0	0	0	0	0	0
2011-03-14 12:00:00	0	0	0	0	0	0			2011-03-14 12:00:00	0	0	0	0	0	0
2011-03-14 13:00:00	0	0	0	0	0	0			2011-03-14 13:00:00	0	0	0	0	0	0
2011-03-14 14:00:00	0	0	0	0	0	0			2011-03-14 14:00:00	0	0	0	0	0	0
2011-03-14 15:00:00	0	0	0	0	0	0			2011-03-14 15:00:00	0	0	0	0	0	0
2011-03-14 16:00:00	0	0	0	0	0	0			2011-03-14 16:00:00	0	0	0	0	0	0
2011-03-14 17:00:00	0	0	0	0	0	0			2011-03-14 17:00:00	0	0	0	0	0	0
2011-03-14 18:00:00	0	0	0	0	0	0			2011-03-14 18:00:00	0	0	0	0	0	0
2011-03-14 19:00:00	0	0	0	0	0	0			2011-03-14 19:00:00	0	0	0	0	0	0
2011-03-14 20:00:00	0	0	0	0	0	0			2011-03-14 20:00:00	0	0	0	0	0	0
2011-03-14 21:00:00	0	0	0	0	0	0			2011-03-14 21:00:00	0	0	0	0	0	0
2011-03-14 22:00:00	0	0	0	0	0	0			2011-03-14 22:00:00	0	0	0	0	0	0
2011-03-14 23:00:00	0	0	0	0	0	0			2011-03-14 23:00:00	0	0	0	0	0	0
2011-03-15	0	0	0	0	0	0			2011-03-15	0	0	0	0	0	0
2011-03-15 01:00:00	0	0	0	0	0	0			2011-03-15 01:00:00	0	0	0	0	0	0
2011-03-15 02:00:00	0	0	0	0	0	0			2011-03-15 02:00:00	0	0	0	0	0	0
2011-03-15 03:00:00	0	0	0	0	0	0			2011-03-15 03:00:00	0	0	0	0	0	0
2011-03-15 04:00:00	0	0	0	0	0	0			2011-03-15 04:00:00	0	0	0	0	0	0
2011-03-15 05:00:00	0	0	0	0	0	0			2011-03-15 05:00:00	0	0	0	0	0	0
2011-03-15 06:00:00	0	0	0	0	0	0			2011-03-15 06:00:00	0	0	0	0	0	0
2011-03-15 07:00:00	0	0	0	0	0	0			2011-03-15 07:00:00	0	0	0	0	0	0
2011-03-15 08:00:00	0	0	0	0	0	0			2011-03-15 08:00:00	0	0	0	0	0	0
2011-03-15 09:00:00	0	0	0	0	0	0			2011-03-15 09:00:00	0	0	0	0	0	0
2011-03-15 10:00:00	0	0	0	0	0	0			2011-03-15 10:00:00	0	0	0	0	0	0
2011-03-15 11:00:00	0	0	0	0	0	0			2011-03-15 11:00:00	0	0	0	0	0	0
2011-03-15 12:00:00	0	0	0	0	0	0			2011-03-15 12:00:00	0	0	0	0	0	0
2011-03-15 13:00:00	0	0	0	0	0	0			2011-03-15 13:00:00	0	0	0	0	0	0
2011-03-15 14:00:00	0	0	0	0	0	0			2011-03-15 14:00:00	12.6701	12.6481	81.0455	32.3291	50.3916	163.766
2011-03-15 15:00:00	0.0105345	0.010516	0.0644656	0.0256812	0.0387988	0.128946			2011-03-15 15:00:00	24.6423	24.599	155.409	61.9982	95.7393	313.146
2011-03-15 16:00:00	0.0311716	0.0311163	0.191763	0.0763534	0.116043	0.38416			2011-03-15 16:00:00	58.1588	58.0556	367.569	147.195	227.27	742.035
2011-03-15 17:00:00	0.00537401	0.00536438	0.0248289	0.00991003	0.0149376	0.0496765			2011-03-15 17:00:00	173.66	173.348	860.931	345.457	534.213	1740.6
2011-03-15 18:00:00	0	0	0	0	0	0			2011-03-15 18:00:00	11.151	11.1308	51.0469	20.3886	31.4851	102.921
2011-03-15 19:00:00	0	0	0	0	0	0			2011-03-15 19:00:00	12.8375	12.814	58.6265	23.0514	36.0299	117.708
2011-03-15 20:00:00	70.7118	70.5813	243.182	96.151	153.968	493.301			2011-03-15 20:00:00	412.269	411.508	1845.17	701.429	1177.52	3724.12
2011-03-15 21:00:00	29925	29869.2	102264	40474.8	68732.2	211471			2011-03-15 21:00:00	18144.4	18110.6	63478.8	25140.7	43130.2	131750
2011-03-15 22:00:00	22643.7	22601.1	80201.8	33696.8	62127.4	176026			2011-03-15 22:00:00	10037.2	10018.3	35680.1	15120.4	28185.4	78985.8
2011-03-15 23:00:00	5506.05	5495.59	20629.1	23421.9	48115.4	92166.3			2011-03-15 23:00:00	2904.26	2898.74	10948.9	12140.6	25985.1	49074.6
2011-03-16	1413.92	1411.21	5366.43	5578.63	11099.4	22044.4			2011-03-16	1388.99	1386.32	5463.7	7590.88	16740.4	29795
2011-03-16 01:00:00	4.78896	4.77969	18.3867	414.934	776.53	1209.85			2011-03-16 01:00:00	39.4069	39.3306	151.988	1222.37	2395.14	3769.5
2011-03-16 02:00:00	0.258953	0.258447	1.14972	57.7083	109.672	168.53			2011-03-16 02:00:00	0.418517	0.4177	1.84175	124.133	232.301	358.275
2011-03-16 03:00:00	8.73425e-06	8.71703e-06	3.53279e-05	2.81603	4.5477	7.36377			2011-03-16 03:00:00	0.000556756	0.000555658	0.00228682	8.48072	14.321	22.804
2011-03-16 04:00:00	0.000239039	0.000238563	0.00182074	3.8702	7.06556	10.9376			2011-03-16 04:00:00	7.8481e-05	7.83248e-05	0.000536872	7.48723	14.6261	22.1139
2011-03-16 05:00:00	6.7848e-10	6.77118e-10	2.69078e-09	2.87146	5.48623	8.35769			2011-03-16 05:00:00	9.1885e-07	9.17006e-07	4.19465e-06	10.7358	21.125	31.8608
2011-03-16 06:00:00	1.26911e-07	1.26654e-07	4.29638e-07	1.06206	2.20354	3.2656			2011-03-16 06:00:00	1.8469e-05	1.84316e-05	0.000104727	8.02461	15.5921	23.6169
2011-03-16 07:00:00	2.12167e-07	2.11733e-07	1.0914e-06	3.15269	5.65706	8.80976			2011-03-16 07:00:00	1.51172e-07	1.50863e-07	1.35358e-06	1.80376	3.45321	5.25697
2011-03-16 08:00:00	9.43196e-08	9.41252e-08	6.76518e-07	1.59449	2.79506	4.38956			2011-03-16 08:00:00	5.11758e-08	5.10703e-08	3.61621e-07	2.31011	4.24832	6.55843
2011-03-16 09:00:00	3.57802e-08	3.57059e-08	2.07143e-07	1.53363	2.85728	4.39092			2011-03-16 09:00:00	1.22773e-07	1.22518e-07	7.71273e-07	1.54141	3.10775	4.64916
2011-03-16 10:00:00	5.96903e-12	5.95652e-12	2.91889e-11	0.122372	0.206207	0.328579			2011-03-16 10:00:00	1.44207e-12	1.43905e-12	7.36956e-12	0.342174	0.765598	1.10777
2011-03-16 11:00:00	0	0	0	0	0	0			2011-03-16 11:00:00	0	0	0	0	0	0
2011-03-16 12:00:00	0	0	0	0	0	0			2011-03-16 12:00:00	0	0	0	0	0	0
2011-03-16 13:00:00	0	0	0	0	0	0			2011-03-16 13:00:00	0	0	0	0	0	0
2011-03-16 14:00:00	0	0	0	0	0	0			2011-03-16 14:00:00	0	0	0	0	0	0
2011-03-16 15:00:00	0	0	0	0	0	0			2011-03-16 15:00:00	0	0	0	0	0	0
2011-03-16 16:00:00	0	0	0	0	0	0			2011-03-16 16:00:00	0	0	0	0	0	0
2011-03-16 17:00:00	0	0	0	0	0	0			2011-03-16 17:00:00	0	0	0	0	0	0
2011-03-16 18:00:00	0	0	0	0	0	0			2011-03-16 18:00:00	0	0	0	0	0	0
2011-03-16 19:00:00	0	0	0	0	0	0			2011-03-16 19:00:00	0	0	0	0	0	0
2011-03-16 20:00:00	0	0	0	0	0	0			2011-03-16 20:00:00	0	0	0	0	0	0
2011-03-16 21:00:00	0	0	0	0	0	0			2011-03-16 21:00:00	0	0	0	0	0	0
2011-03-16 22:00:00	0	0	0	0	0	0			2011-03-16 22:00:00	0	0	0	0	0	0
2011-03-16 23:00:00	0	0	0	0	0	0			2011-03-16 23:00:00	0	0	0	0	0	0
2011-03-17	0	0	0	0	0	0			2011-03-17	0	0	0	0	0	0
2011-03-17 01:00:00	0	0	0	0	0	0			2011-03-17 01:00:00	0	0	0	0	0	0
2011-03-17 02:00:00	0	0	0	0	0	0			2011-03-17 02:00:00	0	0	0	0	0	0
2011-03-17 03:00:00	0	0	0	0	0	0			2011-03-17 03:00:00	0	0	0	0	0	0
2011-03-17 04:00:00	0	0	0	0	0	0			2011-03-17 04:00:00	0	0	0	0	0	0
2011-03-17 05:00:00	0	0	0	0	0	0			2011-03-17 05:00:00	0	0	0	0	0	0
2011-03-17 06:00:00	0	0	0	0	0	0			2011-03-17 06:00:00	0	0	0	0	0	0
2011-03-17 07:00:00	0	0	0	0	0	0			2011-03-17 07:00:00	0	0	0	0	0	0
2011-03-17 08:00:00	0	0	0	0	0	0			2011-03-17 08:00:00	0	0	0	0	0	0
2011-03-17 09:00:00	0	0	0	0	0	0			2011-03-17 09:00:00	0	0	0	0	0	0
2011-03-17 10:00:00	0	0	0	0	0	0			2011-03-17 10:00:00	0	0	0	0	0	0
2011-03-17 11:00:00	0	0	0	0	0	0			2011-03-17 11:00:00	0	0	0	0	0	0
2011-03-17 12:00:00	0	0	0	0	0	0			2011-03-17 12:00:00	0	0	0	0	0	0
2011-03-17 13:00:00	0	0	0	0	0	0			2011-03-17 13:00:00	0	0	0	0	0	0
2011-03-17 14:00:00	0	0	0	0	0	0			2011-03-17 14:00:00	0	0	0	0	0	0
2011-03-17 15:00:00	0	0	0	0	0	0			2011-03-17 15:00:00	0	0	0	0	0	0
2011-03-17 16:00:00	0	0	0	0	0	0			2011-03-17 16:00:00	0	0	0	0	0	0
2011-03-17 17:00:00	0	0	0	0	0	0			2011-03-17 17:00:00	0	0	0	0	0	0
2011-03-17 18:00:00	0	0	0	0	0	0			2011-03-17 18:00:00	0	0	0	0	0	0
2011-03-17 19:00:00	0	0	0	0	0	0			2011-03-17 19:00:00	0	0	0	0	0	0
2011-03-17 20:00:00	0	0	0	0	0	0			2011-03-17 20:00:00	0	0	0	0	0	0
2011-03-17 21:00:00	0	0	0	0	0	0			2011-03-17 21:00:00	0	0	0	0	0	0
2011-03-17 22:00:00	0	0	0	0	0	0			2011-03-17 22:00:00	0	0	0	0	0	0
2011-03-17 23:00:00	0	0	0	0	0	0			2011-03-17 23:00:00	0	0	0	0	0	0
2011-03-18	0	0	0	0	0	0			2011-03-18	0	0	0	0	0	0
2011-03-18 01:00:00	0	0	0	0	0	0			2011-03-18 01:00:00	0	0	0	0	0	0
2011-03-18 02:00:00	0	0	0	0	0	0			2011-03-18 02:00:00	0	0	0	0	0	0
2011-03-18 03:00:00	0	0	0	0	0	0			2011-03-18 03:00:00	0	0	0	0	0	0
2011-03-18 04:00:00	0	0	0	0	0	0			2011-03-18 04:00:00	0	0	0	0	0	0
2011-03-18 05:00:00	0	0	0	0	0	0			2011-03-18 05:00:00	0	0	0	0	0	0
2011-03-18 06:00:00	0	0	0	0	0	0			2011-03-18 06:00:00	0	0	0	0	0	0
2011-03-18 07:00:00	0	0	0	0	0	0			2011-03-18 07:00:00	0	0	0	0	0	0
2011-03-18 08:00:00	0	0	0	0	0	0			2011-03-18 08:00:00	0	0	0	0	0	0
2011-03-18 09:00:00	0	0	0	0	0	0			2011-03-18 09:00:00	0	0	0	0	0	0
2011-03-18 10:00:00	0	0	0	0	0	0			2011-03-18 10:00:00	0	0	0	0	0	0
2011-03-18 11:00:00	0	0	0	0	0	0			2011-03-18 11:00:00	0.0240459	0.0239744	1.05485	0.386538	0.690009	2.13139
2011-03-18 12:00:00	16.1947	16.1463	903.987	333.889	572.4	1810.28			2011-03-18 12:00:00	15.8624	15.815	867.541	320.4	552.132	1740.07
2011-03-18 13:00:00	14.4279	14.3845	759.354	271.325	482.378	1513.06			2011-03-18 13:00:00	10.4542	10.4227	514.046	184.757	329.285	1028.09
2011-03-18 14:00:00	0.426624	0.425332	24.5863	8.25158	16.0601	48.898			2011-03-18 14:00:00	0.399942	0.398731	15.001	5.05622	9.53533	29.5926
2011-03-18 15:00:00	0.00022249	0.000221812	0.012654	0.00460418	0.00792447	0.0251826			2011-03-18 15:00:00	2.47211e-05	2.46458e-05	0.001406	0.000511576	0.000880496	0.00279807
2011-03-18 16:00:00	0.0928227	0.0925383	1.16478	0.438085	0.76559	2.36845			2011-03-18 16:00:00	4.00834	3.99606	52.6425	20.0049	34.8442	107.492
2011-03-18 17:00:00	1.46845	1.46393	20.8407	7.8912	14.3843	43.1162			2011-03-18 17:00:00	13.9884	13.9453	180.228	67.7065	119.255	367.189
2011-03-18 18:00:00	277.501	276.641	3272.63	1201.28	2083.49	6557.39			2011-03-18 18:00:00	148.125	147.666	1704.62	642.082	1063.36	3410.07
2011-03-18 19:00:00	1653.96	1648.8	19367.4	7242.89	12285.4	38895.7			2011-03-18 19:00:00	903.193	900.377	10496.1	3946.9	6605.38	21048.4
2011-03-18 20:00:00	69.2906	69.0734	910.638	326.766	629.679	1867.08			2011-03-18 20:00:00	28.0456	27.9577	395.321	139.694	279.571	814.586
2011-03-18 21:00:00	0	0	0	0	0	0			2011-03-18 21:00:00	0	0	0	0	0	0
2011-03-18 22:00:00	0	0	0	0	0	0			2011-03-18 22:00:00	0	0	0	0	0	0
2011-03-18 23:00:00	0	0	0	0	0	0			2011-03-18 23:00:00	0	0	0	0	0	0
2011-03-19	0	0	0	0	0	0			2011-03-19	0	0	0	0	0	0
2011-03-19 01:00:00	0	0	0	0	0	0			2011-03-19 01:00:00	0	0	0	0	0	0
2011-03-19 02:00:00	0	0	0	0	0	0			2011-03-19 02:00:00	0	0	0	0	0	0
2011-03-19 03:00:00	0	0	0	0	0	0			2011-03-19 03:00:00	0	0	0	0	0	0
2011-03-19 04:00:00	0	0	0	0	0	0			2011-03-19 04:00:00	0	0	0	0	0	0
2011-03-19 05:00:00	0	0	0	0	0	0			2011-03-19 05:00:00	0	0	0	0	0	0
2011-03-19 06:00:00	0	0	0	0	0	0			2011-03-19 06:00:00	0	0	0	0	0	0
2011-03-19 07:00:00	0	0	0	0	0	0			2011-03-19 07:00:00	0	0	0	0	0	0
2011-03-19 08:00:00	0	0	0	0	0	0			2011-03-19 08:00:00	0	0	0	0	0	0
2011-03-19 09:00:00	0	0	0	0	0	0			2011-03-19 09:00:00	0	0	0	0	0	0
2011-03-19 10:00:00	0	0	0	0	0	0			2011-03-19 10:00:00	0	0	0	0	0	0
2011-03-19 11:00:00	0	0	0	0	0	0			2011-03-19 11:00:00	0	0	0	0	0	0
2011-03-19 12:00:00	0	0	0	0	0	0			2011-03-19 12:00:00	0	0	0	0	0	0
2011-03-19 13:00:00	0	0	0	0	0	0			2011-03-19 13:00:00	0	0	0	0	0	0
2011-03-19 14:00:00	0	0	0	0	0	0			2011-03-19 14:00:00	0	0	0	0	0	0
2011-03-19 15:00:00	0	0	0	0	0	0			2011-03-19 15:00:00	0	0	0	0	0	0
2011-03-19 16:00:00	0	0	0	0	0	0			2011-03-19 16:00:00	0	0	0	0	0	0
2011-03-19 17:00:00	0	0	0	0	0	0			2011-03-19 17:00:00	0	0	0	0	0	0
2011-03-19 18:00:00	0	0	0	0	0	0			2011-03-19 18:00:00	0	0	0	0	0	0
2011-03-19 19:00:00	0	0	0	0	0	0			2011-03-19 19:00:00	0	0	0	0	0	0
2011-03-19 20:00:00	0	0	0	0	0	0			2011-03-19 20:00:00	0	0	0	0	0	0
2011-03-19 21:00:00	0	0	0	0	0	0			2011-03-19 21:00:00	1.22116e-05	1.21678e-05	6.12338e-05	2.50405e-05	4.41154e-05	0.00013039
2011-03-19 22:00:00	0	0	0	0	0	0			2011-03-19 22:00:00	0	0	0	0	0	0
2011-03-19 23:00:00	0	0	0	0	0	0			2011-03-19 23:00:00	0	0	0	0	0	0
2011-03-20	0	0	0	0	0	0			2011-03-20	0	0	0	0	0	0
2011-03-20 01:00:00	0	0	0	0	0	0			2011-03-20 01:00:00	0	0	0	0	0	0
2011-03-20 02:00:00	0	0	0	0	0	0			2011-03-20 02:00:00	0	0	0	0	0	0
2011-03-20 03:00:00	0	0	0	0	0	0			2011-03-20 03:00:00	0	0	0	0	0	0
2011-03-20 04:00:00	0	0	0	0	0	0			2011-03-20 04:00:00	0	0	0	0	0	0
2011-03-20 05:00:00	0	0	0	0	0	0			2011-03-20 05:00:00	0	0	0	0	0	0
2011-03-20 06:00:00	0	0	0	0	0	0			2011-03-20 06:00:00	0.0318131	0.031694	0.201019	0.0613704	0.181422	0.443812
2011-03-20 07:00:00	0	0	0	0	0	0			2011-03-20 07:00:00	0	0	0	0	0	0
2011-03-20 08:00:00	0	0	0	0	0	0			2011-03-20 08:00:00	0	0	0	0	0	0
2011-03-20 09:00:00	0.694627	0.69199	2.94578	1.15912	1.83191	5.93681			2011-03-20 09:00:00	2.17929	2.17102	9.22545	3.57841	5.72059	18.5245
2011-03-20 10:00:00	804.961	801.891	4421.55	1745.59	2792.74	8959.88			2011-03-20 10:00:00	780.463	777.487	3999.8	1573.32	2545.37	8118.49
2011-03-20 11:00:00	848.659	845.407	4746.29	1867.25	2998.77	9612.31			2011-03-20 11:00:00	178.582	177.898	1001.04	393.737	635.029	2029.81
2011-03-20 12:00:00	1.19411	1.18951	5.09492	1.82056	3.1759	10.0914			2011-03-20 12:00:00	1.09281	1.0886	4.72048	1.65	2.97186	9.34234
2011-03-20 13:00:00	0.68204	0.679402	2.91544	1.10232	1.82912	5.84689			2011-03-20 13:00:00	0.723652	0.720853	3.14443	1.14208	1.99427	6.28079
2011-03-20 14:00:00	0.605997	0.603643	2.6131	0.84634	1.64654	5.10598			2011-03-20 14:00:00	0.651824	0.649292	2.83549	0.912817	1.79649	5.5448
2011-03-20 15:00:00	0.54268	0.540562	2.33026	0.625866	1.46155	4.41767			2011-03-20 15:00:00	0.516451	0.514435	2.26653	0.661163	1.44824	4.37594
2011-03-20 16:00:00	0.661916	0.659321	2.89875	0.828432	1.85088	5.57806			2011-03-20 16:00:00	0.689683	0.686978	3.02646	0.835149	1.9333	5.79491
2011-03-20 17:00:00	1.20151	1.19678	5.35015	1.19265	3.46067	10.0035			2011-03-20 17:00:00	1.1519	1.14736	5.03481	1.22723	3.21407	9.47611
2011-03-20 18:00:00	0.873438	0.869982	3.85922	0.859983	2.49041	7.20961			2011-03-20 18:00:00	0.988066	0.984156	4.34564	0.992907	2.79505	8.1336
2011-03-20 19:00:00	1.15525	1.15065	5.53075	1.02544	3.83323	10.3894			2011-03-20 19:00:00	1.16442	1.1598	5.35661	1.22796	3.58791	10.1725
2011-03-20 20:00:00	936.243	932.505	5498.71	1826	3629.48	10954.2			2011-03-20 20:00:00	175.003	174.305	1033.97	341.312	686.14	2061.42
2011-03-20 21:00:00	1441.79	1436.01	8979.68	2675.13	6214.08	17868.9			2011-03-20 21:00:00	1069.41	1065.12	6677.7	1990.58	4633.55	13301.8
2011-03-20 22:00:00	82.1019	81.7711	541.019	133.256	393.15	1067.42			2011-03-20 22:00:00	83.3852	83.0493	536.982	131.489	383.33	1051.8
2011-03-20 23:00:00	9.43874	9.40055	61.7838	15.6159	49.4011	126.801			2011-03-20 23:00:00	11.4278	11.3815	75.7935	17.2628	59.4025	152.459
2011-03-21	2.43719	2.42729	15.6144	4.67646	14.8751	35.1659			2011-03-21	2.64495	2.6342	16.7134	5.14927	15.4471	37.3097
2011-03-21 01:00:00	0.449057	0.447224	2.53993	3.25712	6.91873	12.7158			2011-03-21 01:00:00	0.856084	0.852589	5.02549	3.09754	7.31971	15.4427
2011-03-21 02:00:00	0.165927	0.165246	0.901428	2.62907	6.10098	9.63148			2011-03-21 02:00:00	0.200594	0.199772	1.09423	2.4776	5.55384	9.12567
2011-03-21 03:00:00	0.075825	0.0755127	0.380985	0.649165	1.52813	2.55828			2011-03-21 03:00:00	0.0771895	0.0768716	0.404647	1.43834	3.3379	5.18089
2011-03-21 04:00:00	0.122577	0.12207	0.66606	1.30123	3.06676	5.03404			2011-03-21 04:00:00	0.108037	0.10759	0.646452	1.27262	2.92861	4.84768
2011-03-21 05:00:00	0.104802	0.104367	0.481719	1.369	4.56759	6.41831			2011-03-21 05:00:00	0.200814	0.19998	1.22804	2.31926	6.6827	10.23
2011-03-21 06:00:00	0.0504944	0.0502838	0.330786	1.65218	6.12046	8.10342			2011-03-21 06:00:00	0.05942	0.0591721	0.386567	0.795023	2.81822	3.99981
2011-03-21 07:00:00	0.0976973	0.097288	0.532052	0.816401	2.29669	3.64515			2011-03-21 07:00:00	0.0440735	0.0438889	0.23646	0.753434	2.14602	3.13591
2011-03-21 08:00:00	0.00255153	0.0025408	0.0122742	0.318172	0.636844	0.967291			2011-03-21 08:00:00	0.0135998	0.0135426	0.074268	0.481531	1.14164	1.69744
2011-03-21 09:00:00	0.000378894	0.000377294	0.0029087	0.0681736	0.285941	0.357023			2011-03-21 09:00:00	0.000387519	0.000385882	0.00241769	0.0508343	0.131081	0.184333
2011-03-21 10:00:00	0.000474211	0.000472199	0.00287416	0.0854521	0.265669	0.353995			2011-03-21 10:00:00	0.00073706	0.000733933	0.00425795	0.0705964	0.259788	0.334642
2011-03-21 11:00:00	1.42476e-05	1.41869e-05	6.50723e-05	0.00955831	0.0227482	0.0323715			2011-03-21 11:00:00	0.000319619	0.000318257	0.00206464	0.0105632	0.0421401	0.054768
2011-03-21 12:00:00	0.000102428	0.00010199	0.000807199	0.00487883	0.0220008	0.0276868			2011-03-21 12:00:00	0.00117914	0.0011741	0.00768519	0.0446312	0.101038	0.153355
2011-03-21 13:00:00	0	0	0	0	0	0			2011-03-21 13:00:00	0	0	0	0	0	0
2011-03-21 14:00:00	0	0	0	0	0	0			2011-03-21 14:00:00	0	0	0	0	0	0
2011-03-21 15:00:00	0	0	0	0	0	0			2011-03-21 15:00:00	0	0	0	0	0	0
2011-03-21 16:00:00	0	0	0	0	0	0			2011-03-21 16:00:00	0	0	0	0	0	0
2011-03-21 17:00:00	0	0	0	0	0	0			2011-03-21 17:00:00	0	0	0	0	0	0
2011-03-21 18:00:00	0	0	0	0	0	0			2011-03-21 18:00:00	0	0	0	0	0	0
2011-03-21 19:00:00	0	0	0	0	0	0			2011-03-21 19:00:00	0	0	0	0	0	0
2011-03-21 20:00:00	0	0	0	0	0	0			2011-03-21 20:00:00	0	0	0	0	0	0
2011-03-21 21:00:00	0	0	0	0	0	0			2011-03-21 21:00:00	0	0	0	0	0	0
2011-03-21 22:00:00	0	0	0	0	0	0			2011-03-21 22:00:00	0	0	0	0	0	0
2011-03-21 23:00:00	0	0	0	0	0	0			2011-03-21 23:00:00	0	0	0	0	0	0
2011-03-22	0	0	0	0	0	0			2011-03-22	0	0	0	0	0	0
2011-03-22 01:00:00	0	0	0	0	0	0			2011-03-22 01:00:00	0	0	0	0	0	0
2011-03-22 02:00:00	0	0	0	0	0	0			2011-03-22 02:00:00	0.00102497	0.00102033	0.00413212	0.00206786	0.00513137	0.0113314
2011-03-22 03:00:00	0.00454248	0.00452183	0.0249881	0.0152051	0.0415411	0.0817344			2011-03-22 03:00:00	0.00623773	0.00620937	0.0351894	0.0444817	0.106472	0.186143
2011-03-22 04:00:00	0.0068066	0.00677553	0.0275447	0.00966792	0.0217559	0.0589686			2011-03-22 04:00:00	0.00180367	0.00179543	0.00727644	0.00257859	0.00619957	0.0160546
2011-03-22 05:00:00	0	0	0	0	0	0			2011-03-22 05:00:00	0	0	0	0	0	0
2011-03-22 06:00:00	0	0	0	0	0	0			2011-03-22 06:00:00	0	0	0	0	0	0
2011-03-22 07:00:00	0	0	0	0	0	0			2011-03-22 07:00:00	0	0	0	0	0	0
2011-03-22 08:00:00	0	0	0	0	0	0			2011-03-22 08:00:00	2.59676e-07	2.58472e-07	1.16537e-06	5.466e-06	1.83321e-05	2.49635e-05
2011-03-22 09:00:00	0	0	0	0	0	0			2011-03-22 09:00:00	0	0	0	0	0	0
2011-03-22 10:00:00	0	0	0	0	0	0			2011-03-22 10:00:00	0	0	0	0	0	0
2011-03-22 11:00:00	2.9891e-08	2.97509e-08	1.93554e-07	0.0260767	0.118544	0.144621			2011-03-22 11:00:00	6.15362e-09	6.12477e-09	3.98741e-08	0.00536973	0.0244478	0.0298176
2011-03-22 12:00:00	0	0	0	0	0	0			2011-03-22 12:00:00	0	0	0	0	0	0
2011-03-22 13:00:00	0	0	0	0	0	0			2011-03-22 13:00:00	0.101752	0.101271	9.01396	3.69714	6.19097	18.9021
2011-03-22 14:00:00	19.6625	19.5693	1763.93	685.928	1107.27	3557.13			2011-03-22 14:00:00	37.6293	37.4509	3398.99	1286.11	2149.46	6834.56
2011-03-22 15:00:00	66.4558	66.1394	5915.69	2335.92	3696.41	11948			2011-03-22 15:00:00	17.2166	17.1346	1540.44	607.182	966.314	3113.94
2011-03-22 16:00:00	3.61598	3.5987	320.39	126.505	199.855	646.75			2011-03-22 16:00:00	0.461737	0.45953	40.9285	16.1599	25.539	82.6274
2011-03-22 17:00:00	0	0	0	0	0	0			2011-03-22 17:00:00	0	0	0	0	0	0
2011-03-22 18:00:00	0	0	0	0	0	0			2011-03-22 18:00:00	0	0	0	0	0	0
2011-03-22 19:00:00	0	0	0	0	0	0			2011-03-22 19:00:00	0	0	0	0	0	0
2011-03-22 20:00:00	0	0	0	0	0	0			2011-03-22 20:00:00	0	0	0	0	0	0
2011-03-22 21:00:00	0	0	0	0	0	0			2011-03-22 21:00:00	0	0	0	0	0	0
2011-03-22 22:00:00	3.054e-05	3.03907e-05	0.00261227	0.00088412	0.00196445	0.00546084			2011-03-22 22:00:00	3.39333e-06	3.37675e-06	0.000290252	9.82355e-05	0.000218273	0.00060676
2011-03-22 23:00:00	0	0	0	0	0	0			2011-03-22 23:00:00	0	0	0	0	0	0
2011-03-23	1.72319e-09	1.7147e-09	1.89818e-08	0.000199255	0.000917322	0.0011166			2011-03-23	0.000113334	0.000112776	0.0115232	0.0252089	0.0673362	0.104068
2011-03-23 01:00:00	0.00261919	0.00260625	0.416368	0.535193	2.17089	3.12245			2011-03-23 01:00:00	0.000575427	0.000572584	0.0870023	0.123807	0.447811	0.65862
2011-03-23 02:00:00	7.83528e-05	7.79644e-05	0.0130822	0.147309	0.40373	0.56412			2011-03-23 02:00:00	4.48635e-05	4.46411e-05	0.0074662	0.127834	0.396011	0.531311
2011-03-23 03:00:00	8.60958e-08	8.56675e-08	1.0318e-05	0.314106	0.864663	1.17878			2011-03-23 03:00:00	6.94486e-08	6.91031e-08	8.29417e-06	0.118165	0.327347	0.44552
2011-03-23 04:00:00	1.37693e-07	1.37005e-07	2.0453e-05	0.0309443	0.16222	0.193184			2011-03-23 04:00:00	7.26656e-08	7.23028e-08	1.0869e-05	0.0173905	0.0886417	0.106043
2011-03-23 05:00:00	0	0	0	0	0	0			2011-03-23 05:00:00	0	0	0	0	0	0
2011-03-23 06:00:00	0	0	0	0	0	0			2011-03-23 06:00:00	0	0	0	0	0	0
2011-03-23 07:00:00	0	0	0	0	0	0			2011-03-23 07:00:00	0	0	0	0	0	0
2011-03-23 08:00:00	0	0	0	0	0	0			2011-03-23 08:00:00	0	0	0	0	0	0
2011-03-23 09:00:00	0	0	0	0	0	0			2011-03-23 09:00:00	0	0	0	0	0	0
2011-03-23 10:00:00	0	0	0	0	0	0			2011-03-23 10:00:00	0	0	0	0	0	0
2011-03-23 11:00:00	0	0	0	0	0	0			2011-03-23 11:00:00	0	0	0	0	0	0
2011-03-23 12:00:00	0	0	0	0	0	0			2011-03-23 12:00:00	0	0	0	0	0	0
2011-03-23 13:00:00	0	0	0	0	0	0			2011-03-23 13:00:00	0	0	0	0	0	0
2011-03-23 14:00:00	0	0	0	0	0	0			2011-03-23 14:00:00	0	0	0	0	0	0
2011-03-23 15:00:00	0	0	0	0	0	0			2011-03-23 15:00:00	0	0	0	0	0	0
2011-03-23 16:00:00	0	0	0	0	0	0			2011-03-23 16:00:00	0	0	0	0	0	0
2011-03-23 17:00:00	0	0	0	0	0	0			2011-03-23 17:00:00	0	0	0	0	0	0
2011-03-23 18:00:00	0	0	0	0	0	0			2011-03-23 18:00:00	0	0	0	0	0	0
2011-03-23 19:00:00	0	0	0	0	0	0			2011-03-23 19:00:00	0	0	0	0	0	0
2011-03-23 20:00:00	0	0	0	0	0	0			2011-03-23 20:00:00	0	0	0	0	0	0
2011-03-23 21:00:00	0	0	0	0	0	0			2011-03-23 21:00:00	0	0	0	0	0	0
2011-03-23 22:00:00	0	0	0	0	0	0			2011-03-23 22:00:00	0	0	0	0	0	0
2011-03-23 23:00:00	0	0	0	0	0	0			2011-03-23 23:00:00	0	0	0	0	0	0
2011-03-24	0	0	0	0	0	0			2011-03-24	0	0	0	0	0	0
2011-03-24 01:00:00	0	0	0	0	0	0			2011-03-24 01:00:00	0	0	0	0	0	0
2011-03-24 02:00:00	0	0	0	0	0	0			2011-03-24 02:00:00	0	0	0	0	0	0
2011-03-24 03:00:00	0	0	0	0	0	0			2011-03-24 03:00:00	0	0	0	0	0	0
2011-03-24 04:00:00	0.00343613	0.0034175	0.349019	0.15281	0.266109	0.767938			2011-03-24 04:00:00	0.0297805	0.029619	2.71944	1.15051	1.92113	5.79108
2011-03-24 05:00:00	0.222792	0.221581	20.8454	8.52511	15.0862	44.4567			2011-03-24 05:00:00	0.194963	0.193903	18.1295	7.30171	13.0064	38.4376
2011-03-24 06:00:00	0.00128036	0.00127338	0.129099	0.0529119	0.0987616	0.280773			2011-03-24 06:00:00	0.00147936	0.00147129	0.149141	0.0611249	0.114078	0.324344
2011-03-24 07:00:00	0	0	0	0	0	0			2011-03-24 07:00:00	0	0	0	0	0	0
2011-03-24 08:00:00	0	0	0	0	0	0			2011-03-24 08:00:00	0	0	0	0	0	0
2011-03-24 09:00:00	0.0545679	0.0542672	3.75765	1.44988	2.72038	7.92791			2011-03-24 09:00:00	0.0332373	0.0330541	2.24623	0.849678	1.60385	4.69976
2011-03-24 10:00:00	0.808818	0.804347	52.7112	18.1869	36.3874	107.286			2011-03-24 10:00:00	0.681505	0.677738	43.7252	15.4086	30.2631	89.3969
2011-03-24 11:00:00	0.446766	0.444288	30.6038	9.53679	21.2298	61.3704			2011-03-24 11:00:00	0.456758	0.454224	30.774	9.46022	21.2544	61.4886
2011-03-24 12:00:00	0.180863	0.179857	12.9746	3.59897	8.98119	25.5547			2011-03-24 12:00:00	0.182136	0.181122	13.081	3.71982	9.09442	25.8953
2011-03-24 13:00:00	0.121831	0.121151	9.64378	3.20443	6.7591	19.6073			2011-03-24 13:00:00	0.106249	0.105656	8.70654	2.85705	6.19208	17.7557
2011-03-24 14:00:00	0.0615566	0.0612119	5.30439	1.75609	3.72746	10.7879			2011-03-24 14:00:00	0.0266981	0.0265486	2.21939	0.717624	1.6356	4.57262
2011-03-24 15:00:00	0.0935597	0.0930342	8.70834	2.91397	6.70443	18.3267			2011-03-24 15:00:00	0.0689694	0.068582	6.17525	1.95949	4.76421	12.8989
2011-03-24 16:00:00	0.07484	0.0744183	6.26313	1.80206	4.54894	12.6141			2011-03-24 16:00:00	0.0779345	0.0774953	6.5126	2.04722	5.01924	13.5791
2011-03-24 17:00:00	0.094129	0.0935969	8.29496	2.80137	6.87554	17.9719			2011-03-24 17:00:00	0.0736128	0.0731966	6.63674	2.49553	6.32449	15.4568
2011-03-24 18:00:00	0.0803122	0.0798568	5.66031	3.62286	9.00025	18.2834			2011-03-24 18:00:00	0.0449879	0.0447328	3.75762	2.21411	5.87277	11.8445
2011-03-24 19:00:00	0.0475053	0.047235	4.76375	1.88681	7.01131	13.6619			2011-03-24 19:00:00	0.0235896	0.0234554	2.30604	1.19217	4.161	7.65922
2011-03-24 20:00:00	0.0211708	0.02105	1.82801	1.1745	3.26193	6.26444			2011-03-24 20:00:00	0.0114842	0.0114186	1.11189	0.850154	2.72548	4.68752
2011-03-24 21:00:00	0.0018	0.0017897	0.160845	0.41219	1.12658	1.69961			2011-03-24 21:00:00	0.00103634	0.00103041	0.097663	0.6734	1.70013	2.47119
2011-03-24 22:00:00	0.00155046	0.00154156	0.188012	0.623649	1.80496	2.61662			2011-03-24 22:00:00	0.00322839	0.00320985	0.356759	0.64285	1.84747	2.84707
2011-03-24 23:00:00	0.00131911	0.00131151	0.112125	0.182967	0.474867	0.76996			2011-03-24 23:00:00	0.00201922	0.00200759	0.187534	0.221674	0.829112	1.23832
2011-03-25	4.57055e-05	4.54414e-05	0.00130062	0.00113741	0.00271607	0.0051541			2011-03-25	0.00025773	0.000256241	0.0190556	0.0354377	0.11606	0.170553
2011-03-25 01:00:00	9.54437e-05	9.48906e-05	0.00795003	0.0139921	0.0465224	0.0684645			2011-03-25 01:00:00	0.00103083	0.00102485	0.0853914	0.183455	0.703568	0.972415
2011-03-25 02:00:00	0	0	0	0	0	0			2011-03-25 02:00:00	0	0	0	0	0	0
2011-03-25 03:00:00	1.00665e-08	1.00078e-08	8.55982e-07	0.000539264	0.00104571	0.00158583			2011-03-25 03:00:00	9.52697e-05	9.47141e-05	0.012836	0.0336061	0.179812	0.226255
2011-03-25 04:00:00	0	0	0	0	0	0			2011-03-25 04:00:00	0	0	0	0	0	0
2011-03-25 05:00:00	0	0	0	0	0	0			2011-03-25 05:00:00	0	0	0	0	0	0
2011-03-25 06:00:00	0	0	0	0	0	0			2011-03-25 06:00:00	0	0	0	0	0	0
2011-03-25 07:00:00	0	0	0	0	0	0			2011-03-25 07:00:00	5.98119e-05	5.94589e-05	0.00533387	0.0127457	0.036145	0.0542245
2011-03-25 08:00:00	0	0	0	0	0	0			2011-03-25 08:00:00	0	0	0	0	0	0
2011-03-25 09:00:00	20.4794	20.3578	336.922	132.53	207.958	677.41			2011-03-25 09:00:00	85.1666	84.6608	1425.49	563.757	891.78	2881.03
2011-03-25 10:00:00	97.6507	97.069	1623.19	638.285	1011.36	3272.84			2011-03-25 10:00:00	38.9027	38.671	648.124	251.283	404.214	1303.62
2011-03-25 11:00:00	2.17761	2.16461	35.9412	12.5027	22.1982	70.6422			2011-03-25 11:00:00	2.58621	2.57076	42.8018	14.763	26.5093	84.0741
2011-03-25 12:00:00	1.35235	1.34425	22.436	7.82159	13.9437	44.2013			2011-03-25 12:00:00	1.4463	1.43764	24.0476	8.35192	15.0947	47.4942
2011-03-25 13:00:00	0.461266	0.458494	7.83306	2.61906	5.05795	15.5101			2011-03-25 13:00:00	0.535055	0.531839	9.07991	2.98786	5.82281	17.8906
2011-03-25 14:00:00	0.146212	0.14533	2.49273	0.847275	1.56443	4.90444			2011-03-25 14:00:00	0.162385	0.161406	2.7886	0.923115	1.77667	5.48838
2011-03-25 15:00:00	0.126978	0.12621	2.19799	0.736011	1.51772	4.45172			2011-03-25 15:00:00	0.123793	0.123045	2.21653	0.714328	1.59559	4.52645
2011-03-25 16:00:00	0.576558	0.573062	10.5681	2.57853	6.75553	19.9021			2011-03-25 16:00:00	0.676467	0.672365	12.2692	3.00478	7.87088	23.1448
2011-03-25 17:00:00	0.250958	0.249432	4.70159	1.07772	3.15386	8.93317			2011-03-25 17:00:00	0.189505	0.188352	3.68119	0.823811	2.5315	7.0365
2011-03-25 18:00:00	0.000226147	0.000224768	0.0173785	0.00594831	0.0207141	0.0440409			2011-03-25 18:00:00	0.00254185	0.00252635	0.190074	0.0514774	0.137109	0.37866
2011-03-25 19:00:00	1.96498e-05	1.95296e-05	0.00158013	0.000327426	0.00122736	0.00313492			2011-03-25 19:00:00	0.000247773	0.000246257	0.0199245	0.00412864	0.0154762	0.0395293
2011-03-25 20:00:00	0.00152429	0.00151494	0.132876	0.0285478	0.0967757	0.258199			2011-03-25 20:00:00	0.000626596	0.000622752	0.0559184	0.0122094	0.0415365	0.109664
2011-03-25 21:00:00	0	0	0	0	0	0			2011-03-25 21:00:00	0	0	0	0	0	0
2011-03-25 22:00:00	0.000197253	0.000196036	0.0173314	0.00213391	0.0126633	0.0321286			2011-03-25 22:00:00	0.00188336	0.00187174	0.173925	0.035769	0.129184	0.338878
2011-03-25 23:00:00	2.1022e-06	2.0892e-06	0.00018825	0.00062244	0.00612335	0.00693404			2011-03-25 23:00:00	5.42209e-07	5.38854e-07	4.85701e-05	0.000160223	0.00157622	0.00178501
2011-03-26	2.31814e-18	2.30375e-18	2.11215e-16	0.0192667	0.215686	0.234953			2011-03-26	1.93873e-18	1.9267e-18	1.77288e-16	0.0160596	0.18162	0.197679
2011-03-26 01:00:00	7.56123e-09	7.51417e-09	7.80371e-07	0.00617335	0.0694467	0.0756209			2011-03-26 01:00:00	1.27198e-08	1.26406e-08	1.4041e-06	0.00901225	0.105699	0.114713
2011-03-26 02:00:00	0	0	0	0	0	0			2011-03-26 02:00:00	1.22582e-08	1.21817e-08	1.13879e-06	0.00491467	0.0491937	0.0541095
2011-03-26 03:00:00	0.000736602	0.000731991	0.0141246	0.160402	0.606327	0.780853			2011-03-26 03:00:00	0.000358192	0.00035595	0.00750261	0.0941323	0.430813	0.532448
2011-03-26 04:00:00	0.00247069	0.00245518	0.0531638	1.23246	4.72594	6.01157			2011-03-26 04:00:00	0.000614056	0.000610202	0.0136241	0.552962	2.2025	2.76909
2011-03-26 05:00:00	4.08825e-05	4.06251e-05	0.00113438	0.243259	0.970135	1.21453			2011-03-26 05:00:00	8.19151e-05	8.13995e-05	0.00228599	0.415329	1.74433	2.16194
2011-03-26 06:00:00	0.000408163	0.000405586	0.00931361	0.395182	1.42887	1.83337			2011-03-26 06:00:00	0.00034784	0.000345644	0.00749795	0.479896	1.69775	2.18514
2011-03-26 07:00:00	0.000293442	0.000291584	0.00738975	0.291787	1.17888	1.47806			2011-03-26 07:00:00	0.000108735	0.000108046	0.00275184	0.269781	1.01701	1.28954
2011-03-26 08:00:00	2.71219e-10	2.69497e-10	5.62938e-09	0.0597554	0.154611	0.214366			2011-03-26 08:00:00	3.79676e-11	3.77266e-11	7.64261e-10	0.0671614	0.151036	0.218198
2011-03-26 09:00:00	1.40637e-13	1.39742e-13	2.97351e-12	0.0410517	0.0873675	0.128419			2011-03-26 09:00:00	3.63461e-14	3.61147e-14	6.84479e-13	0.0239374	0.0466556	0.0705931
2011-03-26 10:00:00	7.65793e-13	7.60904e-13	1.3352e-11	0.038983	0.0640258	0.103009			2011-03-26 10:00:00	1.85751e-08	1.84565e-08	2.96378e-07	0.0216934	0.0421811	0.0638748
2011-03-26 11:00:00	0	0	0	0	0	0			2011-03-26 11:00:00	0	0	0	0	0	0
2011-03-26 12:00:00	0	0	0	0	0	0			2011-03-26 12:00:00	0	0	0	0	0	0
2011-03-26 13:00:00	0	0	0	0	0	0			2011-03-26 13:00:00	0	0	0	0	0	0
2011-03-26 14:00:00	0	0	0	0	0	0			2011-03-26 14:00:00	0	0	0	0	0	0
2011-03-26 15:00:00	0	0	0	0	0	0			2011-03-26 15:00:00	0	0	0	0	0	0
2011-03-26 16:00:00	0	0	0	0	0	0			2011-03-26 16:00:00	0	0	0	0	0	0
2011-03-26 17:00:00	0	0	0	0	0	0			2011-03-26 17:00:00	0	0	0	0	0	0
2011-03-26 18:00:00	0	0	0	0	0	0			2011-03-26 18:00:00	0	0	0	0	0	0
2011-03-26 19:00:00	0	0	0	0	0	0			2011-03-26 19:00:00	0	0	0	0	0	0
2011-03-26 20:00:00	0	0	0	0	0	0			2011-03-26 20:00:00	0	0	0	0	0	0
2011-03-26 21:00:00	2.31419	2.29896	65.4454	22.9541	45.3207	133.72			2011-03-26 21:00:00	2.41191	2.39604	66.8015	24.6737	45.2616	136.737
2011-03-26 22:00:00	10.2477	10.1801	285.763	100.427	195.564	581.754			2011-03-26 22:00:00	7.62015	7.56987	214.857	76.8708	148.164	439.892
2011-03-26 23:00:00	0.748232	0.743282	21.6996	7.95784	15.3864	45.0439			2011-03-26 23:00:00	0.441695	0.438773	12.7722	4.64084	8.99922	26.4123
2011-03-27	0	0	0	0	0	0			2011-03-27	0	0	0	0	0	0
2011-03-27 01:00:00	0	0	0	0	0	0			2011-03-27 01:00:00	0	0	0	0	0	0
2011-03-27 02:00:00	0	0	0	0	0	0			2011-03-27 02:00:00	0	0	0	0	0	0
2011-03-27 03:00:00	0	0	0	0	0	0			2011-03-27 03:00:00	0	0	0	0	0	0
2011-03-27 04:00:00	0	0	0	0	0	0			2011-03-27 04:00:00	0	0	0	0	0	0
2011-03-27 05:00:00	0	0	0	0	0	0			2011-03-27 05:00:00	0	0	0	0	0	0
2011-03-27 06:00:00	0	0	0	0	0	0			2011-03-27 06:00:00	0	0	0	0	0	0
2011-03-27 07:00:00	0	0	0	0	0	0			2011-03-27 07:00:00	0	0	0	0	0	0
2011-03-27 08:00:00	0	0	0	0	0	0			2011-03-27 08:00:00	0	0	0	0	0	0
2011-03-27 09:00:00	0	0	0	0	0	0			2011-03-27 09:00:00	0	0	0	0	0	0
2011-03-27 10:00:00	0	0	0	0	0	0			2011-03-27 10:00:00	0	0	0	0	0	0
2011-03-27 11:00:00	0	0	0	0	0	0			2011-03-27 11:00:00	0	0	0	0	0	0
2011-03-27 12:00:00	0	0	0	0	0	0			2011-03-27 12:00:00	0	0	0	0	0	0
2011-03-27 13:00:00	0	0	0	0	0	0			2011-03-27 13:00:00	0	0	0	0	0	0
2011-03-27 14:00:00	0	0	0	0	0	0			2011-03-27 14:00:00	0	0	0	0	0	0
2011-03-27 15:00:00	0	0	0	0	0	0			2011-03-27 15:00:00	0	0	0	0	0	0
2011-03-27 16:00:00	0	0	0	0	0	0			2011-03-27 16:00:00	0	0	0	0	0	0
2011-03-27 17:00:00	0	0	0	0	0	0			2011-03-27 17:00:00	0	0	0	0	0	0
2011-03-27 18:00:00	0	0	0	0	0	0			2011-03-27 18:00:00	0	0	0	0	0	0
2011-03-27 19:00:00	0	0	0	0	0	0			2011-03-27 19:00:00	0	0	0	0	0	0
2011-03-27 20:00:00	0	0	0	0	0	0			2011-03-27 20:00:00	0	0	0	0	0	0
2011-03-27 21:00:00	0	0	0	0	0	0			2011-03-27 21:00:00	0	0	0	0	0	0
2011-03-27 22:00:00	0	0	0	0	0	0			2011-03-27 22:00:00	0	0	0	0	0	0
2011-03-27 23:00:00	0	0	0	0	0	0			2011-03-27 23:00:00	0	0	0	0	0	0
2011-03-28	0	0	0	0	0	0			2011-03-28	0	0	0	0	0	0
2011-03-28 01:00:00	0.000117126	0.000116297	0.00286164	0.00110485	0.00180864	0.00577513			2011-03-28 01:00:00	0.00960839	0.00954037	0.227571	0.090294	0.14023	0.458095
2011-03-28 02:00:00	0	0	0	0	0	0			2011-03-28 02:00:00	0	0	0	0	0	0
2011-03-28 03:00:00	0	0	0	0	0	0			2011-03-28 03:00:00	0	0	0	0	0	0
2011-03-28 04:00:00	0	0	0	0	0	0			2011-03-28 04:00:00	0	0	0	0	0	0
2011-03-28 05:00:00	0	0	0	0	0	0			2011-03-28 05:00:00	0	0	0	0	0	0
2011-03-28 06:00:00	0	0	0	0	0	0			2011-03-28 06:00:00	0	0	0	0	0	0
2011-03-28 07:00:00	0	0	0	0	0	0			2011-03-28 07:00:00	0	0	0	0	0	0
2011-03-28 08:00:00	0	0	0	0	0	0			2011-03-28 08:00:00	0	0	0	0	0	0
2011-03-28 09:00:00	0.592317	0.588039	0	0	0	0			2011-03-28 09:00:00	0.205363	0.20388	0.000225959	7.84659e-05	0.000144024	0.000448449
2011-03-28 10:00:00	8.27553	8.21561	6.47827	2.18601	4.09226	12.7565			2011-03-28 10:00:00	11.5374	11.4539	3.30477	1.11841	2.1034	6.52657
2011-03-28 11:00:00	6.54183	6.49436	5.05572	1.47566	3.18259	9.71397			2011-03-28 11:00:00	7.6419	7.58644	5.93297	1.69237	3.75869	11.384
2011-03-28 12:00:00	3.54824	3.52242	12.7231	3.60565	8.00541	24.3341			2011-03-28 12:00:00	2.06765	2.05261	9.45243	2.74214	5.97828	18.1729
2011-03-28 13:00:00	0.316895	0.314584	2.97855	0.947751	1.89111	5.8174			2011-03-28 13:00:00	0.191822	0.190423	3.37962	1.0796	2.15461	6.61382
2011-03-28 14:00:00	0.0169661	0.0168421	0.756198	0.239863	0.494165	1.49023			2011-03-28 14:00:00	0.0132054	0.0131088	0.531597	0.1695	0.343279	1.04438
2011-03-28 15:00:00	2.28266e-05	2.26593e-05	0.236141	0.081734	0.147996	0.465872			2011-03-28 15:00:00	0.000664992	0.000660118	0.10558	0.0367221	0.0691379	0.21144
2011-03-28 16:00:00	9.95191e-07	9.8788e-07	0	0	0	0			2011-03-28 16:00:00	0.00102332	0.0010158	0	0	0	0
2011-03-28 17:00:00	3.79187e-05	3.76394e-05	0	0	0	0			2011-03-28 17:00:00	0.000574549	0.000570318	0	0	0	0
2011-03-28 18:00:00	0	0	0.0673646	0.00965535	0.0496024	0.126622			2011-03-28 18:00:00	0	0	0.00900656	0.00129144	0.00663016	0.0169282
2011-03-28 19:00:00	0	0	0.178144	0.0252961	0.132371	0.335812			2011-03-28 19:00:00	0	0	0.0237365	0.0032805	0.0173127	0.0443297
2011-03-28 20:00:00	0	0	0.0362436	0.00596976	0.0222247	0.064438			2011-03-28 20:00:00	0	0	0.00402706	0.000663307	0.00246941	0.00715978
2011-03-28 21:00:00	0.00398524	0.00395561	0	0	0	0			2011-03-28 21:00:00	0.011246	0.0111624	0	0	0	0
2011-03-28 22:00:00	0.003175	0.00315133	0	0	0	0			2011-03-28 22:00:00	0.111659	0.110827	0	0	0	0
2011-03-28 23:00:00	0.616192	0.611588	0	0	0	0			2011-03-28 23:00:00	0.0905655	0.0898889	0	0	0	0
2011-03-29	0.108605	0.107792	0	0	0	0			2011-03-29	0.0572056	0.0567772	0	0	0	0
2011-03-29 01:00:00	0.873216	0.866661	0	0	0	0			2011-03-29 01:00:00	0.499225	0.495478	0	0	0	0
2011-03-29 02:00:00	0.588689	0.584259	0	0	0	0			2011-03-29 02:00:00	0.667491	0.662468	0	0	0	0
2011-03-29 03:00:00	2.13001	2.11394	434.07	162.398	289.096	885.564			2011-03-29 03:00:00	0.65287	0.647946	96.8243	35.7303	65.2059	197.76
2011-03-29 04:00:00	98.3647	97.6211	4.30806	1.67748	3.0131	8.99865			2011-03-29 04:00:00	43.1067	42.7808	0.864394	0.334934	0.608658	1.80799
2011-03-29 05:00:00	26.6001	26.3985	0	0	0	0			2011-03-29 05:00:00	18.2266	18.0885	0.00244175	0.000336329	0.00259094	0.00536902
2011-03-29 06:00:00	1.7027	1.68977	0.466572	0.100483	0.419134	0.986189			2011-03-29 06:00:00	1.63546	1.62304	0.527248	0.116453	0.415772	1.05947
2011-03-29 07:00:00	0.136216	0.135179	0.194279	0.0335599	0.162671	0.390511			2011-03-29 07:00:00	0.0753197	0.0747462	0.276749	0.0567264	0.225053	0.558529
2011-03-29 08:00:00	0.0210544	0.0208937	0.100946	0.0157597	0.0764276	0.193133			2011-03-29 08:00:00	0.0376057	0.0373187	0.0944824	0.0162643	0.0727669	0.183514
2011-03-29 09:00:00	0.00114384	0.00113509	0.0420458	0.00850482	0.0380009	0.0885516			2011-03-29 09:00:00	0.00301377	0.00299072	0.129226	0.0239054	0.0969986	0.25013
2011-03-29 10:00:00	9.04198e-06	8.97266e-06	0.175104	0.037352	0.127658	0.340115			2011-03-29 10:00:00	0.000863091	0.000856473	0.0697343	0.0133941	0.0524452	0.135574
2011-03-29 11:00:00	0.000645613	0.000640652	0.0127576	0.00227156	0.0117695	0.0267986			2011-03-29 11:00:00	0.00108664	0.00107829	0.0444392	0.00795185	0.0393679	0.091759
2011-03-29 12:00:00	0	0	0	0	0	0			2011-03-29 12:00:00	0.000121048	0.000120115	2.88337e-05	2.70813e-06	2.41707e-05	5.57125e-05
2011-03-29 13:00:00	0	0	0	0	0	0			2011-03-29 13:00:00	0	0	0	0	0	0
2011-03-29 14:00:00	0.00143126	0.00142018	0	0	0	0			2011-03-29 14:00:00	0.000430959	0.000427624	5.47512e-07	5.97537e-08	3.33026e-07	9.40292e-07
2011-03-29 15:00:00	0.000103755	0.00010295	0	0	0	0			2011-03-29 15:00:00	2.33749e-05	2.31936e-05	0	0	0	0
2011-03-29 16:00:00	0	0	0	0	0	0			2011-03-29 16:00:00	0.00109023	0.00108176	0.0172461	0.00197422	0.0206842	0.0399045
2011-03-29 17:00:00	0	0	0	0	0	0			2011-03-29 17:00:00	0	0	0	0	0	0
2011-03-29 18:00:00	9.99651e-05	9.91844e-05	0	0	0	0			2011-03-29 18:00:00	3.49897e-05	3.47165e-05	0	0	0	0
2011-03-29 19:00:00	0.000930771	0.000923486	0	0	0	0			2011-03-29 19:00:00	0.00086412	0.000857356	0	0	0	0
2011-03-29 20:00:00	0.00864541	0.00857759	0	0	0	0			2011-03-29 20:00:00	0.00307362	0.00304951	0	0	0	0
2011-03-29 21:00:00	0	0	0	0	0	0			2011-03-29 21:00:00	0	0	0	0	0	0
2011-03-29 22:00:00	0	0	0	0	0	0			2011-03-29 22:00:00	0	0	0	0	0	0
2011-03-29 23:00:00	0	0	0	0	0	0			2011-03-29 23:00:00	0	0	0	0	0	0
2011-03-30	0	0	0	0	0	0			2011-03-30	0	0	0	0	0	0
2011-03-30 01:00:00	0	0	0	0	0	0			2011-03-30 01:00:00	0	0	0	0	0	0
2011-03-30 02:00:00	0	0	0	0	0	0			2011-03-30 02:00:00	0	0	0	0	0	0
2011-03-30 03:00:00	0	0	0	0	0	0			2011-03-30 03:00:00	0	0	0	0	0	0
2011-03-30 04:00:00	0	0	0	0	0	0			2011-03-30 04:00:00	0	0	0	0	0	0
2011-03-30 05:00:00	0	0	0	0	0	0			2011-03-30 05:00:00	0	0	0	0	0	0
2011-03-30 06:00:00	0	0	0	0	0	0			2011-03-30 06:00:00	0	0	0	0	0	0
2011-03-30 07:00:00	0	0	0	0	0	0			2011-03-30 07:00:00	0	0	0	0	0	0
2011-03-30 08:00:00	0	0	0	0	0	0			2011-03-30 08:00:00	0	0	0	0	0	0
2011-03-30 09:00:00	0	0	0	0	0	0			2011-03-30 09:00:00	0	0	0	0	0	0
2011-03-30 10:00:00	0	0	0	0	0	0			2011-03-30 10:00:00	0	0	0	0	0	0
2011-03-30 11:00:00	0.00448324	0.00444687	0	0	0	0			2011-03-30 11:00:00	0.0131622	0.0130554	0.0414478	0.0161741	0.0264752	0.0840972
2011-03-30 12:00:00	21.459	21.2845	8.81761	3.097	5.55429	17.4689			2011-03-30 12:00:00	20.0922	19.9288	10.2602	3.59137	6.45793	20.3095
2011-03-30 13:00:00	21.764	21.5867	44.2084	13.6614	28.2797	86.1495			2011-03-30 13:00:00	21.9242	21.7455	46.8092	14.0894	29.8834	90.782
2011-03-30 14:00:00	7.02782	6.97044	20.6771	5.5539	14.1281	40.3592			2011-03-30 14:00:00	5.88422	5.83617	21.1615	5.61175	14.2893	41.0626
2011-03-30 15:00:00	12.2819	12.1814	10.6615	3.54136	10.3967	24.5996			2011-03-30 15:00:00	11.3668	11.2738	9.82234	3.42348	10.3028	23.5486
2011-03-30 16:00:00	9.85822	9.77737	2.84549	2.06539	8.77919	13.6901			2011-03-30 16:00:00	7.65366	7.59089	2.29241	1.65053	7.03683	10.9798
2011-03-30 17:00:00	2.08094	2.06384	0.0708386	0.908661	4.14308	5.12258			2011-03-30 17:00:00	1.00282	0.994574	0.286241	0.737795	3.58992	4.61396
2011-03-30 18:00:00	0.488382	0.484359	0.321814	0.740959	3.56378	4.62655			2011-03-30 18:00:00	0.309293	0.306745	0.376735	0.661606	3.25596	4.2943
2011-03-30 19:00:00	0.27824	0.275943	0.334983	0.279643	1.6028	2.21742			2011-03-30 19:00:00	0.220104	0.218287	0.322431	0.268716	1.57728	2.16843
2011-03-30 20:00:00	0.666984	0.661467	0.0477203	0.116105	0.565525	0.729351			2011-03-30 20:00:00	0.201934	0.200264	0.0740348	0.126102	0.644878	0.845015
2011-03-30 21:00:00	0.000176125	0.000174665	0.000329648	0.011562	0.0779488	0.0898405			2011-03-30 21:00:00	0.000273559	0.000271291	0.00132387	0.0068938	0.0327205	0.0409382
2011-03-30 22:00:00	0.000256847	0.000254713	0	0	0	0			2011-03-30 22:00:00	0.00020316	0.000201473	0	0	0	0
2011-03-30 23:00:00	0	0	0	0	0	0			2011-03-30 23:00:00	0	0	0	0	0	0
2011-03-31	0	0	0	0	0	0			2011-03-31	0	0	0	0	0	0
2011-03-31 01:00:00	0	0	0	0	0	0			2011-03-31 01:00:00	0	0	0	0	0	0
2011-03-31 02:00:00	0	0	0	0	0	0			2011-03-31 02:00:00	0	0	0	0	0	0
2011-03-31 03:00:00	0	0	0	0	0	0			2011-03-31 03:00:00	0	0	0	0	0	0
2011-03-31 04:00:00	0	0	0	0	0	0			2011-03-31 04:00:00	0	0	0	0	0	0
2011-03-31 05:00:00	0	0	0	0	0	0			2011-03-31 05:00:00	0.00484085	0.00480003	0	0	0	0
2011-03-31 06:00:00	0	0	0	0	0	0			2011-03-31 06:00:00	0.458053	0.454183	0	0	0	0
2011-03-31 07:00:00	0	0	0	0	0	0			2011-03-31 07:00:00	0	0	0	0	0	0
2011-03-31 08:00:00	0	0	0	0	0	0			2011-03-31 08:00:00	0	0	0	0	0	0
2011-03-31 09:00:00	0	0	0	0	0	0			2011-03-31 09:00:00	0	0	0	0	0	0
2011-03-31 10:00:00	0	0	0	0	0	0			2011-03-31 10:00:00	0	0	0	0	0	0
2011-03-31 11:00:00	0	0	0	0	0	0			2011-03-31 11:00:00	0	0	0	0	0	0
2011-03-31 12:00:00	0	0	0	0	0	0			2011-03-31 12:00:00	0	0	0	0	0	0
2011-03-31 13:00:00	0	0	0	0	0	0			2011-03-31 13:00:00	0	0	0	0	0	0
2011-03-31 14:00:00	0	0	0	0	0	0			2011-03-31 14:00:00	0	0	0	0	0	0
2011-03-31 15:00:00	121.299	120.254	67.3135	21.9158	42.5693	131.799			2011-03-31 15:00:00	74.2015	73.5627	27.937	8.68765	17.9523	54.577
2011-03-31 16:00:00	7.20582	7.14365	25.8722	8.32813	16.4407	50.641			2011-03-31 16:00:00	19.807	19.6361	9.69222	3.05287	6.21227	18.9574
2011-03-31 17:00:00	0.000209875	0.00020806	0	0	0	0			2011-03-31 17:00:00	0.000237755	0.000235699	0	0	0	0
2011-03-31 18:00:00	0	0	0	0	0	0			2011-03-31 18:00:00	0	0	0	0	0	0
2011-03-31 19:00:00	0	0	0	0	0	0			2011-03-31 19:00:00	0	0	0	0	0	0
2011-03-31 20:00:00	0	0	0	0	0	0			2011-03-31 20:00:00	0	0	0	0	0	0
2011-03-31 21:00:00	0	0	0	0	0	0			2011-03-31 21:00:00	0	0	0	0	0	0
2011-03-31 22:00:00	0	0	0	0	0	0			2011-03-31 22:00:00	0	0	0	0	0	0
2011-03-31 23:00:00	0	0	0	0	0	0			2011-03-31 23:00:00	0	0	0	0	0	0

## Sheet: Pattern08
Pattern08
Wspeedi2019L									Wspeedi2019R
seq	1								seq	1
place	Futaba Town								place	Futaba Town
address	Nagatsuka								address	Nagatsuka
lon	141.008								lon	141.008
lat	37.4556								lat	37.4556
sim_idx	23516								sim_idx	20665
Lon_sim	141.011								Lon_sim	141.011
Lat_sim	37.4581								Lat_sim	37.4673
dist	0.384896								dist	1.33212
	Cs137	Cs134	I131_p	I131_I2g	I131_CH3Ig	I131_Total				Cs137	Cs134	I131_p	I131_I2g	I131_CH3Ig	I131_Total
2011-03-12	0	0	0	0	0	0			2011-03-12	0	0	0	0	0	0
2011-03-12 01:00:00	0	0	0	0	0	0			2011-03-12 01:00:00	0	0	0	0	0	0
2011-03-12 02:00:00	0	0	0	0	0	0			2011-03-12 02:00:00	0	0	0	0	0	0
2011-03-12 03:00:00	0	0	0	0	0	0			2011-03-12 03:00:00	0	0	0	0	0	0
2011-03-12 04:00:00	0	0	0	0	0	0			2011-03-12 04:00:00	0	0	0	0	0	0
2011-03-12 05:00:00	0	0	0	0	0	0			2011-03-12 05:00:00	0	0	0	0	0	0
2011-03-12 06:00:00	0	0	0	0	0	0			2011-03-12 06:00:00	0	0	0	0	0	0
2011-03-12 07:00:00	10.547	10.5436	54.5422	21.5165	33.3634	109.422			2011-03-12 07:00:00	5.31776	5.31604	27.6721	10.9108	17.0392	55.622
2011-03-12 08:00:00	330.117	330.005	1715.09	650.255	1051.6	3416.95			2011-03-12 08:00:00	410.164	410.025	2124.4	805.881	1299.28	4229.56
2011-03-12 09:00:00	4.7291	4.72741	27.772	10.9534	19.0197	57.7452			2011-03-12 09:00:00	4.79294	4.79122	28.1883	11.2182	19.3649	58.7714
2011-03-12 10:00:00	3.20902	3.20781	18.1454	6.95455	12.0068	37.1067			2011-03-12 10:00:00	4.17049	4.16892	23.5712	8.9791	15.6137	48.1639
2011-03-12 11:00:00	0.941858	0.941486	5.18613	1.87101	3.36237	10.4195			2011-03-12 11:00:00	2.0662	2.06539	11.1269	3.86307	7.04702	22.037
2011-03-12 12:00:00	0.384753	0.384595	2.19567	0.695473	1.45175	4.34289			2011-03-12 12:00:00	0.326582	0.326447	1.81716	0.563688	1.17809	3.55894
2011-03-12 13:00:00	51.4775	51.4553	277.252	105.717	170.52	553.489			2011-03-12 13:00:00	41.0018	40.9842	222.137	84.4978	137.359	443.994
2011-03-12 14:00:00	11.8515	11.8462	241.262	92.5013	146.273	480.036			2011-03-12 14:00:00	31.0074	30.9935	949.175	375.972	576.673	1901.82
2011-03-12 15:00:00	6639.88	6636.78	69512.3	27566.3	43200.7	140279			2011-03-12 15:00:00	4529.03	4526.92	67010.9	26676.3	41607.1	135294
2011-03-12 16:00:00	27.0421	27.029	1015.8	404.961	646.393	2067.16			2011-03-12 16:00:00	504.399	504.155	15498.2	6222.96	9711.73	31432.9
2011-03-12 17:00:00	9.39749	9.39277	38.203	14.9876	23.112	76.3026			2011-03-12 17:00:00	183.8	183.707	974.729	382.942	594.336	1952.01
2011-03-12 18:00:00	14.5541	14.5466	59.2349	23.2262	35.93	118.391			2011-03-12 18:00:00	254.16	254.028	1031.8	401.242	624.291	2057.33
2011-03-12 19:00:00	0.0529459	0.0529174	0.216133	0.0819096	0.131527	0.429569			2011-03-12 19:00:00	21.1749	21.1636	86.6473	32.5443	52.467	171.659
2011-03-12 20:00:00	0	0	0	0	0	0			2011-03-12 20:00:00	0.000358884	0.000358685	0.00144213	0.000534348	0.000866788	0.00284327
2011-03-12 21:00:00	0	0	0	0	0	0			2011-03-12 21:00:00	4.38991	4.38739	17.6659	6.56605	10.6435	34.8754
2011-03-12 22:00:00	0	0	0	0	0	0			2011-03-12 22:00:00	3.83161	3.82934	15.1779	5.59482	9.1615	29.9342
2011-03-12 23:00:00	0	0	0	0	0	0			2011-03-12 23:00:00	0	0	0	0	0	0
2011-03-13	0	0	0	0	0	0			2011-03-13	0	0	0	0	0	0
2011-03-13 01:00:00	0	0	0	0	0	0			2011-03-13 01:00:00	0	0	0	0	0	0
2011-03-13 02:00:00	0	0	0	0	0	0			2011-03-13 02:00:00	0.0501642	0.0501309	0.169363	0.0585054	0.101315	0.329183
2011-03-13 03:00:00	91.666	91.6035	314.462	122.697	191.726	628.885			2011-03-13 03:00:00	105.889	105.816	361.396	140.218	219.216	720.83
2011-03-13 04:00:00	317.889	317.667	1485.96	580.307	913.608	2979.87			2011-03-13 04:00:00	169.047	168.929	784.247	305.356	483.47	1573.07
2011-03-13 05:00:00	67.1794	67.1312	329.585	128.511	201.558	659.655			2011-03-13 05:00:00	98.74	98.6691	484.08	189.623	295.734	969.437
2011-03-13 06:00:00	0.0121654	0.0121565	0.0583578	0.0233158	0.0350163	0.11669			2011-03-13 06:00:00	4.94088	4.93724	23.9635	9.46653	14.5249	47.9548
2011-03-13 07:00:00	0	0	0	0	0	0			2011-03-13 07:00:00	0.0744534	0.0743973	0.357232	0.137447	0.214465	0.709144
2011-03-13 08:00:00	0.119269	0.119177	0.576249	0.230382	0.348711	1.15534			2011-03-13 08:00:00	5.04983	5.04593	24.2423	9.34304	14.5817	48.167
2011-03-13 09:00:00	0	0	0	0	0	0			2011-03-13 09:00:00	0	0	0	0	0	0
2011-03-13 10:00:00	0	0	0	0	0	0			2011-03-13 10:00:00	0	0	0	0	0	0
2011-03-13 11:00:00	0	0	0	0	0	0			2011-03-13 11:00:00	0	0	0	0	0	0
2011-03-13 12:00:00	0	0	0	0	0	0			2011-03-13 12:00:00	0	0	0	0	0	0
2011-03-13 13:00:00	0.0282807	0.0282564	0.160891	0.0552443	0.0996847	0.31582			2011-03-13 13:00:00	0.0914048	0.0913261	0.501642	0.159303	0.302085	0.96303
2011-03-13 14:00:00	2239.44	2237.48	13553.5	5398.36	8283.33	27235.2			2011-03-13 14:00:00	648.183	647.613	3918.05	1556.42	2393.14	7867.61
2011-03-13 15:00:00	297.29	297.024	1797.69	709.436	1099.4	3606.53			2011-03-13 15:00:00	539.325	538.842	3239.55	1272.35	1973.19	6485.09
2011-03-13 16:00:00	0	0	0	0	0	0			2011-03-13 16:00:00	0	0	0	0	0	0
2011-03-13 17:00:00	0	0	0	0	0	0			2011-03-13 17:00:00	0	0	0	0	0	0
2011-03-13 18:00:00	0	0	0	0	0	0			2011-03-13 18:00:00	0	0	0	0	0	0
2011-03-13 19:00:00	0	0	0	0	0	0			2011-03-13 19:00:00	0	0	0	0	0	0
2011-03-13 20:00:00	0	0	0	0	0	0			2011-03-13 20:00:00	0	0	0	0	0	0
2011-03-13 21:00:00	0	0	0	0	0	0			2011-03-13 21:00:00	0	0	0	0	0	0
2011-03-13 22:00:00	0	0	0	0	0	0			2011-03-13 22:00:00	0	0	0	0	0	0
2011-03-13 23:00:00	0	0	0	0	0	0			2011-03-13 23:00:00	0	0	0	0	0	0
2011-03-14	0	0	0	0	0	0			2011-03-14	0	0	0	0	0	0
2011-03-14 01:00:00	0	0	0	0	0	0			2011-03-14 01:00:00	0	0	0	0	0	0
2011-03-14 02:00:00	0	0	0	0	0	0			2011-03-14 02:00:00	0	0	0	0	0	0
2011-03-14 03:00:00	0	0	0	0	0	0			2011-03-14 03:00:00	0.00153785	0.00153614	0.00854049	0.00340079	0.00511138	0.0170527
2011-03-14 04:00:00	0	0	0	0	0	0			2011-03-14 04:00:00	0	0	0	0	0	0
2011-03-14 05:00:00	0	0	0	0	0	0			2011-03-14 05:00:00	0.0134399	0.0134245	0.074922	0.0299049	0.0449588	0.149786
2011-03-14 06:00:00	0	0	0	0	0	0			2011-03-14 06:00:00	1.2412	1.23975	6.97425	2.76583	4.22528	13.9654
2011-03-14 07:00:00	0.0896275	0.0895215	0.506232	0.199953	0.303845	1.01003			2011-03-14 07:00:00	0.991147	0.989974	5.60464	2.215	3.36789	11.1875
2011-03-14 08:00:00	16.7896	16.7694	95.0502	37.4679	57.2371	189.755			2011-03-14 08:00:00	53.4239	53.3597	303.749	119.608	183.579	606.936
2011-03-14 09:00:00	0	0	0	0	0	0			2011-03-14 09:00:00	0.00537305	0.0053665	0.0305642	0.0119645	0.0185134	0.0610421
2011-03-14 10:00:00	0	0	0	0	0	0			2011-03-14 10:00:00	0	0	0	0	0	0
2011-03-14 11:00:00	0	0	0	0	0	0			2011-03-14 11:00:00	0	0	0	0	0	0
2011-03-14 12:00:00	0	0	0	0	0	0			2011-03-14 12:00:00	0	0	0	0	0	0
2011-03-14 13:00:00	0	0	0	0	0	0			2011-03-14 13:00:00	0	0	0	0	0	0
2011-03-14 14:00:00	0	0	0	0	0	0			2011-03-14 14:00:00	0	0	0	0	0	0
2011-03-14 15:00:00	0	0	0	0	0	0			2011-03-14 15:00:00	0	0	0	0	0	0
2011-03-14 16:00:00	0	0	0	0	0	0			2011-03-14 16:00:00	0	0	0	0	0	0
2011-03-14 17:00:00	0	0	0	0	0	0			2011-03-14 17:00:00	0	0	0	0	0	0
2011-03-14 18:00:00	0	0	0	0	0	0			2011-03-14 18:00:00	0	0	0	0	0	0
2011-03-14 19:00:00	0	0	0	0	0	0			2011-03-14 19:00:00	0	0	0	0	0	0
2011-03-14 20:00:00	0	0	0	0	0	0			2011-03-14 20:00:00	0	0	0	0	0	0
2011-03-14 21:00:00	0	0	0	0	0	0			2011-03-14 21:00:00	0	0	0	0	0	0
2011-03-14 22:00:00	0	0	0	0	0	0			2011-03-14 22:00:00	0	0	0	0	0	0
2011-03-14 23:00:00	0	0	0	0	0	0			2011-03-14 23:00:00	0	0	0	0	0	0
2011-03-15	0	0	0	0	0	0			2011-03-15	0	0	0	0	0	0
2011-03-15 01:00:00	0	0	0	0	0	0			2011-03-15 01:00:00	0	0	0	0	0	0
2011-03-15 02:00:00	0	0	0	0	0	0			2011-03-15 02:00:00	0	0	0	0	0	0
2011-03-15 03:00:00	0	0	0	0	0	0			2011-03-15 03:00:00	0	0	0	0	0	0
2011-03-15 04:00:00	0	0	0	0	0	0			2011-03-15 04:00:00	0	0	0	0	0	0
2011-03-15 05:00:00	0	0	0	0	0	0			2011-03-15 05:00:00	0	0	0	0	0	0
2011-03-15 06:00:00	0	0	0	0	0	0			2011-03-15 06:00:00	0	0	0	0	0	0
2011-03-15 07:00:00	0	0	0	0	0	0			2011-03-15 07:00:00	0	0	0	0	0	0
2011-03-15 08:00:00	0	0	0	0	0	0			2011-03-15 08:00:00	0	0	0	0	0	0
2011-03-15 09:00:00	0	0	0	0	0	0			2011-03-15 09:00:00	0	0	0	0	0	0
2011-03-15 10:00:00	0	0	0	0	0	0			2011-03-15 10:00:00	0	0	0	0	0	0
2011-03-15 11:00:00	0	0	0	0	0	0			2011-03-15 11:00:00	0	0	0	0	0	0
2011-03-15 12:00:00	0	0	0	0	0	0			2011-03-15 12:00:00	0	0	0	0	0	0
2011-03-15 13:00:00	0	0	0	0	0	0			2011-03-15 13:00:00	0	0	0	0	0	0
2011-03-15 14:00:00	0	0	0	0	0	0			2011-03-15 14:00:00	0	0	0	0	0	0
2011-03-15 15:00:00	0	0	0	0	0	0			2011-03-15 15:00:00	0	0	0	0	0	0
2011-03-15 16:00:00	0	0	0	0	0	0			2011-03-15 16:00:00	0	0	0	0	0	0
2011-03-15 17:00:00	0	0	0	0	0	0			2011-03-15 17:00:00	0	0	0	0	0	0
2011-03-15 18:00:00	0	0	0	0	0	0			2011-03-15 18:00:00	0	0	0	0	0	0
2011-03-15 19:00:00	0	0	0	0	0	0			2011-03-15 19:00:00	0	0	0	0	0	0
2011-03-15 20:00:00	2.37633	2.37195	9.23314	3.67859	5.57859	18.4903			2011-03-15 20:00:00	6.74996	6.73749	24.5652	9.77683	14.9089	49.2509
2011-03-15 21:00:00	196.237	195.871	775.463	306.504	468.277	1550.24			2011-03-15 21:00:00	156.259	155.967	620.88	244.309	376.682	1241.87
2011-03-15 22:00:00	1343.79	1341.26	5478.19	2083.16	3503.69	11065			2011-03-15 22:00:00	919.976	918.245	3769.58	1443.96	2457.5	7671.04
2011-03-15 23:00:00	1656.32	1653.18	6583.93	3167.17	5850.37	15601.5			2011-03-15 23:00:00	1194	1191.73	4663.67	2202.28	4055.03	10921
2011-03-16	9.07863	9.06122	36.2149	197.826	343.65	577.691			2011-03-16	10.7236	10.703	41.3392	159.369	275.298	476.005
2011-03-16 01:00:00	0.000384386	0.000383642	0.00157149	0.0938262	0.156299	0.251696			2011-03-16 01:00:00	8.5952e-05	8.57856e-05	0.000350996	0.215965	0.343707	0.560023
2011-03-16 02:00:00	0	0	0	0	0	0			2011-03-16 02:00:00	9.30773e-10	9.28954e-10	3.76212e-09	2.31206e-05	3.59091e-05	5.90334e-05
2011-03-16 03:00:00	0	0	0	0	0	0			2011-03-16 03:00:00	1.7427e-08	1.73927e-08	1.24632e-07	0.00502311	0.0104804	0.0155036
2011-03-16 04:00:00	2.7206e-19	2.71519e-19	2.33572e-18	0.0474953	0.192413	0.239908			2011-03-16 04:00:00	3.10289e-10	3.09672e-10	2.11186e-09	0.199854	0.773551	0.973406
2011-03-16 05:00:00	0	0	0	0	0	0			2011-03-16 05:00:00	2.71203e-10	2.70659e-10	1.84538e-09	0.000461064	0.00093187	0.00139294
2011-03-16 06:00:00	0	0	0	0	0	0			2011-03-16 06:00:00	1.54534e-14	1.54221e-14	6.05892e-14	9.94205e-05	0.000365329	0.00046475
2011-03-16 07:00:00	0	0	0	0	0	0			2011-03-16 07:00:00	3.8016e-14	3.79384e-14	1.86895e-13	0.27281	0.442649	0.715459
2011-03-16 08:00:00	0.00011766	0.000117418	0.000577526	0.558292	1.02347	1.58234			2011-03-16 08:00:00	1.82381e-05	1.82005e-05	8.9522e-05	0.355583	0.634773	0.990445
2011-03-16 09:00:00	8.11898e-06	8.1021e-06	4.1238e-05	0.29679	0.706755	1.00359			2011-03-16 09:00:00	1.29542e-06	1.29273e-06	6.5801e-06	0.590958	1.09027	1.68124
2011-03-16 10:00:00	5.59295e-11	5.58122e-11	3.4154e-10	1.4582	2.66046	4.11866			2011-03-16 10:00:00	3.45053e-10	3.44329e-10	1.8438e-09	0.570917	1.08271	1.65362
2011-03-16 11:00:00	8.88065e-12	8.86187e-12	5.32572e-11	0.304178	0.602229	0.906407			2011-03-16 11:00:00	3.45331e-12	3.44601e-12	2.07104e-11	0.56401	1.07999	1.644
2011-03-16 12:00:00	0	0	0	0	0	0			2011-03-16 12:00:00	0	0	0	0	0	0
2011-03-16 13:00:00	0	0	0	0	0	0			2011-03-16 13:00:00	0	0	0	0	0	0
2011-03-16 14:00:00	0	0	0	0	0	0			2011-03-16 14:00:00	0	0	0	0	0	0
2011-03-16 15:00:00	0	0	0	0	0	0			2011-03-16 15:00:00	0	0	0	0	0	0
2011-03-16 16:00:00	0	0	0	0	0	0			2011-03-16 16:00:00	0	0	0	0	0	0
2011-03-16 17:00:00	0	0	0	0	0	0			2011-03-16 17:00:00	0	0	0	0	0	0
2011-03-16 18:00:00	0	0	0	0	0	0			2011-03-16 18:00:00	0	0	0	0	0	0
2011-03-16 19:00:00	0	0	0	0	0	0			2011-03-16 19:00:00	0	0	0	0	0	0
2011-03-16 20:00:00	0	0	0	0	0	0			2011-03-16 20:00:00	0	0	0	0	0	0
2011-03-16 21:00:00	0	0	0	0	0	0			2011-03-16 21:00:00	0	0	0	0	0	0
2011-03-16 22:00:00	0	0	0	0	0	0			2011-03-16 22:00:00	0	0	0	0	0	0
2011-03-16 23:00:00	0	0	0	0	0	0			2011-03-16 23:00:00	0	0	0	0	0	0
2011-03-17	0	0	0	0	0	0			2011-03-17	0	0	0	0	0	0
2011-03-17 01:00:00	0	0	0	0	0	0			2011-03-17 01:00:00	0	0	0	0	0	0
2011-03-17 02:00:00	0	0	0	0	0	0			2011-03-17 02:00:00	0	0	0	0	0	0
2011-03-17 03:00:00	0	0	0	0	0	0			2011-03-17 03:00:00	0	0	0	0	0	0
2011-03-17 04:00:00	0	0	0	0	0	0			2011-03-17 04:00:00	0	0	0	0	0	0
2011-03-17 05:00:00	0	0	0	0	0	0			2011-03-17 05:00:00	0	0	0	0	0	0
2011-03-17 06:00:00	0	0	0	0	0	0			2011-03-17 06:00:00	0	0	0	0	0	0
2011-03-17 07:00:00	0	0	0	0	0	0			2011-03-17 07:00:00	0	0	0	0	0	0
2011-03-17 08:00:00	0	0	0	0	0	0			2011-03-17 08:00:00	0	0	0	0	0	0
2011-03-17 09:00:00	0	0	0	0	0	0			2011-03-17 09:00:00	0	0	0	0	0	0
2011-03-17 10:00:00	0	0	0	0	0	0			2011-03-17 10:00:00	0	0	0	0	0	0
2011-03-17 11:00:00	0	0	0	0	0	0			2011-03-17 11:00:00	0	0	0	0	0	0
2011-03-17 12:00:00	0	0	0	0	0	0			2011-03-17 12:00:00	0	0	0	0	0	0
2011-03-17 13:00:00	0	0	0	0	0	0			2011-03-17 13:00:00	0	0	0	0	0	0
2011-03-17 14:00:00	0	0	0	0	0	0			2011-03-17 14:00:00	0	0	0	0	0	0
2011-03-17 15:00:00	0	0	0	0	0	0			2011-03-17 15:00:00	0	0	0	0	0	0
2011-03-17 16:00:00	0	0	0	0	0	0			2011-03-17 16:00:00	0	0	0	0	0	0
2011-03-17 17:00:00	0	0	0	0	0	0			2011-03-17 17:00:00	0	0	0	0	0	0
2011-03-17 18:00:00	0	0	0	0	0	0			2011-03-17 18:00:00	0	0	0	0	0	0
2011-03-17 19:00:00	0	0	0	0	0	0			2011-03-17 19:00:00	0	0	0	0	0	0
2011-03-17 20:00:00	0	0	0	0	0	0			2011-03-17 20:00:00	0	0	0	0	0	0
2011-03-17 21:00:00	0	0	0	0	0	0			2011-03-17 21:00:00	0	0	0	0	0	0
2011-03-17 22:00:00	0	0	0	0	0	0			2011-03-17 22:00:00	0	0	0	0	0	0
2011-03-17 23:00:00	0	0	0	0	0	0			2011-03-17 23:00:00	0	0	0	0	0	0
2011-03-18	0	0	0	0	0	0			2011-03-18	0	0	0	0	0	0
2011-03-18 01:00:00	0	0	0	0	0	0			2011-03-18 01:00:00	0	0	0	0	0	0
2011-03-18 02:00:00	0	0	0	0	0	0			2011-03-18 02:00:00	0	0	0	0	0	0
2011-03-18 03:00:00	0	0	0	0	0	0			2011-03-18 03:00:00	0	0	0	0	0	0
2011-03-18 04:00:00	0	0	0	0	0	0			2011-03-18 04:00:00	0	0	0	0	0	0
2011-03-18 05:00:00	0	0	0	0	0	0			2011-03-18 05:00:00	0	0	0	0	0	0
2011-03-18 06:00:00	0	0	0	0	0	0			2011-03-18 06:00:00	0	0	0	0	0	0
2011-03-18 07:00:00	0	0	0	0	0	0			2011-03-18 07:00:00	0	0	0	0	0	0
2011-03-18 08:00:00	0	0	0	0	0	0			2011-03-18 08:00:00	0	0	0	0	0	0
2011-03-18 09:00:00	0	0	0	0	0	0			2011-03-18 09:00:00	0	0	0	0	0	0
2011-03-18 10:00:00	0	0	0	0	0	0			2011-03-18 10:00:00	0	0	0	0	0	0
2011-03-18 11:00:00	0	0	0	0	0	0			2011-03-18 11:00:00	0.232626	0.231934	12.6296	3.91288	7.58755	24.13
2011-03-18 12:00:00	463.318	461.932	25512.9	9636.7	15560.8	50710.4			2011-03-18 12:00:00	621.912	620.052	34144.5	12674.4	20777	67595.9
2011-03-18 13:00:00	7893.95	7870.19	109086	41188.7	66355.4	216630			2011-03-18 13:00:00	5261.87	5246.04	72041.6	27181.9	43932.6	143156
2011-03-18 14:00:00	7379.77	7357.42	84002.8	31703.1	51064.8	166771			2011-03-18 14:00:00	5946.67	5928.67	68130.9	25662	41495	135288
2011-03-18 15:00:00	6594.85	6574.77	74149.1	28136.6	45051.1	147337			2011-03-18 15:00:00	5350.43	5334.13	60352.3	22911.2	36742.1	120006
2011-03-18 16:00:00	1014.62	1011.51	11311.5	4280.01	6838.86	22430.4			2011-03-18 16:00:00	4902.78	4887.76	54542.2	20608.7	32918	108069
2011-03-18 17:00:00	4589.1	4574.96	51484.1	19517.4	31370.6	102372			2011-03-18 17:00:00	6801.66	6780.7	75939.6	28849.5	46067	150856
2011-03-18 18:00:00	6437.86	6417.91	70993	26743.8	43713	141450			2011-03-18 18:00:00	7405.84	7382.89	78994.5	30024.6	48890.9	157910
2011-03-18 19:00:00	5028.73	5013.06	62214.9	21061	41346.9	124623			2011-03-18 19:00:00	7038.09	7016.15	85159.8	29702.5	56123.1	170985
2011-03-18 20:00:00	552.849	551.116	7101.3	2442.97	4902.05	14446.3			2011-03-18 20:00:00	579.362	577.546	7379.89	2542.61	5059.42	14981.9
2011-03-18 21:00:00	7.11285	7.09043	117.818	35.0922	98.4571	251.367			2011-03-18 21:00:00	110.73	110.381	1092.75	400.131	677.125	2170.01
2011-03-18 22:00:00	0.000886343	0.000883532	0.00845039	0.00297727	0.00508952	0.0165172			2011-03-18 22:00:00	12.874	12.8332	122.767	42.5238	73.9921	239.283
2011-03-18 23:00:00	0	0	0	0	0	0			2011-03-18 23:00:00	64.1939	63.9892	612.524	205.617	369.659	1187.8
2011-03-19	0.0218195	0.0217496	0.209776	0.0672728	0.127994	0.405042			2011-03-19	587.624	585.74	5567.63	1928.16	3359.36	10855.2
2011-03-19 01:00:00	19.2356	19.1736	183.393	71.9064	111.029	366.329			2011-03-19 01:00:00	2702.6	2693.89	25576	9638.24	15432.6	50646.8
2011-03-19 02:00:00	57.1458	56.9605	580.577	223.597	373.405	1177.58			2011-03-19 02:00:00	738.432	736.038	7281.7	2550.29	4558.95	14390.9
2011-03-19 03:00:00	46.9373	46.7842	459.293	166.817	286.822	912.931			2011-03-19 03:00:00	1903.06	1896.85	18044.5	6238.94	10948	35231.4
2011-03-19 04:00:00	14835.1	14786.5	145357	54499.2	90987.2	290843			2011-03-19 04:00:00	14807.5	14759	144372	53062.9	89991.1	287426
2011-03-19 05:00:00	27716.4	27625.1	209622	79762.8	130744	420128			2011-03-19 05:00:00	15183.9	15133.9	115665	43882.1	72350.2	231897
2011-03-19 06:00:00	23163.4	23086.7	166688	63973	103379	334040			2011-03-19 06:00:00	11123.4	11086.6	80446.6	30691.8	50104.9	161243
2011-03-19 07:00:00	2478.17	2469.91	18173.5	6863.59	11448.9	36486			2011-03-19 07:00:00	1391.96	1387.32	10217.6	3833.32	6443.82	20494.8
2011-03-19 08:00:00	357.886	356.687	2499.11	971.45	1517.16	4987.72			2011-03-19 08:00:00	328.946	327.844	2294.08	889.54	1391.18	4574.79
2011-03-19 09:00:00	5357.71	5339.67	37353	14617.1	22680.8	74650.9			2011-03-19 09:00:00	4500.36	4485.2	31500.8	12280.7	19181	62962.4
2011-03-19 10:00:00	0	0	0	0	0	0			2011-03-19 10:00:00	0	0	0	0	0	0
2011-03-19 11:00:00	0	0	0	0	0	0			2011-03-19 11:00:00	0	0	0	0	0	0
2011-03-19 12:00:00	0	0	0	0	0	0			2011-03-19 12:00:00	0	0	0	0	0	0
2011-03-19 13:00:00	0	0	0	0	0	0			2011-03-19 13:00:00	0	0	0	0	0	0
2011-03-19 14:00:00	0	0	0	0	0	0			2011-03-19 14:00:00	0	0	0	0	0	0
2011-03-19 15:00:00	0	0	0	0	0	0			2011-03-19 15:00:00	0	0	0	0	0	0
2011-03-19 16:00:00	0	0	0	0	0	0			2011-03-19 16:00:00	0	0	0	0	0	0
2011-03-19 17:00:00	0	0	0	0	0	0			2011-03-19 17:00:00	0	0	0	0	0	0
2011-03-19 18:00:00	0	0	0	0	0	0			2011-03-19 18:00:00	0	0	0	0	0	0
2011-03-19 19:00:00	0	0	0	0	0	0			2011-03-19 19:00:00	0	0	0	0	0	0
2011-03-19 20:00:00	2.04467	2.03738	9.5533	3.80481	6.43506	19.7932			2011-03-19 20:00:00	0.778857	0.776081	3.65987	1.46368	2.47139	7.59494
2011-03-19 21:00:00	0.199979	0.199263	0.912809	0.35933	0.60238	1.87452			2011-03-19 21:00:00	0.235588	0.234744	1.1445	0.450894	0.800755	2.39615
2011-03-19 22:00:00	0	0	0	0	0	0			2011-03-19 22:00:00	0	0	0	0	0	0
2011-03-19 23:00:00	0	0	0	0	0	0			2011-03-19 23:00:00	0	0	0	0	0	0
2011-03-20	0	0	0	0	0	0			2011-03-20	0	0	0	0	0	0
2011-03-20 01:00:00	0	0	0	0	0	0			2011-03-20 01:00:00	0.000503672	0.000501832	0.0021714	0.000415521	0.00131403	0.00390095
2011-03-20 02:00:00	0	0	0	0	0	0			2011-03-20 02:00:00	0.0101432	0.010106	0.0435351	0.0089735	0.0263343	0.0788429
2011-03-20 03:00:00	0	0	0	0	0	0			2011-03-20 03:00:00	0	0	0	0	0	0
2011-03-20 04:00:00	0	0	0	0	0	0			2011-03-20 04:00:00	0	0	0	0	0	0
2011-03-20 05:00:00	0	0	0	0	0	0			2011-03-20 05:00:00	0	0	0	0	0	0
2011-03-20 06:00:00	0	0	0	0	0	0			2011-03-20 06:00:00	0	0	0	0	0	0
2011-03-20 07:00:00	0	0	0	0	0	0			2011-03-20 07:00:00	0	0	0	0	0	0
2011-03-20 08:00:00	0	0	0	0	0	0			2011-03-20 08:00:00	0	0	0	0	0	0
2011-03-20 09:00:00	0.00269115	0.00268094	0.0118868	0.00453794	0.00770215	0.0241269			2011-03-20 09:00:00	0.0145363	0.0144811	0.0628459	0.0242144	0.0399733	0.127034
2011-03-20 10:00:00	0	0	0	0	0	0			2011-03-20 10:00:00	0.00301175	0.00300026	0.0127058	0.00476907	0.00793301	0.0254079
2011-03-20 11:00:00	8.3367	8.30476	45.2798	17.7375	28.0485	91.0658			2011-03-20 11:00:00	34.2804	34.149	187.338	73.5575	116.51	377.406
2011-03-20 12:00:00	1591	1584.88	8618.53	3300.59	5321.2	17240.3			2011-03-20 12:00:00	850.598	847.324	4623.14	1769.98	2862.92	9256.04
2011-03-20 13:00:00	3712.14	3697.78	20014.3	7560.55	12317.1	39892			2011-03-20 13:00:00	1393.37	1387.98	7548.23	2849.67	4663.68	15061.6
2011-03-20 14:00:00	1185.94	1181.33	6340.74	2394.99	3882.15	12617.9			2011-03-20 14:00:00	1447.2	1441.58	7711.02	2861.79	4708.16	15281
2011-03-20 15:00:00	0.275125	0.274051	1.2135	0.370684	0.750943	2.33513			2011-03-20 15:00:00	227.736	226.847	1194.06	428.83	720.387	2343.27
2011-03-20 16:00:00	0.942861	0.939164	4.03611	1.01873	2.53487	7.58971			2011-03-20 16:00:00	9.07911	9.04351	47.0952	16.5087	28.4427	92.0466
2011-03-20 17:00:00	17.9033	17.8327	94.5021	33.1783	57.2245	184.905			2011-03-20 17:00:00	1293.39	1288.29	6825.2	2499.14	4120.07	13444.4
2011-03-20 18:00:00	8911.47	8876.21	48233	17166.5	29751.6	95151.1			2011-03-20 18:00:00	14430.9	14373.8	76699.9	28385.5	46722.1	151808
2011-03-20 19:00:00	24057.5	23961.8	130038	48456.6	80567.1	259062			2011-03-20 19:00:00	15405.4	15344.1	83272.8	30937.2	51627.8	165838
2011-03-20 20:00:00	9558.53	9520.36	50522.2	19636.2	30752.3	100911			2011-03-20 20:00:00	4327.25	4309.97	23154.6	8861.69	14260.8	46277.2
2011-03-20 21:00:00	225.328	224.424	1264.42	413.004	810.644	2488.07			2011-03-20 21:00:00	181.571	180.843	1026.84	333.719	662.67	2023.23
2011-03-20 22:00:00	4.29585	4.27855	26.6054	5.24129	18.3907	50.2374			2011-03-20 22:00:00	4.84983	4.83029	29.0573	6.78917	19.8978	55.7443
2011-03-20 23:00:00	3.55393	3.53955	20.8258	5.97237	15.5639	42.362			2011-03-20 23:00:00	2.90399	2.89224	17.7827	4.67355	13.8448	36.3011
2011-03-21	0.252698	0.251671	1.32289	0.443889	1.29366	3.06044			2011-03-21	0.335618	0.334254	1.84489	0.660772	1.78792	4.29359
2011-03-21 01:00:00	0.174307	0.173596	1.04368	1.11558	2.34748	4.50674			2011-03-21 01:00:00	0.170175	0.16948	0.979858	0.779783	1.7659	3.52554
2011-03-21 02:00:00	0.00955681	0.00951763	0.0424581	1.4655	3.24006	4.74802			2011-03-21 02:00:00	0.0348338	0.034691	0.148623	1.08588	2.31251	3.54701
2011-03-21 03:00:00	0.087124	0.0867653	0.403764	2.06936	4.19158	6.6647			2011-03-21 03:00:00	0.10673	0.106291	0.474358	1.94422	3.9574	6.37598
2011-03-21 04:00:00	0.15006	0.14944	0.745097	2.81343	5.98511	9.54364			2011-03-21 04:00:00	0.170853	0.170146	0.814487	1.74517	3.74431	6.30396
2011-03-21 05:00:00	0.151156	0.150528	0.950928	2.74861	8.57091	12.2705			2011-03-21 05:00:00	0.184731	0.183963	1.10905	2.30139	6.55951	9.96995
2011-03-21 06:00:00	0.0981008	0.0976915	0.468054	0.93346	2.33319	3.73471			2011-03-21 06:00:00	0.0650384	0.0647671	0.377493	0.822345	2.34335	3.54318
2011-03-21 07:00:00	0.0988227	0.0984087	0.40498	0.683235	1.79056	2.87878			2011-03-21 07:00:00	0.0352807	0.0351329	0.181635	0.700365	2.0766	2.9586
2011-03-21 08:00:00	0.0046122	0.0045928	0.0228408	0.147897	0.489071	0.659809			2011-03-21 08:00:00	0.00822413	0.00818953	0.040208	0.272135	0.742547	1.05489
2011-03-21 09:00:00	0.00251154	0.00250093	0.018364	0.311568	1.21113	1.54107			2011-03-21 09:00:00	0.00437548	0.00435699	0.0262278	0.292945	0.878454	1.19763
2011-03-21 10:00:00	0.00672394	0.00669541	0.0472526	0.265973	0.964079	1.27731			2011-03-21 10:00:00	0.00369452	0.00367884	0.0266368	0.111405	0.410018	0.54806
2011-03-21 11:00:00	0.00139839	0.00139243	0.0119516	0.119592	0.541599	0.673142			2011-03-21 11:00:00	0.00108837	0.00108373	0.0091694	0.0826168	0.358146	0.449932
2011-03-21 12:00:00	0	0	0	0	0	0			2011-03-21 12:00:00	0	0	0	0	0	0
2011-03-21 13:00:00	0	0	0	0	0	0			2011-03-21 13:00:00	0	0	0	0	0	0
2011-03-21 14:00:00	0	0	0	0	0	0			2011-03-21 14:00:00	0	0	0	0	0	0
2011-03-21 15:00:00	0	0	0	0	0	0			2011-03-21 15:00:00	0	0	0	0	0	0
2011-03-21 16:00:00	0	0	0	0	0	0			2011-03-21 16:00:00	0	0	0	0	0	0
2011-03-21 17:00:00	0	0	0	0	0	0			2011-03-21 17:00:00	0	0	0	0	0	0
2011-03-21 18:00:00	0	0	0	0	0	0			2011-03-21 18:00:00	0	0	0	0	0	0
2011-03-21 19:00:00	0	0	0	0	0	0			2011-03-21 19:00:00	0	0	0	0	0	0
2011-03-21 20:00:00	0	0	0	0	0	0			2011-03-21 20:00:00	0	0	0	0	0	0
2011-03-21 21:00:00	0	0	0	0	0	0			2011-03-21 21:00:00	0	0	0	0	0	0
2011-03-21 22:00:00	0	0	0	0	0	0			2011-03-21 22:00:00	0	0	0	0	0	0
2011-03-21 23:00:00	0	0	0	0	0	0			2011-03-21 23:00:00	0	0	0	0	0	0
2011-03-22	0	0	0	0	0	0			2011-03-22	0	0	0	0	0	0
2011-03-22 01:00:00	0	0	0	0	0	0			2011-03-22 01:00:00	3.17168e-07	3.15737e-07	1.87133e-06	0.0132757	0.0936493	0.106927
2011-03-22 02:00:00	0	0	0	0	0	0			2011-03-22 02:00:00	0	0	0	0	0	0
2011-03-22 03:00:00	0	0	0	0	0	0			2011-03-22 03:00:00	0	0	0	0	0	0
2011-03-22 04:00:00	0	0	0	0	0	0			2011-03-22 04:00:00	0	0	0	0	0	0
2011-03-22 05:00:00	0	0	0	0	0	0			2011-03-22 05:00:00	0	0	0	0	0	0
2011-03-22 06:00:00	0	0	0	0	0	0			2011-03-22 06:00:00	0.000360979	0.000359318	0.00194626	0.000859636	0.00587027	0.00867617
2011-03-22 07:00:00	0.00336318	0.00334765	0.0192465	0.00838163	0.0611135	0.0887416			2011-03-22 07:00:00	0.0048221	0.00479983	0.027165	0.0119083	0.0851809	0.124254
2011-03-22 08:00:00	0.000241044	0.000239926	0.000949439	0.0006452	0.0019154	0.00351004			2011-03-22 08:00:00	0.000715288	0.000711972	0.00281692	0.00191582	0.00568227	0.010415
2011-03-22 09:00:00	0	0	0	0	0	0			2011-03-22 09:00:00	0	0	0	0	0	0
2011-03-22 10:00:00	0	0	0	0	0	0			2011-03-22 10:00:00	0	0	0	0	0	0
2011-03-22 11:00:00	0	0	0	0	0	0			2011-03-22 11:00:00	0	0	0	0	0	0
2011-03-22 12:00:00	0	0	0	0	0	0			2011-03-22 12:00:00	0.00455296	0.00453153	0.018722	0.00612762	0.0234051	0.0482548
2011-03-22 13:00:00	0	0	0	0	0	0			2011-03-22 13:00:00	0.00166597	0.0016581	0.00691539	0.00225074	0.00886155	0.0180277
2011-03-22 14:00:00	0	0	0	0	0	0			2011-03-22 14:00:00	0	0	0	0	0	0
2011-03-22 15:00:00	0	0	0	0	0	0			2011-03-22 15:00:00	0.000172614	0.000171792	0.0150287	0.00588836	0.00924218	0.0301592
2011-03-22 16:00:00	0.428168	0.426122	37.1911	14.7344	22.8594	74.7849			2011-03-22 16:00:00	1.75824	1.74984	153.058	60.494	94.2659	307.818
2011-03-22 17:00:00	53.2257	52.9704	4618	1808.09	2839.47	9265.57			2011-03-22 17:00:00	28.7427	28.6048	2495.89	975.03	1535.8	5006.72
2011-03-22 18:00:00	185.59	184.697	16128.7	6254.45	9941.09	32324.2			2011-03-22 18:00:00	69.3047	68.9711	6046.39	2342.89	3739.19	12128.5
2011-03-22 19:00:00	190.546	189.625	16524	6402.82	10177.4	33104.2			2011-03-22 19:00:00	81.5176	81.1236	7104.25	2749.13	4393.28	14246.7
2011-03-22 20:00:00	100.176	99.6901	8644.78	3337.1	5308.63	17290.5			2011-03-22 20:00:00	80.9102	80.5177	7010.46	2684.31	4317.94	14012.7
2011-03-22 21:00:00	33.7276	33.5634	2902.49	1116.04	1780.3	5798.83			2011-03-22 21:00:00	88.5707	88.1395	7617.11	2892.89	4666.66	15176.7
2011-03-22 22:00:00	0.641992	0.638856	54.8054	20.8138	33.4022	109.021			2011-03-22 22:00:00	65.6956	65.3746	5576.88	2059.72	3377.95	11014.5
2011-03-22 23:00:00	0	0	0	0	0	0			2011-03-22 23:00:00	6.35493e-06	6.32376e-06	0.000534719	0.000196921	0.00032181	0.00105345
2011-03-23	0	0	0	0	0	0			2011-03-23	0	0	0	0	0	0
2011-03-23 01:00:00	0.000117855	0.000117273	0.0120989	0.0237256	0.112544	0.148369			2011-03-23 01:00:00	0.0012035	0.00119756	0.123737	0.188978	0.560582	0.873297
2011-03-23 02:00:00	0.000208327	0.000207294	0.0244467	1.97067	6.01373	8.00885			2011-03-23 02:00:00	0.000251958	0.000250709	0.0307637	2.00874	5.95039	7.98989
2011-03-23 03:00:00	0.00057509	0.000572229	0.0806234	3.6421	12.0223	15.745			2011-03-23 03:00:00	0.00126308	0.0012568	0.165973	3.66743	11.6379	15.4713
2011-03-23 04:00:00	2.83899e-05	2.82482e-05	0.00268413	0.030052	0.136011	0.168747			2011-03-23 04:00:00	0.000120465	0.000119863	0.014163	0.0910123	0.318444	0.42362
2011-03-23 05:00:00	0	0	0	0	0	0			2011-03-23 05:00:00	0	0	0	0	0	0
2011-03-23 06:00:00	0	0	0	0	0	0			2011-03-23 06:00:00	0	0	0	0	0	0
2011-03-23 07:00:00	0	0	0	0	0	0			2011-03-23 07:00:00	0	0	0	0	0	0
2011-03-23 08:00:00	0	0	0	0	0	0			2011-03-23 08:00:00	0	0	0	0	0	0
2011-03-23 09:00:00	0	0	0	0	0	0			2011-03-23 09:00:00	0	0	0	0	0	0
2011-03-23 10:00:00	0	0	0	0	0	0			2011-03-23 10:00:00	0	0	0	0	0	0
2011-03-23 11:00:00	0	0	0	0	0	0			2011-03-23 11:00:00	0	0	0	0	0	0
2011-03-23 12:00:00	0	0	0	0	0	0			2011-03-23 12:00:00	0	0	0	0	0	0
2011-03-23 13:00:00	0	0	0	0	0	0			2011-03-23 13:00:00	0	0	0	0	0	0
2011-03-23 14:00:00	0	0	0	0	0	0			2011-03-23 14:00:00	0	0	0	0	0	0
2011-03-23 15:00:00	0	0	0	0	0	0			2011-03-23 15:00:00	0	0	0	0	0	0
2011-03-23 16:00:00	0	0	0	0	0	0			2011-03-23 16:00:00	0	0	0	0	0	0
2011-03-23 17:00:00	0	0	0	0	0	0			2011-03-23 17:00:00	0	0	0	0	0	0
2011-03-23 18:00:00	0	0	0	0	0	0			2011-03-23 18:00:00	0	0	0	0	0	0
2011-03-23 19:00:00	0	0	0	0	0	0			2011-03-23 19:00:00	0	0	0	0	0	0
2011-03-23 20:00:00	0	0	0	0	0	0			2011-03-23 20:00:00	0	0	0	0	0	0
2011-03-23 21:00:00	0	0	0	0	0	0			2011-03-23 21:00:00	0	0	0	0	0	0
2011-03-23 22:00:00	0	0	0	0	0	0			2011-03-23 22:00:00	0	0	0	0	0	0
2011-03-23 23:00:00	0	0	0	0	0	0			2011-03-23 23:00:00	0	0	0	0	0	0
2011-03-24	0	0	0	0	0	0			2011-03-24	0	0	0	0	0	0
2011-03-24 01:00:00	0	0	0	0	0	0			2011-03-24 01:00:00	0	0	0	0	0	0
2011-03-24 02:00:00	0	0	0	0	0	0			2011-03-24 02:00:00	0	0	0	0	0	0
2011-03-24 03:00:00	0	0	0	0	0	0			2011-03-24 03:00:00	0	0	0	0	0	0
2011-03-24 04:00:00	0	0	0	0	0	0			2011-03-24 04:00:00	0	0	0	0	0	0
2011-03-24 05:00:00	0.16811	0.167196	14.0742	5.19575	9.91045	29.1804			2011-03-24 05:00:00	0.103729	0.103165	9.02544	3.44474	6.33424	18.8044
2011-03-24 06:00:00	0.62574	0.622326	62.8245	24.5145	48.9386	136.278			2011-03-24 06:00:00	0.4848	0.482154	48.6023	18.9782	37.8963	105.477
2011-03-24 07:00:00	0.0607034	0.060371	6.72175	2.33268	5.7452	14.7996			2011-03-24 07:00:00	0.11764	0.116996	11.982	4.26544	9.45951	25.7069
2011-03-24 08:00:00	2.27023	2.25776	55.8314	19.8926	34.1146	109.839			2011-03-24 08:00:00	23.7188	23.5886	562.777	189.891	338.653	1091.32
2011-03-24 09:00:00	49.9031	49.6281	1221.87	457.358	745.535	2424.76			2011-03-24 09:00:00	83.266	82.8072	2009.68	735.111	1222.7	3967.5
2011-03-24 10:00:00	36.1857	35.9857	887.554	335.533	542.337	1765.42			2011-03-24 10:00:00	43.7519	43.51	1071.57	404.674	655.014	2131.26
2011-03-24 11:00:00	36.0015	35.8018	876.226	330.823	535.152	1742.2			2011-03-24 11:00:00	36.626	36.4229	892.638	336.417	545.941	1775
2011-03-24 12:00:00	18.8034	18.6988	452.936	170.548	276.229	899.713			2011-03-24 12:00:00	31.7387	31.5621	761.472	286.462	464.203	1512.14
2011-03-24 13:00:00	5.39605	5.36593	130.622	48.8994	79.65	259.172			2011-03-24 13:00:00	28.231	28.0734	669.07	249.87	405.906	1324.85
2011-03-24 14:00:00	0.943238	0.937956	23.9053	8.92128	14.69	47.5165			2011-03-24 14:00:00	23.8616	23.728	560.052	209.031	338.048	1107.13
2011-03-24 15:00:00	0.243133	0.241767	9.73059	3.27684	6.67288	19.6803			2011-03-24 15:00:00	19.133	19.0255	450.305	166.828	271.984	889.117
2011-03-24 16:00:00	0.122717	0.122025	7.65234	2.49939	5.18434	15.3361			2011-03-24 16:00:00	10.3813	10.3228	246.68	91.2155	149.122	487.018
2011-03-24 17:00:00	0.0469431	0.0466778	3.63179	0.974133	2.61341	7.21932			2011-03-24 17:00:00	0.918287	0.913096	24.5564	8.72271	15.4189	48.698
2011-03-24 18:00:00	0.0543786	0.0540702	4.35724	1.47752	3.79448	9.62924			2011-03-24 18:00:00	0.0619804	0.0616289	5.1099	1.79992	4.72034	11.6302
2011-03-24 19:00:00	0.0492563	0.0489761	3.492	1.37676	3.81656	8.68533			2011-03-24 19:00:00	0.0516067	0.0513131	3.53148	1.52855	4.32489	9.38491
2011-03-24 20:00:00	0.00550021	0.00546882	0.499521	0.28646	0.814221	1.6002			2011-03-24 20:00:00	0.00907382	0.00902204	0.863285	0.547121	1.59991	3.01032
2011-03-24 21:00:00	0.00132971	0.0013221	0.0321955	0.0140431	0.0363023	0.0825409			2011-03-24 21:00:00	0.267087	0.265558	6.51576	2.39609	4.44914	13.361
2011-03-24 22:00:00	0.380493	0.378309	9.05097	4.4904	9.40704	22.9484			2011-03-24 22:00:00	50.7505	50.4591	1191.77	403.327	726.116	2321.21
2011-03-24 23:00:00	1.03058	1.02464	24.2275	9.08846	18.4893	51.8053			2011-03-24 23:00:00	120.502	119.808	2814.09	993.782	1710.87	5518.75
2011-03-25	0.191952	0.190843	7.48029	2.22316	6.10098	15.8044			2011-03-25	74.0852	73.6571	1476.66	544.306	895.969	2916.94
2011-03-25 01:00:00	2.33771	2.32416	38.4918	14.6439	23.4384	76.574			2011-03-25 01:00:00	89.2437	88.7264	1456.12	557.446	877.273	2890.84
2011-03-25 02:00:00	10.6916	10.6295	177.679	66.4397	109.354	353.473			2011-03-25 02:00:00	76.5476	76.1026	1265.28	475.68	770.406	2511.36
2011-03-25 03:00:00	0.00404749	0.00402388	0.128354	0.07631	0.228899	0.433562			2011-03-25 03:00:00	0.0380377	0.0378158	1.17171	0.267	0.941736	2.38045
2011-03-25 04:00:00	0	0	0	0	0	0			2011-03-25 04:00:00	0.000251546	0.000250075	0.00802283	0.00127644	0.00614493	0.0154442
2011-03-25 05:00:00	8.24245e-11	8.19409e-11	9.42319e-09	0.000482066	0.00137565	0.00185773			2011-03-25 05:00:00	1.06951e-10	1.06323e-10	1.22273e-08	0.000625519	0.00178504	0.00241057
2011-03-25 06:00:00	0	0	0	0	0	0			2011-03-25 06:00:00	0	0	0	0	0	0
2011-03-25 07:00:00	0	0	0	0	0	0			2011-03-25 07:00:00	0	0	0	0	0	0
2011-03-25 08:00:00	0	0	0	0	0	0			2011-03-25 08:00:00	0	0	0	0	0	0
2011-03-25 09:00:00	0	0	0	0	0	0			2011-03-25 09:00:00	0.000378593	0.000376344	0.00603177	0.00236744	0.00363444	0.0120337
2011-03-25 10:00:00	9.29133e-06	9.23599e-06	0.000153835	6.21047e-05	9.59538e-05	0.000311893			2011-03-25 10:00:00	0.0153677	0.0152762	0.250389	0.098493	0.154034	0.502916
2011-03-25 11:00:00	3.17295	3.15399	51.5815	19.9794	31.7044	103.265			2011-03-25 11:00:00	7.47702	7.43235	122.131	47.5418	75.4051	245.078
2011-03-25 12:00:00	83.0279	82.5304	1349.47	519.143	830.331	2698.94			2011-03-25 12:00:00	51.9257	51.6146	845.504	324.757	521.186	1691.45
2011-03-25 13:00:00	186.385	185.265	3017.06	1154.17	1851.55	6022.77			2011-03-25 13:00:00	74.8344	74.3847	1215.28	464.446	747.942	2427.67
2011-03-25 14:00:00	232.774	231.371	3750.19	1430.68	2294.85	7475.72			2011-03-25 14:00:00	84.7371	84.2264	1371.2	523.122	842.106	2736.43
2011-03-25 15:00:00	209.914	208.645	3367.39	1280.63	2056.8	6704.82			2011-03-25 15:00:00	95.5536	94.976	1539.57	585.277	943.325	3068.17
2011-03-25 16:00:00	71.6966	71.2618	1146.75	431.582	699.792	2278.12			2011-03-25 16:00:00	108.17	107.514	1727.73	644.96	1053.4	3426.08
2011-03-25 17:00:00	6.69086	6.65017	107.254	38.7631	65.6364	211.654			2011-03-25 17:00:00	133.014	132.205	2101.05	766.38	1271.89	4139.32
2011-03-25 18:00:00	3.35853	3.33805	55.0681	19.6025	33.8154	108.486			2011-03-25 18:00:00	160.809	159.828	2534.58	902.965	1533.36	4970.9
2011-03-25 19:00:00	45.443	45.165	733.205	272.257	453.422	1458.88			2011-03-25 19:00:00	217.252	215.923	3453.04	1242.94	2107.98	6803.96
2011-03-25 20:00:00	162.966	161.966	2626.28	975.116	1624.63	5226.03			2011-03-25 20:00:00	254.752	253.189	4089.12	1508.12	2521.15	8118.4
2011-03-25 21:00:00	18.037	17.926	287.984	103.318	177.092	568.394			2011-03-25 21:00:00	223.635	222.26	3528.34	1277.01	2147.34	6952.7
2011-03-25 22:00:00	0.70696	0.702598	11.5443	4.1167	7.20209	22.863			2011-03-25 22:00:00	55.0555	54.7158	864.45	310.449	524.55	1699.45
2011-03-25 23:00:00	0	0	0	0	0	0			2011-03-25 23:00:00	0.000178978	0.00017787	0.0158235	0.00390666	0.0242759	0.044006
2011-03-26	2.90644e-07	2.8884e-07	2.63554e-05	8.81166e-05	0.000894786	0.00100926			2011-03-26	0.00646461	0.00642449	0.100327	0.0378836	0.0740843	0.212295
2011-03-26 01:00:00	5.97565	5.93846	94.9417	32.4019	58.1612	185.505			2011-03-26 01:00:00	281.352	279.601	4400.92	1553.26	2662.8	8616.98
2011-03-26 02:00:00	2.71301	2.69608	44.1781	13.8844	28.7477	86.8102			2011-03-26 02:00:00	82.0908	81.5784	1305	436.698	800.432	2542.13
2011-03-26 03:00:00	0.00199026	0.0019778	0.0438569	1.1723	5.11496	6.33111			2011-03-26 03:00:00	0.00313894	0.00311929	0.0705593	1.39228	5.62311	7.08595
2011-03-26 04:00:00	0.00132333	0.00131502	0.0315936	1.23226	5.90329	7.16714			2011-03-26 04:00:00	0.00182618	0.00181471	0.0423111	0.997286	4.52622	5.56582
2011-03-26 05:00:00	0.000101415	0.000100776	0.00290854	0.426578	1.4898	1.91929			2011-03-26 05:00:00	9.81514e-05	9.75335e-05	0.0025979	0.277307	1.00178	1.28168
2011-03-26 06:00:00	9.68741e-05	9.62626e-05	0.00263019	0.28765	1.17491	1.46519			2011-03-26 06:00:00	0.000274647	0.000272914	0.00702287	0.251362	1.05937	1.31775
2011-03-26 07:00:00	2.78543e-05	2.76779e-05	0.000940293	0.250566	1.10644	1.35795			2011-03-26 07:00:00	8.48558e-05	8.43186e-05	0.00198858	0.327958	1.2937	1.62365
2011-03-26 08:00:00	4.86733e-07	4.83643e-07	2.11024e-05	0.0880204	0.283017	0.371059			2011-03-26 08:00:00	6.76313e-07	6.72019e-07	1.98319e-05	0.163892	0.47142	0.635331
2011-03-26 09:00:00	2.94795e-09	2.92918e-09	4.87159e-08	0.0328871	0.104925	0.137812			2011-03-26 09:00:00	6.14927e-09	6.11012e-09	9.9417e-08	0.0300186	0.0840175	0.114036
2011-03-26 10:00:00	0	0	0	0	0	0			2011-03-26 10:00:00	0	0	0	0	0	0
2011-03-26 11:00:00	0	0	0	0	0	0			2011-03-26 11:00:00	0	0	0	0	0	0
2011-03-26 12:00:00	0	0	0	0	0	0			2011-03-26 12:00:00	0	0	0	0	0	0
2011-03-26 13:00:00	0	0	0	0	0	0			2011-03-26 13:00:00	0	0	0	0	0	0
2011-03-26 14:00:00	0	0	0	0	0	0			2011-03-26 14:00:00	0	0	0	0	0	0
2011-03-26 15:00:00	0	0	0	0	0	0			2011-03-26 15:00:00	0	0	0	0	0	0
2011-03-26 16:00:00	0	0	0	0	0	0			2011-03-26 16:00:00	0	0	0	0	0	0
2011-03-26 17:00:00	0	0	0	0	0	0			2011-03-26 17:00:00	0	0	0	0	0	0
2011-03-26 18:00:00	0	0	0	0	0	0			2011-03-26 18:00:00	0	0	0	0	0	0
2011-03-26 19:00:00	0	0	0	0	0	0			2011-03-26 19:00:00	0	0	0	0	0	0
2011-03-26 20:00:00	0	0	0	0	0	0			2011-03-26 20:00:00	0	0	0	0	0	0
2011-03-26 21:00:00	40.6155	40.3483	1021.03	391.397	635.589	2048.01			2011-03-26 21:00:00	13.869	13.7778	350.245	133.469	218.84	702.554
2011-03-26 22:00:00	13.2255	13.1383	337.373	124.742	212.654	674.769			2011-03-26 22:00:00	6.22584	6.18476	159.652	59.4306	101.281	320.363
2011-03-26 23:00:00	0.585918	0.582041	16.789	5.92187	11.8338	34.5447			2011-03-26 23:00:00	0.831892	0.826389	23.2764	8.31586	16.0637	47.656
2011-03-27	0.00456504	0.00453476	0.168132	0.051452	0.147225	0.366809			2011-03-27	0.00740946	0.00736031	0.248433	0.0854775	0.201077	0.534988
2011-03-27 01:00:00	0	0	0	0	0	0			2011-03-27 01:00:00	0	0	0	0	0	0
2011-03-27 02:00:00	0	0	0	0	0	0			2011-03-27 02:00:00	0	0	0	0	0	0
2011-03-27 03:00:00	0	0	0	0	0	0			2011-03-27 03:00:00	0	0	0	0	0	0
2011-03-27 04:00:00	0	0	0	0	0	0			2011-03-27 04:00:00	0	0	0	0	0	0
2011-03-27 05:00:00	0	0	0	0	0	0			2011-03-27 05:00:00	0	0	0	0	0	0
2011-03-27 06:00:00	0	0	0	0	0	0			2011-03-27 06:00:00	0	0	0	0	0	0
2011-03-27 07:00:00	0	0	0	0	0	0			2011-03-27 07:00:00	0	0	0	0	0	0
2011-03-27 08:00:00	0	0	0	0	0	0			2011-03-27 08:00:00	0	0	0	0	0	0
2011-03-27 09:00:00	0	0	0	0	0	0			2011-03-27 09:00:00	0	0	0	0	0	0
2011-03-27 10:00:00	0	0	0	0	0	0			2011-03-27 10:00:00	0	0	0	0	0	0
2011-03-27 11:00:00	0	0	0	0	0	0			2011-03-27 11:00:00	0	0	0	0	0	0
2011-03-27 12:00:00	0	0	0	0	0	0			2011-03-27 12:00:00	0	0	0	0	0	0
2011-03-27 13:00:00	0	0	0	0	0	0			2011-03-27 13:00:00	0	0	0	0	0	0
2011-03-27 14:00:00	0	0	0	0	0	0			2011-03-27 14:00:00	0	0	0	0	0	0
2011-03-27 15:00:00	0	0	0	0	0	0			2011-03-27 15:00:00	0	0	0	0	0	0
2011-03-27 16:00:00	0	0	0	0	0	0			2011-03-27 16:00:00	0	0	0	0	0	0
2011-03-27 17:00:00	0	0	0	0	0	0			2011-03-27 17:00:00	0	0	0	0	0	0
2011-03-27 18:00:00	0	0	0	0	0	0			2011-03-27 18:00:00	0	0	0	0	0	0
2011-03-27 19:00:00	0	0	0	0	0	0			2011-03-27 19:00:00	0	0	0	0	0	0
2011-03-27 20:00:00	0	0	0	0	0	0			2011-03-27 20:00:00	0	0	0	0	0	0
2011-03-27 21:00:00	0	0	0	0	0	0			2011-03-27 21:00:00	0	0	0	0	0	0
2011-03-27 22:00:00	0	0	0	0	0	0			2011-03-27 22:00:00	0	0	0	0	0	0
2011-03-27 23:00:00	0	0	0	0	0	0			2011-03-27 23:00:00	0	0	0	0	0	0
2011-03-28	0	0	0	0	0	0			2011-03-28	0	0	0	0	0	0
2011-03-28 01:00:00	8.89173	8.82879	212.564	84.0796	132.36	429.003			2011-03-28 01:00:00	5.80692	5.76581	137.188	54.4286	84.3914	276.008
2011-03-28 02:00:00	0.657463	0.652797	15.8937	6.20576	9.95704	32.0565			2011-03-28 02:00:00	1.53346	1.52257	36.3151	14.3269	22.332	72.974
2011-03-28 03:00:00	0	0	0	0	0	0			2011-03-28 03:00:00	0	0	0	0	0	0
2011-03-28 04:00:00	0	0	0	0	0	0			2011-03-28 04:00:00	0	0	0	0	0	0
2011-03-28 05:00:00	0	0	0	0	0	0			2011-03-28 05:00:00	0	0	0	0	0	0
2011-03-28 06:00:00	0	0	0	0	0	0			2011-03-28 06:00:00	0	0	0	0	0	0
2011-03-28 07:00:00	0	0	0	0	0	0			2011-03-28 07:00:00	0	0	0	0	0	0
2011-03-28 08:00:00	0	0	0.000204327	8.17079e-05	0.000124158	0.000410193			2011-03-28 08:00:00	0	0	0.0176318	0.00703524	0.0106573	0.0353244
2011-03-28 09:00:00	1.23605	1.22712	2356.22	904.568	1442.37	4703.16			2011-03-28 09:00:00	1.55318	1.54196	1112.69	426.053	679.535	2218.27
2011-03-28 10:00:00	80.2636	79.6825	483.467	187.002	294.729	965.198			2011-03-28 10:00:00	50.4906	50.1251	486.247	186.389	297.23	969.866
2011-03-28 11:00:00	36.2767	36.0134	212.467	78.5077	129.87	420.845			2011-03-28 11:00:00	45.4146	45.085	136.211	49.9145	83.337	269.463
2011-03-28 12:00:00	77.8875	77.3208	367.169	134.514	223.996	725.679			2011-03-28 12:00:00	60.8748	60.4319	377.261	136.076	230.214	743.551
2011-03-28 13:00:00	381.607	378.824	11.617	4.14734	7.17071	22.935			2011-03-28 13:00:00	185.792	184.437	176.552	64.3613	106.828	347.741
2011-03-28 14:00:00	87.7108	87.0696	1.06572	0.353001	0.666992	2.08571			2011-03-28 14:00:00	202.603	201.122	105.835	38.6393	63.8448	208.319
2011-03-28 15:00:00	47.3346	46.9877	0.149191	0.0401735	0.095617	0.284982			2011-03-28 15:00:00	205.094	203.591	67.6971	24.7944	40.7794	133.271
2011-03-28 16:00:00	16.5013	16.3801	103.275	39.6163	62.6359	205.527			2011-03-28 16:00:00	134.475	133.487	172.706	65.56	104.454	342.72
2011-03-28 17:00:00	8.58011e-06	8.51692e-06	551.593	212.306	336.957	1100.86			2011-03-28 17:00:00	0.788782	0.782973	262.978	101.143	161.168	525.289
2011-03-28 18:00:00	0	0	211.927	80.8432	130.028	422.799			2011-03-28 18:00:00	0	0	371.638	141.223	228.053	740.915
2011-03-28 19:00:00	0	0	4.91449	1.78062	3.03393	9.72904			2011-03-28 19:00:00	0.000160949	0.000159758	197.54	75.1067	120.981	393.628
2011-03-28 20:00:00	497.795	494.103	1.90585	0.579596	1.19814	3.68359			2011-03-28 20:00:00	120.836	119.94	74.6847	28.3337	46.0775	149.096
2011-03-28 21:00:00	71.5034	70.9717	0.00592797	0.00107945	0.00358896	0.0105964			2011-03-28 21:00:00	42.4539	42.1382	0.474009	0.153733	0.289177	0.916918
2011-03-28 22:00:00	22.0896	21.9249	0	0	0	0			2011-03-28 22:00:00	18.1412	18.006	0	0	0	0
2011-03-28 23:00:00	1.28688	1.27727	0	0	0	0			2011-03-28 23:00:00	1.55683	1.5452	0	0	0	0
2011-03-29	2.03428	2.01905	0	0	0	0			2011-03-29	1.92578	1.91135	0	0	0	0
2011-03-29 01:00:00	2.2497	2.23281	0	0	0	0			2011-03-29 01:00:00	2.75535	2.73466	0	0	0	0
2011-03-29 02:00:00	3.73976	3.71162	0.137522	0.0547748	0.0826106	0.274907			2011-03-29 02:00:00	3.59948	3.5724	0.0473514	0.0188457	0.0284464	0.0946435
2011-03-29 03:00:00	2002.9	1987.79	215.717	85.018	132.769	433.504			2011-03-29 03:00:00	801.287	795.243	109.987	43.1311	67.8043	220.923
2011-03-29 04:00:00	2850.68	2829.13	927.186	362.961	576.607	1866.75			2011-03-29 04:00:00	2685.02	2664.72	691.764	265.793	430.59	1388.15
2011-03-29 05:00:00	1029.12	1021.33	0.00476244	0.000797995	0.00307064	0.00863108			2011-03-29 05:00:00	601.551	596.992	5.18452	1.99851	3.12034	10.3034
2011-03-29 06:00:00	430.408	427.139	37.0948	13.6334	23.0899	73.818			2011-03-29 06:00:00	365.745	362.967	890.84	331.022	545.124	1766.99
2011-03-29 07:00:00	0.0176089	0.0174749	0.221792	0.0461596	0.146999	0.414951			2011-03-29 07:00:00	0.0391424	0.0388444	30.167	10.601	18.7595	59.5275
2011-03-29 08:00:00	0.00922198	0.0091516	0.189585	0.0254644	0.135466	0.350515			2011-03-29 08:00:00	0.0616217	0.0611514	0.219372	0.0430793	0.154957	0.417409
2011-03-29 09:00:00	0.00421505	0.00418281	0.234964	0.0421857	0.176156	0.453306			2011-03-29 09:00:00	0.00554632	0.0055039	0.281331	0.0547974	0.205771	0.5419
2011-03-29 10:00:00	0.00611687	0.00606997	0.0986971	0.0229637	0.0755872	0.197248			2011-03-29 10:00:00	0.00664246	0.00659154	0.0486659	0.00921894	0.0371511	0.0950359
2011-03-29 11:00:00	0.000605497	0.000600844	0.0654413	0.0101456	0.055599	0.131186			2011-03-29 11:00:00	0.00138803	0.00137736	0.0456473	0.0090533	0.0381673	0.0928679
2011-03-29 12:00:00	5.39923	5.35765	0	0	0	0			2011-03-29 12:00:00	54.2639	53.8459	0.00189306	0.00042445	0.00153378	0.00385129
2011-03-29 13:00:00	9.46839	9.39529	0	0	0	0			2011-03-29 13:00:00	57.5229	57.0788	7.18472e-05	3.39703e-06	4.4392e-05	0.000119636
2011-03-29 14:00:00	0.00146412	0.00145279	0.597226	0.206459	0.37177	1.17546			2011-03-29 14:00:00	0.00154363	0.00153168	25.074	8.93944	15.1559	49.1693
2011-03-29 15:00:00	9.81748e-05	9.74134e-05	2.15139	0.786126	1.3228	4.26032			2011-03-29 15:00:00	0.000448832	0.000445351	33.5017	12.4155	20.3121	66.2293
2011-03-29 16:00:00	0.00156061	0.00154847	0	0	0	0			2011-03-29 16:00:00	0.0022875	0.00226971	0	0	0	0
2011-03-29 17:00:00	0.00519109	0.00515064	0	0	0	0			2011-03-29 17:00:00	0.00748473	0.00742641	0.000478363	8.8326e-05	0.000365401	0.000932089
2011-03-29 18:00:00	0.0043806	0.00434639	0	0	0	0			2011-03-29 18:00:00	0.0112916	0.0112034	0	0	0	0
2011-03-29 19:00:00	0.00617498	0.00612665	0.000659253	0.000378408	0.00295179	0.00398945			2011-03-29 19:00:00	0.0053774	0.00533531	0.013558	0.00777108	0.0614588	0.0827879
2011-03-29 20:00:00	0.000774691	0.000768614	0	0	0	0			2011-03-29 20:00:00	0.00465183	0.00461534	0	0	0	0
2011-03-29 21:00:00	0.00340089	0.00337415	0.0144517	0.0247348	0.202816	0.242003			2011-03-29 21:00:00	0.000507073	0.000503086	0.00751199	0.0118113	0.0976883	0.117012
2011-03-29 22:00:00	0	0	0	0	0	0			2011-03-29 22:00:00	0	0	1.61939e-07	4.29137e-07	3.54811e-06	4.13918e-06
2011-03-29 23:00:00	0	0	0	0	0	0			2011-03-29 23:00:00	0	0	0	0	0	0
2011-03-30	0	0	0	0	0	0			2011-03-30	0	0	0	0	0	0
2011-03-30 01:00:00	0	0	0	0	0	0			2011-03-30 01:00:00	0	0	0	0	0	0
2011-03-30 02:00:00	0	0	0	0	0	0			2011-03-30 02:00:00	0	0	0.000156745	2.4391e-05	0.000128272	0.000309408
2011-03-30 03:00:00	0	0	0	0	0	0			2011-03-30 03:00:00	0	0	0	0	0	0
2011-03-30 04:00:00	0	0	0	0	0	0			2011-03-30 04:00:00	0	0	0	0	0	0
2011-03-30 05:00:00	0	0	0	0	0	0			2011-03-30 05:00:00	0	0	0	0	0	0
2011-03-30 06:00:00	0	0	0	0	0	0			2011-03-30 06:00:00	0	0	0	0	0	0
2011-03-30 07:00:00	0	0	0	0	0	0			2011-03-30 07:00:00	0	0	0	0	0	0
2011-03-30 08:00:00	0	0	0	0	0	0			2011-03-30 08:00:00	0	0	0	0	0	0
2011-03-30 09:00:00	0	0	0	0	0	0			2011-03-30 09:00:00	0	0	0	0	0	0
2011-03-30 10:00:00	0	0	0	0	0	0			2011-03-30 10:00:00	7.11687e-06	7.05927e-06	0.00137189	0.000513969	0.000824747	0.00271061
2011-03-30 11:00:00	165.206	163.866	1238.73	481.796	771.793	2492.32			2011-03-30 11:00:00	191.297	189.745	242.589	94.2368	151.334	488.16
2011-03-30 12:00:00	4159	4125.19	6023.26	2253.96	3781.38	12058.6			2011-03-30 12:00:00	1882.63	1867.33	3414.62	1280.13	2138.01	6832.75
2011-03-30 13:00:00	3090.36	3065.18	63.035	22.1134	39.5391	124.688			2011-03-30 13:00:00	2823.12	2800.12	2307.61	862.355	1400.07	4570.04
2011-03-30 14:00:00	1467.91	1455.93	1794.99	636.763	1095.15	3526.91			2011-03-30 14:00:00	2879.55	2856.03	3288.54	1175.53	2001.74	6465.81
2011-03-30 15:00:00	1619.78	1606.52	1225.9	445.665	750.856	2422.42			2011-03-30 15:00:00	2318.75	2299.77	2271.52	830.501	1384.85	4486.87
2011-03-30 16:00:00	18.8359	18.6815	5.58235	2.58342	9.52019	17.686			2011-03-30 16:00:00	100.015	99.1949	48.465	24.7409	46.1328	119.339
2011-03-30 17:00:00	6.1259	6.07555	0.263589	1.94308	7.83433	10.041			2011-03-30 17:00:00	6.79567	6.73982	11.7599	6.21566	14.7996	32.7751
2011-03-30 18:00:00	0.501984	0.497849	0.819452	0.944775	4.37783	6.14205			2011-03-30 18:00:00	0.611253	0.606219	539.779	198.836	328.008	1066.62
2011-03-30 19:00:00	0.476629	0.472695	0.544359	0.500762	2.71294	3.75806			2011-03-30 19:00:00	170.375	168.969	290.384	105.909	176.866	573.159
2011-03-30 20:00:00	1.05123	1.04253	0.0222274	0.0571737	0.362258	0.441659			2011-03-30 20:00:00	1806.51	1791.57	0.0825579	0.0967962	0.646868	0.826222
2011-03-30 21:00:00	0.8853	0.877961	0.0125753	0.0237925	0.120795	0.157163			2011-03-30 21:00:00	9.42351	9.34539	0.0114858	0.0459163	0.237624	0.295026
2011-03-30 22:00:00	8.0853e-06	8.01813e-06	0	0	0	0			2011-03-30 22:00:00	0.000373627	0.000370523	0	0	0	0
2011-03-30 23:00:00	0.000858461	0.000851314	0	0	0	0			2011-03-30 23:00:00	0.000179996	0.000178497	0	0	0	0
2011-03-31	0.000275068	0.000272773	0	0	0	0			2011-03-31	0.000163328	0.000161966	0	0	0	0
2011-03-31 01:00:00	0	0	0	0	0	0			2011-03-31 01:00:00	0.000263876	0.00026167	0	0	0	0
2011-03-31 02:00:00	0.297692	0.295198	0	0	0	0			2011-03-31 02:00:00	0.0980922	0.0972703	0	0	0	0
2011-03-31 03:00:00	9.24703	9.16939	0	0	0	0			2011-03-31 03:00:00	11.8509	11.7514	0	0	0	0
2011-03-31 04:00:00	38.9824	38.6544	0	0	0	0			2011-03-31 04:00:00	31.2276	30.9648	0	0	0	0
2011-03-31 05:00:00	0.15314	0.151848	0	0	0	0			2011-03-31 05:00:00	0.295377	0.292887	0	0	0	0
2011-03-31 06:00:00	0	0	0	0	0	0			2011-03-31 06:00:00	0	0	0.0105459	0.00370706	0.00641967	0.0206727
2011-03-31 07:00:00	0	0	0	0	0	0			2011-03-31 07:00:00	0	0	0	0	0	0
2011-03-31 08:00:00	0	0	0.000170379	3.03383e-05	0.000248294	0.000449011			2011-03-31 08:00:00	0	0	0.0115802	0.00206506	0.0168602	0.0305055
2011-03-31 09:00:00	0	0	0	0	0	0			2011-03-31 09:00:00	0	0	0	0	0	0
2011-03-31 10:00:00	0	0	0	0	0	0			2011-03-31 10:00:00	0	0	0	0	0	0
2011-03-31 11:00:00	0	0	0	0	0	0			2011-03-31 11:00:00	0	0	0	0	0	0
2011-03-31 12:00:00	3.0222	2.99634	3.79469e-05	1.38304e-05	2.30639e-05	7.48412e-05			2011-03-31 12:00:00	0.472674	0.46863	7.22331e-06	2.63267e-06	4.39028e-06	1.42463e-05
2011-03-31 13:00:00	732.582	726.301	7.77777	2.8897	4.85354	15.521			2011-03-31 13:00:00	436.371	432.629	8.93483	3.08868	5.58334	17.6069
2011-03-31 14:00:00	197.655	195.957	13.2996	4.11917	8.33874	25.7575			2011-03-31 14:00:00	227.641	225.685	16.2031	4.89817	9.94444	31.0457
2011-03-31 15:00:00	423.35	419.705	110.816	38.159	68.3243	217.299			2011-03-31 15:00:00	191.369	189.721	122.433	41.6321	75.5195	239.585
2011-03-31 16:00:00	0.104761	0.103857	12.3177	3.49106	7.72298	23.5318			2011-03-31 16:00:00	0.113714	0.112733	9.81755	2.80038	6.2597	18.8776
2011-03-31 17:00:00	0.000125116	0.000124035	0.000985728	6.00027e-05	0.00101955	0.00206528			2011-03-31 17:00:00	0.0121576	0.0120525	0.00130887	0.000193579	0.00163261	0.00313506
2011-03-31 18:00:00	4.30286e-05	4.26558e-05	0	0	0	0			2011-03-31 18:00:00	0.000734837	0.000728471	0	0	0	0
2011-03-31 19:00:00	0.00403172	0.00399672	0	0	0	0			2011-03-31 19:00:00	0.00343983	0.00340997	0	0	0	0
2011-03-31 20:00:00	0	0	0	0	0	0			2011-03-31 20:00:00	0	0	0	0	0	0
2011-03-31 21:00:00	0	0	0	0	0	0			2011-03-31 21:00:00	8.9303e-05	8.85246e-05	4.51793e-05	1.30442e-06	3.40146e-05	8.04983e-05
2011-03-31 22:00:00	0	0	0	0	0	0			2011-03-31 22:00:00	0.00169906	0.00168422	0.047442	0.00135286	0.0363807	0.0851756
2011-03-31 23:00:00	0	0	0	0	0	0			2011-03-31 23:00:00	0	0	0	0	0	0

## Sheet: Pattern09
Pattern09
Wspeedi2019L									Wspeedi2019R
seq	1								seq	1
place	Futaba Town								place	Futaba Town
address	Matsukura								address	Matsukura
lon	140.973								lon	140.973
lat	37.4579								lat	37.4579
sim_idx	23513								sim_idx	20664
Lon_sim	140.976								Lon_sim	140.976
Lat_sim	37.4584								Lat_sim	37.4676
dist	0.252013								dist	1.1137
	Cs137	Cs134	I131_p	I131_I2g	I131_CH3Ig	I131_Total				Cs137	Cs134	I131_p	I131_I2g	I131_CH3Ig	I131_Total
2011-03-12	0	0	0	0	0	0			2011-03-12	0	0	0	0	0	0
2011-03-12 01:00:00	0	0	0	0	0	0			2011-03-12 01:00:00	0	0	0	0	0	0
2011-03-12 02:00:00	0	0	0	0	0	0			2011-03-12 02:00:00	0	0	0	0	0	0
2011-03-12 03:00:00	0	0	0	0	0	0			2011-03-12 03:00:00	0	0	0	0	0	0
2011-03-12 04:00:00	0	0	0	0	0	0			2011-03-12 04:00:00	0	0	0	0	0	0
2011-03-12 05:00:00	0	0	0	0	0	0			2011-03-12 05:00:00	0	0	0	0	0	0
2011-03-12 06:00:00	0	0	0	0	0	0			2011-03-12 06:00:00	0	0	0	0	0	0
2011-03-12 07:00:00	14.1965	14.1919	75.0857	29.5876	46.8672	151.541			2011-03-12 07:00:00	7.34894	7.34657	38.9626	15.3333	24.4023	78.6983
2011-03-12 08:00:00	68.1012	68.078	373.56	146.907	240.864	761.33			2011-03-12 08:00:00	82.6892	82.6611	449.1	176.099	286.98	912.18
2011-03-12 09:00:00	6.78099	6.77856	40.1926	15.864	27.8007	83.8573			2011-03-12 09:00:00	8.60529	8.6022	50.3458	19.8821	34.4611	104.689
2011-03-12 10:00:00	0.407379	0.407225	2.35212	0.931525	1.57851	4.86216			2011-03-12 10:00:00	1.17587	1.17543	6.74502	2.6254	4.51652	13.8869
2011-03-12 11:00:00	0	0	0	0	0	0			2011-03-12 11:00:00	0	0	0	0	0	0
2011-03-12 12:00:00	0	0	0	0	0	0			2011-03-12 12:00:00	5.15475e-05	5.15262e-05	0.000368242	0.000116532	0.000297027	0.000781801
2011-03-12 13:00:00	95.8768	95.8356	536.716	212.872	339.957	1089.55			2011-03-12 13:00:00	57.9888	57.9638	324.322	127.433	205.252	657.007
2011-03-12 14:00:00	3930.37	3928.61	150520	60593.3	92451.9	303565			2011-03-12 14:00:00	1255.98	1255.42	47791.8	19223.3	29332.2	96347.3
2011-03-12 15:00:00	2871.51	2870.17	113693	45983.5	71055.7	230733			2011-03-12 15:00:00	1994.19	1993.26	73351.8	29453.8	45538.7	148344
2011-03-12 16:00:00	8.31184	8.30782	331.724	131.243	207.864	670.831			2011-03-12 16:00:00	274.02	273.887	10641.7	4244.42	6577.06	21463.2
2011-03-12 17:00:00	0	0	0	0	0	0			2011-03-12 17:00:00	109.889	109.833	2799.03	1088.74	1791.23	5679
2011-03-12 18:00:00	0	0	0	0	0	0			2011-03-12 18:00:00	31.0767	31.0605	595.124	217.239	398.079	1210.44
2011-03-12 19:00:00	0	0	0	0	0	0			2011-03-12 19:00:00	8.74533	8.74063	206.982	70.5587	148.89	426.43
2011-03-12 20:00:00	0	0	0	0	0	0			2011-03-12 20:00:00	0.0647128	0.0646768	3.64277	1.17871	3.06336	7.88484
2011-03-12 21:00:00	0	0	0	0	0	0			2011-03-12 21:00:00	0	0	0	0	0	0
2011-03-12 22:00:00	0	0	0	0	0	0			2011-03-12 22:00:00	0	0	0	0	0	0
2011-03-12 23:00:00	0	0	0	0	0	0			2011-03-12 23:00:00	0	0	0	0	0	0
2011-03-13	0	0	0	0	0	0			2011-03-13	0	0	0	0	0	0
2011-03-13 01:00:00	0	0	0	0	0	0			2011-03-13 01:00:00	0	0	0	0	0	0
2011-03-13 02:00:00	0	0	0	0	0	0			2011-03-13 02:00:00	0	0	0	0	0	0
2011-03-13 03:00:00	0	0	0	0	0	0			2011-03-13 03:00:00	3.53783	3.53542	12.4931	4.79053	7.81613	25.0998
2011-03-13 04:00:00	0.100911	0.100841	0.375208	0.132128	0.244474	0.75181			2011-03-13 04:00:00	78.274	78.2192	330.755	124.989	209.232	664.976
2011-03-13 05:00:00	0	0	0	0	0	0			2011-03-13 05:00:00	1.94797	1.94658	10.0066	3.77542	6.38224	20.1642
2011-03-13 06:00:00	0	0	0	0	0	0			2011-03-13 06:00:00	0.000155241	0.000155127	0.000786642	0.000298956	0.000496519	0.00158212
2011-03-13 07:00:00	0	0	0	0	0	0			2011-03-13 07:00:00	0	0	0	0	0	0
2011-03-13 08:00:00	0	0	0	0	0	0			2011-03-13 08:00:00	0	0	0	0	0	0
2011-03-13 09:00:00	0	0	0	0	0	0			2011-03-13 09:00:00	0	0	0	0	0	0
2011-03-13 10:00:00	0	0	0	0	0	0			2011-03-13 10:00:00	0	0	0	0	0	0
2011-03-13 11:00:00	0	0	0	0	0	0			2011-03-13 11:00:00	0	0	0	0	0	0
2011-03-13 12:00:00	0	0	0	0	0	0			2011-03-13 12:00:00	0	0	0	0	0	0
2011-03-13 13:00:00	0	0	0	0	0	0			2011-03-13 13:00:00	0	0	0	0	0	0
2011-03-13 14:00:00	0.125542	0.125432	0.802252	0.327557	0.511553	1.64136			2011-03-13 14:00:00	3.95936	3.95588	24.4612	9.88585	15.2409	49.5879
2011-03-13 15:00:00	0.526632	0.52616	3.18058	1.29213	1.98788	6.46059			2011-03-13 15:00:00	0.481338	0.480906	2.87153	1.16138	1.79129	5.82421
2011-03-13 16:00:00	0	0	0	0	0	0			2011-03-13 16:00:00	0	0	0	0	0	0
2011-03-13 17:00:00	0	0	0	0	0	0			2011-03-13 17:00:00	0	0	0	0	0	0
2011-03-13 18:00:00	0	0	0	0	0	0			2011-03-13 18:00:00	0	0	0	0	0	0
2011-03-13 19:00:00	0	0	0	0	0	0			2011-03-13 19:00:00	0	0	0	0	0	0
2011-03-13 20:00:00	0	0	0	0	0	0			2011-03-13 20:00:00	0	0	0	0	0	0
2011-03-13 21:00:00	0	0	0	0	0	0			2011-03-13 21:00:00	0	0	0	0	0	0
2011-03-13 22:00:00	0	0	0	0	0	0			2011-03-13 22:00:00	0	0	0	0	0	0
2011-03-13 23:00:00	0	0	0	0	0	0			2011-03-13 23:00:00	0	0	0	0	0	0
2011-03-14	0	0	0	0	0	0			2011-03-14	0	0	0	0	0	0
2011-03-14 01:00:00	0	0	0	0	0	0			2011-03-14 01:00:00	0	0	0	0	0	0
2011-03-14 02:00:00	0	0	0	0	0	0			2011-03-14 02:00:00	0	0	0	0	0	0
2011-03-14 03:00:00	0	0	0	0	0	0			2011-03-14 03:00:00	0	0	0	0	0	0
[truncated: 428 more rows]

## Sheet: Pattern10
Pattern10
Wspeedi2019L									Wspeedi2019R
[truncated: 490 more rows]

[truncated: 142 more sheets: Pattern11, Pattern12, Pattern13, Pattern14, Pattern15, Pattern16, Pattern17, Pattern18, Pattern19, Pattern20, Pattern21, Pattern22, Pattern23, Pattern24, Pattern25, Pattern26, Pattern27, Pattern28, Pattern29, Pattern30 …]
